# Supplementary material for: Ancient collagen reveals evolutionary history of the endemic South American ‘ungulates’
Source: Proc Biol Sci. 2015 May 7;282(1806):20142671. doi: 10.1098/rspb.2014.2671 (PMC4426609; doi:10.1098/rspb.2014.2671)
Supplement: ESM1 [file rspb20142671supp1.xls]

## Sheet: Sheet1
Species	Code	Specimen	Location	Age
Toxodon platensis	MLP 72-IV‐17‐1	Fragmentary mandible	Pipinas, Buenos Aires	Late Pleistocene	Fail
Toxodon platensis	MLP 94-II-1-92	Fragmentary humerus	Cascada de la paleolama, Quequen, Buenos Aires	Late Pleistocene	Fail
Toxodon platensis	MLP 94-II-1-95	Fragmentary rib	Cascada de la paleolama, Quequen, Buenos Aires	Late Pleistocene	Fail
Toxodon platensis	MLP 12-1159	Fragmentary skull	Olivera, Buenos Aires	Late Pleistocene	Fail
Toxodon platensis	MLP 81-II-5-7	Fragmentary tibia	Arroyo Pescado castigado, Pdo. San Cayetano, Buenos Aires	Late Pleistocene	Success
Toxodon platensis	MLP 12-1175	Fragmentary mandible	Pampeano lacustre, Mercedes, Buenos Aires	Late Pleistocene	Fail
Toxodon platensis	MLP 86-III-25-15	Fragmentary pelvis	Perfil 10, Arroyo Tapalaque, Olavarria, Buenos Aires	Late Pleistocene-Holocene	Success
Toxodon platensis	MLP 98-XI-8-3	Fragmentary atlas	Rio Arrecifes, Pozo Bustillo, Ea. La Merced, Buenos Aires	Late Pleistocene	Fail
Toxodon platensis	MLP 98-XI-8-36	Fragmentary rib	Rio Arrecifes, Pozo Bustillo, Ea. La Merced, Buenos Aires	Late Pleistocene	Fail
Toxodon platensis	MLP 98-XI-8-18	Fragmentary rib	Rio Arrecifes, Pozo Bustillo, Ea. La Merced, Buenos Aires	Late Pleistocene	Fail
Toxodon platensis	AR-Toropi A	Fragmentary mandible	Planchon de los Toxodontes, Toropi, Corrientes	Late Pleistocene	Fail
Macrauchenia patachonica	MLP 80-IX-5-1	Fragmentary vertebrae	Lag, de la Bombilla, Co. Guacho, Chubut	Late Pleistocene	Fail
Macrauchenia patachonica	MLP 12-2491	Fragmentary ulna	Lujan, Buenos Aires	Late Pleistocene	Fail
Macrauchenia patachonica	MLP 71-III-6-1	Fragmentary tibia	Rio Salado, Paso de Ponco, Buenos Aires	Late Pleistocene	Success
Macrauchenia patachonica	Museo Olavarria (MO)	Fragmentary radius	Tributario Ao. Tapalqué, Miembro Guerrero, Buenos Aires	Late Pleistocene	Success

## Sheet: Sheet2
Species	Genus	Concatenated collagen sequence	Accession number alpha 1	Accession number alpha 2
Tasmanian devil	Sarcophilus
African elephant	Loxodonta
