# Supplementary material for: Ancient collagen reveals evolutionary history of the endemic South American ‘ungulates’
Source: Proc Biol Sci. 2015 May 7;282(1806):20142671. doi: 10.1098/rspb.2014.2671 (PMC4426609; doi:10.1098/rspb.2014.2671)
Supplement: ESM4 [file rspb20142671supp4.zip]

Archive with 8 entries (8 files):
- ESM4_MLP 81-II-5-7_nofilter.xls
- ESM4_MLP 86-III-25-15.xls
- ESM4_MLP 86-III-25-15_nofilter.xls
- ESM4_Museo Olavarria (MO).xls
- ESM4_Museo Olavarria (MO)_nofilter.xls
- ESM4_MLP 71-III-6-1.xls
- ESM4_MLP 71-III-6-1_nofilter.xls
- ESM4_MLP 81-II-5-7.xls
