# Supplementary material for: Ancient collagen reveals evolutionary history of the endemic South American ‘ungulates’
Source: Proc Biol Sci. 2015 May 7;282(1806):20142671. doi: 10.1098/rspb.2014.2671 (PMC4426609; doi:10.1098/rspb.2014.2671)
Supplement: ESM4 [file rspb20142671supp4.zip › ESM4_MLP 81-II-5-7_nofilter.xls]

## Sheet: Sheet1
M00014 Mass: 122550 Score: 7583 Matches: 640(368) Sequences: 82(58) emPAI: 54.50
>cu|M00014|COL1_PIG Sus
Query	Observed	Mr(expt)	Mr(calc)	ppm	Miss	Score	Expect	Rank	Unique	Peptide
140	369.6928	737.3710	737.3708	0.25	0	32	0.0011	1		R.GPPGPPGK.A
146	372.2061	742.3976	742.3974	0.35	0	24	0.011	1		R.GAAGIPGGK.G
215	392.2218	782.4290	782.4286	0.44	0	(35)	0.0014	1		R.GAAGLPGPK.G 214
216	392.2219	782.4292	782.4286	0.75	0	37	0.00074	1		R.GAAGLPGPK.G
218	392.7068	783.3990	783.3987	0.28	1	0	4.1	1		K.PGRPGER.G
220	393.6908	785.3670	785.3668	0.32	0	27	0.0045	1		R.GDQGPVGR.T
261	400.2192	798.4239	798.4236	0.37	0	(27)	0.009	1		R.GAAGLPGPK.G
346	418.7226	835.4306	835.4301	0.69	0	33	0.0021	1		R.GPAGPQGPR.G
354	421.2306	840.4467	840.4454	1.57	0	23	0.0097	1		R.GVVGPQGAR.G
460	426.2168	850.4190	850.4185	0.58	0	21	0.018	1		R.GFSGLDGAK.G 457 458 459
471	429.2338	856.4531	856.4515	1.85	1	19	0.028	1		K.GLPGERGR.V
503	434.7354	867.4562	867.4563	-0.06	0	14	0.073	1		R.VGAPGPAGAR.G 501 502 506
504	434.7355	867.4564	867.4563	0.15	0	(4)	0.7	2		R.VGAPGPAGAR.G
650	441.7615	881.5084	881.5083	0.09	0	(29)	0.0027	1		R.GVVGLPGQR.G
651	442.2535	882.4924	882.4923	0.09	0	(24)	0.0085	1		R.GVVGLPGQR.G
652	443.7227	885.4308	885.4304	0.35	0	59	3e-06	1		R.GSEGPQGVR.G
653	444.2145	886.4144	886.4145	-0.06	0	(55)	6.2e-06	1		R.GSEGPQGVR.G
674	448.2351	894.4557	894.4559	-0.23	0	19	0.025	1		R.GPAGPSGPAGK.D 676
695	449.7589	897.5033	897.5032	0.11	0	(44)	8.3e-05	1		R.GVVGLPGQR.G 692 693 696 697
704	450.2509	898.4872	898.4872	-0.03	0	47	3.8e-05	1		R.GVVGLPGQR.G 699 700 701 702 703 705 706 707 708 709 710 711 712
769	456.2326	910.4507	910.4508	-0.13	0	27	0.012	1		R.GHNGLDGLK.G
770	456.2327	910.4508	910.4509	-0.07	0	66	1.4e-06	1		R.GPPGSAGAPGK.G
846	464.7404	927.4662	927.4662	0.07	0	45	0.00014	1		R.PGEAGLPGAK.G
881	467.7405	933.4664	933.4668	-0.47	0	24	0.0082	1		R.PGPPGPPGAR.G
883	467.7410	933.4674	933.4668	0.58	0	(10)	0.18	1		R.PGPPGPPGAR.G
910	472.7346	943.4547	943.4546	0.20	0	41	0.00011	1		R.AGVMGPPGSR.G
932	475.7382	949.4619	949.4618	0.19	0	(10)	0.18	1		R.PGPPGPPGAR.G
973	480.7308	959.4470	959.4495	-2.59	0	(10)	0.13	1		R.AGVMGPPGSR.G
974	480.7318	959.4491	959.4495	-0.36	0	(24)	0.005	1		R.AGVMGPPGSR.G 975 976
1058	488.7294	975.4443	975.4444	-0.09	0	(31)	0.00089	1		R.AGVMGPPGSR.G 1057
1390	529.2855	1056.5565	1056.5564	0.12	1	30	0.0029	1		R.GAAGIPGGKGEK.G
1392	529.7496	1057.4846	1057.4863	-1.57	0	21	0.033	1		R.PGEPGLMGPR.P
1471	537.2835	1072.5525	1072.5513	1.10	1	(24)	0.013	1		R.GAAGIPGGKGEK.G
1538	542.7853	1083.5561	1083.5560	0.07	0	(35)	0.00092	1		R.GLVGEPGPAGSK.G 1541
1540	542.7855	1083.5565	1083.5560	0.41	0	59	4.2e-06	1		R.GLVGEPGPAGSK.G 1539
1560	545.2443	1088.4740	1088.4734	0.50	0	21	0.013	1		K.GNSGEPGAPGSK.G
1562	545.2938	1088.5731	1088.5727	0.35	0	(34)	0.00084	1		R.GVQGPPGPAGPR.G
1593	548.2579	1094.5013	1094.4993	1.87	0	28	0.0056	1		R.GPSGPPGPDGNK.G
1638	550.7827	1099.5508	1099.5510	-0.19	0	(47)	6.5e-05	1		R.GLVGEPGPAGSK.G
1639	550.7838	1099.5530	1099.5510	1.81	0	(12)	0.18	1		R.GLVGEPGPAGSK.G
1712	553.2911	1104.5676	1104.5676	-0.02	0	(25)	0.0057	1		R.GVQGPPGPAGPR.G 1678 1683 1691 1694 1695 1696 1698 1703 1705 1706 1707 1708 1715 1716 1721 1723 1726 1727
1718	553.2911	1104.5677	1104.5676	0.09	0	(23)	0.0086	1		R.GVQGPPGPAGPR.G 1682 1688 1693 1709 1717 1720 1735 1737 1739 1743
1740	553.2916	1104.5686	1104.5676	0.86	0	(33)	0.001	1		R.GVQGPPGPAGPR.G
1742	553.2917	1104.5689	1104.5676	1.19	0	(46)	5.3e-05	1		R.GVQGPPGPAGPR.G 1679 1680 1681 1684 1685 1686 1687 1689 1690 1692 1697 1699 1700 1701 1702 1704 1710 1711 1713 1714 1719 1722 1724 1725 1728 1729 1730 1731 1732 1733 1734 1736 1738 1741 1744 1745
1750	553.7831	1105.5516	1105.5516	-0.02	0	(23)	0.011	1		R.GVQGPPGPAGPR.G 1752 1753 1755 1757
1756	553.7836	1105.5526	1105.5516	0.86	0	56	4.6e-06	1		R.GVQGPPGPAGPR.G 1751
1832	561.2886	1120.5626	1120.5625	0.04	0	(13)	0.1	1		R.GVQGPPGPAGPR.G
1833	561.2886	1120.5627	1120.5625	0.15	0	(20)	0.022	1		R.GVQGPPGPAGPR.G 1831
1868	564.2937	1126.5729	1126.5731	-0.21	1	27	0.0079	1		R.GAAGLPGPKGDR.G
1869	376.5317	1126.5732	1126.5731	0.10	1	(9)	0.46	1		R.GAAGLPGPKGDR.G
1931	569.2859	1136.5573	1136.5575	-0.11	0	(11)	0.32	1		R.GVQGPPGPAGPR.G
1933	569.2863	1136.5581	1136.5575	0.54	0	(12)	0.21	1		R.GVQGPPGPAGPR.G 1932
1934	569.2863	1136.5581	1136.5575	0.54	0	(8)	0.52	1		R.GVQGPPGPAGPR.G
2082	581.2895	1160.5644	1160.5648	-0.37	0	(40)	0.00063	1		R.GQAGVMGFPGPK.P
2083	581.2900	1160.5654	1160.5648	0.48	0	(50)	5.7e-05	1		R.GQAGVMGFPGPK.P
2085	581.7814	1161.5482	1161.5489	-0.57	0	(55)	1.9e-05	1		R.GQAGVMGFPGPK.P 2086 2087
2088	581.7817	1161.5488	1161.5489	-0.05	0	(44)	0.00023	1		R.GQAGVMGFPGPK.P
2191	589.2868	1176.5591	1176.5598	-0.61	0	(4)	3.7	1		R.GQAGVMGFPGPK.P
2195	589.2874	1176.5603	1176.5598	0.43	0	(4)	4	1		R.GQAGVMGFPGPK.P 2190 2198
2197	589.2875	1176.5604	1176.5598	0.53	0	(57)	1.8e-05	1		R.GQAGVMGFPGPK.P 2192 2193 2194 2196
2206	589.7792	1177.5438	1177.5438	0.01	0	(63)	4.4e-06	1		R.GQAGVMGFPGPK.P 2207 2211
2208	589.7794	1177.5443	1177.5438	0.43	0	88	1.4e-08	1		R.GQAGVMGFPGPK.P 2209 2212
2210	589.7798	1177.5450	1177.5438	1.05	0	(20)	0.092	1		R.GQAGVMGFPGPK.P
2317	597.2847	1192.5549	1192.5547	0.18	0	(16)	0.27	1		R.GQAGVMGFPGPK.P
2319	597.2851	1192.5556	1192.5547	0.79	0	(11)	0.74	1		R.GQAGVMGFPGPK.P
2339	597.7765	1193.5385	1193.5387	-0.13	0	(57)	1.2e-05	1		R.GQAGVMGFPGPK.P 2338 2340 2341 2343
2342	597.7772	1193.5398	1193.5387	0.89	0	(46)	0.00015	1		R.GQAGVMGFPGPK.P
2416	601.2963	1200.5780	1200.5775	0.38	0	(43)	0.00017	1		R.GEPGNIGFPGPK.G 2415
2417	601.2963	1200.5780	1200.5775	0.38	0	(36)	0.00085	1		R.GEPGNIGFPGPK.G 2414
2421	601.7881	1201.5616	1201.5615	0.08	0	(36)	0.00092	1		R.GEPGNIGFPGPK.G 2420
2422	601.7882	1201.5619	1201.5615	0.28	0	55	9.3e-06	1		R.GEPGNIGFPGPK.G 2423 2424
2455	603.8113	1205.6080	1205.6081	-0.09	0	(22)	0.029	1		R.GFPGTPGLPGFK.G 2457
2456	603.8115	1205.6084	1205.6081	0.22	0	26	0.011	1		R.GFPGTPGLPGFK.G
2571	611.8084	1221.6023	1221.6030	-0.62	0	(8)	0.72	1		R.GFPGTPGLPGFK.G
2574	611.8090	1221.6035	1221.6030	0.38	0	(23)	0.023	1		R.GFPGTPGLPGFK.G 2572
2584	612.3101	1222.6056	1222.6055	0.09	1	64	3.6e-07	1		R.GPAGPSGPAGKDGR.T
2585	408.5425	1222.6056	1222.6055	0.13	1	(24)	0.0043	1		R.GPAGPSGPAGKDGR.T
2589	612.3281	1222.6417	1222.6418	-0.11	0	0	0.91	1		R.GIPGPAGAAGATGAR.G
2608	613.8037	1225.5929	1225.5939	-0.84	0	(39)	0.00029	1		K.GLTGSPGSPGPDGK.T
2683	619.8065	1237.5985	1237.5979	0.43	0	(18)	0.035	1		R.GFPGTPGLPGFK.G 2685
2706	414.2301	1239.6686	1239.6684	0.14	1	(8)	0.31	1		R.GVVGLPGQRGER.G
2707	620.8417	1239.6689	1239.6684	0.43	1	(6)	0.51	1		R.GVVGLPGQRGER.G
2714	414.5581	1240.6526	1240.6524	0.14	1	23	0.0092	1		R.GVVGLPGQRGER.G 2713
2715	621.3337	1240.6529	1240.6524	0.42	1	(21)	0.017	1		R.GVVGLPGQRGER.G
2719	621.8023	1241.5901	1241.5888	1.00	0	(46)	0.00012	1		K.GLTGSPGSPGPDGK.T
2720	621.8026	1241.5906	1241.5888	1.40	0	(36)	0.0011	1		K.GLTGSPGSPGPDGK.T 2718
2840	629.7989	1257.5833	1257.5837	-0.31	0	(34)	0.0017	1		K.GLTGSPGSPGPDGK.T
2841	629.7993	1257.5840	1257.5837	0.17	0	61	3.5e-06	1		K.GLTGSPGSPGPDGK.T 2842 2843 2844 2845 2846
3366	656.8285	1311.6424	1311.6459	-2.67	0	(1)	3.6	1		R.GFPGLPGPSGEPGK.Q
3367	656.8306	1311.6466	1311.6459	0.49	0	(51)	4.5e-05	1		R.GFPGLPGPSGEPGK.Q 3368 3373
3370	656.8307	1311.6468	1311.6459	0.68	0	(40)	0.00057	1		R.GFPGLPGPSGEPGK.Q 3371
3374	656.8313	1311.6480	1311.6459	1.61	0	(28)	0.0099	1		R.GFPGLPGPSGEPGK.Q
3483	664.8275	1327.6404	1327.6409	-0.38	0	(10)	0.39	1		R.GFPGLPGPSGEPGK.Q 3488
3491	664.8279	1327.6412	1327.6409	0.27	0	58	6.8e-06	1		R.GFPGLPGPSGEPGK.Q 3486 3487 3489 3492 3497 3501 3502
3496	664.8282	1327.6418	1327.6409	0.73	0	(44)	0.00017	1		R.GFPGLPGPSGEPGK.Q
3498	664.8286	1327.6426	1327.6409	1.28	0	(20)	0.044	1		R.GFPGLPGPSGEPGK.Q 3484
3500	664.8290	1327.6434	1327.6409	1.92	0	(17)	0.078	1		R.GFPGLPGPSGEPGK.Q
3515	666.8334	1331.6522	1331.6470	3.90	0	82	1.3e-08	1		R.GPSGPQGPSGPPGPK.G 3512 3513 3514
3527	667.3228	1332.6311	1332.6310	0.05	0	(47)	5e-05	1		R.GPSGPQGPSGPPGPK.G
3529	667.3234	1332.6322	1332.6310	0.87	0	(82)	1.4e-08	1		R.GPSGPQGPSGPPGPK.G 3524 3525 3526 3528
3579	672.8252	1343.6358	1343.6358	0.05	0	(14)	0.16	1		R.GFPGLPGPSGEPGK.Q
3580	672.8254	1343.6363	1343.6358	0.41	0	(42)	0.0003	1		R.GFPGLPGPSGEPGK.Q 3577 3581 3582 3583
3607	674.8285	1347.6424	1347.6419	0.38	0	(55)	7e-06	1		R.GPSGPQGPSGPPGPK.G
3608	674.8287	1347.6429	1347.6419	0.74	0	(41)	0.00019	1		R.GPSGPQGPSGPPGPK.G 3609
3613	675.3199	1348.6252	1348.6259	-0.53	0	(74)	8.6e-08	1		R.GPSGPQGPSGPPGPK.G
3614	675.3200	1348.6255	1348.6259	-0.35	0	(74)	9.1e-08	1		R.GPSGPQGPSGPPGPK.G
3615	675.3201	1348.6257	1348.6259	-0.17	0	(44)	8.3e-05	1		R.GPSGPQGPSGPPGPK.G
3616	675.3203	1348.6261	1348.6259	0.11	0	(39)	0.00031	1		R.GPSGPQGPSGPPGPK.G
3617	675.3204	1348.6262	1348.6259	0.20	0	(37)	0.00046	1		R.GPSGPQGPSGPPGPK.G
3618	675.3209	1348.6272	1348.6259	0.92	0	(30)	0.0021	1		R.GPSGPQGPSGPPGPK.G
3756	682.8257	1363.6368	1363.6368	-0.02	0	(35)	0.00077	1		R.GPSGPQGPSGPPGPK.G
4443	487.2358	1458.6855	1458.6852	0.22	0	(52)	1.3e-05	1		R.GSAGPPGATGFPGAAGR.V 4438
4449	730.3503	1458.6860	1458.6852	0.56	0	(11)	0.16	1		R.GSAGPPGATGFPGAAGR.V 4429 4471 4481 4482
4475	730.3512	1458.6878	1458.6852	1.83	0	114	7.3e-12	1		R.GSAGPPGATGFPGAAGR.V 4420 4422 4423 4424 4425 4426 4427 4428 4430 4431 4432 4433 4434 4435 4436 4437 4439 4440 4441 4442 4444 4445 4446 4447 4448 4450 4451 4452 4453 4454 4455 4456 4457 4458 4459 4460 4461 4462 4463 4464 4465 4466 4467 4468 4469 4470 4472 4473 4474 4476 4477 4478 4479 4480
4670	737.8632	1473.7118	1473.7100	1.20	0	63	1.7e-06	1		R.PGEVGPPGPPGPAGEK.G
4791	745.8598	1489.7051	1489.7049	0.10	0	(24)	0.012	2		R.PGEVGPPGPPGPAGEK.G
4793	745.8604	1489.7062	1489.7049	0.84	0	(45)	0.0001	2		R.PGEVGPPGPPGPAGEK.G 4792
4934	753.8572	1505.6998	1505.6998	-0.02	0	(4)	1.4	3		R.PGEVGPPGPPGPAGEK.G
4935	753.8573	1505.7000	1505.6998	0.14	0	(22)	0.025	2		R.PGEVGPPGPPGPAGEK.G
4936	753.8575	1505.7005	1505.6998	0.47	0	(18)	0.053	3		R.PGEVGPPGPPGPAGEK.G
4937	753.8577	1505.7009	1505.6998	0.71	0	(24)	0.014	2		R.PGEVGPPGPPGPAGEK.G
5702	793.3902	1584.7658	1584.7645	0.86	0	(53)	1.2e-05	1		K.GANGAPGIAGAPGFPGAR.G 5701
5727	793.8821	1585.7497	1585.7485	0.79	0	69	5.6e-07	1		K.GANGAPGIAGAPGFPGAR.G 5707 5708 5709 5710 5711 5712 5713 5714 5715 5716 5717 5718 5719 5720 5722 5723 5724 5725 5726 5728 5729 5731 5732 5733 5734 5735 5736 5737 5738 5739 5740 5741
5914	800.4161	1598.8177	1598.8165	0.76	0	(53)	4.7e-06	1		R.GELGPVGNPGPAGPAGPR.G
5930	534.2740	1599.8003	1599.8005	-0.13	0	(25)	0.0037	1		R.GELGPVGNPGPAGPAGPR.G
5931	800.9083	1599.8020	1599.8005	0.91	0	(37)	0.00026	1		R.GELGPVGNPGPAGPAGPR.G
6026	539.2771	1614.8095	1614.8114	-1.21	0	(31)	0.0011	1		R.GELGPVGNPGPAGPAGPR.G
6027	808.4139	1614.8133	1614.8114	1.17	0	79	1.8e-08	1		R.GELGPVGNPGPAGPAGPR.G 6028
6042	539.6057	1615.7951	1615.7954	-0.20	0	(52)	1.1e-05	1		R.GELGPVGNPGPAGPAGPR.G
6044	808.9056	1615.7966	1615.7954	0.72	0	(65)	5e-07	1		R.GELGPVGNPGPAGPAGPR.G
6157	816.4103	1630.8061	1630.8064	-0.14	0	(11)	0.12	1		R.GELGPVGNPGPAGPAGPR.G
6165	816.8985	1631.7824	1631.7904	-4.85	0	(4)	2.2	1		R.GELGPVGNPGPAGPAGPR.G
6168	816.9045	1631.7945	1631.7904	2.56	0	(47)	3.3e-05	1		R.GELGPVGNPGPAGPAGPR.G
6235	547.2732	1638.7978	1638.7962	0.97	1	(16)	0.1	1		K.GSPGEAGRPGEAGLPGAK.G
6236	820.4071	1638.7997	1638.7962	2.13	1	(29)	0.0064	2		K.GSPGEAGRPGEAGLPGAK.G
6298	550.2648	1647.7725	1647.7713	0.69	2	10	0.4	1		K.AGEDGHPGKPGRPGER.G
6361	552.6043	1654.7911	1654.7911	0.01	1	(16)	0.11	1		K.GSPGEAGRPGEAGLPGAK.G 6360
6363	828.4033	1654.7920	1654.7911	0.54	1	67	7.7e-07	1		K.GSPGEAGRPGEAGLPGAK.G 6365
6364	828.4034	1654.7922	1654.7911	0.69	1	(38)	0.00061	1		K.GSPGEAGRPGEAGLPGAK.G
6477	557.9357	1670.7852	1670.7860	-0.49	1	(4)	0.87	1		K.GSPGEAGRPGEAGLPGAK.G
6491	836.9113	1671.8080	1671.8064	0.93	1	31	0.0037	1		R.GLVGEPGPAGSKGESGNK.G
7038	581.9556	1742.8451	1742.8449	0.11	1	12	0.13	2		K.GARGSAGPPGATGFPGAAGR.V
7053	873.9315	1745.8484	1745.8445	2.20	0	(47)	1.9e-05	1		R.GPPGAVGNPGVNGAPGEAGR.D 7054
7064	874.4229	1746.8312	1746.8285	1.50	0	(39)	0.00014	1		R.GPPGAVGNPGVNGAPGEAGR.D
7065	874.4229	1746.8312	1746.8285	1.50	0	(72)	7e-08	1		R.GPPGAVGNPGVNGAPGEAGR.D 7063
7076	874.9167	1747.8188	1747.8125	3.59	0	(71)	7.7e-08	1		R.GPPGAVGNPGVNGAPGEAGR.D 7074
7110	584.6231	1750.8475	1750.8486	-0.63	1	12	0.2	1		R.GHNGLDGLKGQPGAPGVK.G
7181	881.9281	1761.8416	1761.8394	1.25	0	(45)	2.9e-05	1		R.GPPGAVGNPGVNGAPGEAGR.D
7194	588.6144	1762.8215	1762.8235	-1.11	0	(10)	0.097	2		R.GPPGAVGNPGVNGAPGEAGR.D
7195	882.4197	1762.8248	1762.8235	0.76	0	(65)	3.5e-07	1		R.GPPGAVGNPGVNGAPGEAGR.D 7193 7197
7196	882.4197	1762.8248	1762.8235	0.76	0	(49)	1.4e-05	1		R.GPPGAVGNPGVNGAPGEAGR.D
7207	882.9116	1763.8087	1763.8075	0.70	0	(60)	1.1e-06	1		R.GPPGAVGNPGVNGAPGEAGR.D 7205
7226	883.9222	1765.8299	1765.8231	3.85	0	26	0.0059	1		K.PGEQGVPGDLGAPGPSGAR.G
7235	884.4109	1766.8072	1766.8071	0.05	0	(26)	0.012	1		K.PGEQGVPGDLGAPGPSGAR.G
7322	593.6194	1777.8363	1777.8344	1.10	0	(19)	0.013	1		R.GPPGAVGNPGVNGAPGEAGR.D
7323	889.9260	1777.8374	1777.8344	1.69	0	(44)	4.2e-05	1		R.GPPGAVGNPGVNGAPGEAGR.D
7329	890.4174	1778.8202	1778.8184	1.01	0	(74)	3.8e-08	1		R.GPPGAVGNPGVNGAPGEAGR.D 7330
7335	594.2743	1779.8010	1779.8024	-0.75	0	(6)	0.25	1		R.GPPGAVGNPGVNGAPGEAGR.D
7336	890.9084	1779.8023	1779.8024	-0.02	0	(11)	0.089	1		R.GPPGAVGNPGVNGAPGEAGR.D
7337	890.9094	1779.8042	1779.8024	1.01	0	76	2.8e-08	1		R.GPPGAVGNPGVNGAPGEAGR.D
7880	611.9586	1832.8540	1832.8541	-0.04	0	(0)	1	1		K.GEPGPTGVQGPPGPAGEEGK.R
7881	917.4354	1832.8562	1832.8541	1.13	0	(45)	3.4e-05	1		K.GEPGPTGVQGPPGPAGEEGK.R 7883
8076	925.4335	1848.8525	1848.8490	1.89	0	78	1.5e-08	1		K.GEPGPTGVQGPPGPAGEEGK.R 8073 8074
8084	925.9248	1849.8351	1849.8330	1.10	0	(50)	9.6e-06	1		K.GEPGPTGVQGPPGPAGEEGK.R
8190	931.4354	1860.8563	1860.8490	3.90	0	2	1.7	1		R.VGPPGPSGNAGPPGPPGPAGK.E
9092	655.3245	1962.9516	1962.9582	-3.37	1	14	0.12	1		R.PGEPGLMGPRPGPIGPAGAR.G 9085 9088 9089 9098
9095	982.4838	1962.9531	1962.9582	-2.59	1	(3)	1.3	1		R.PGEPGLMGPRPGPIGPAGAR.G
9097	982.4844	1962.9542	1962.9582	-2.03	1	(11)	0.23	1		R.PGEPGLMGPRPGPIGPAGAR.G
9248	660.6591	1978.9555	1978.9531	1.23	1	(11)	0.24	1		R.PGEPGLMGPRPGPIGPAGAR.G
9410	669.3245	2004.9517	2004.9501	0.81	1	(4)	0.41	1		K.GEPGPTGVQGPPGPAGEEGKR.G 9412
9413	1003.4837	2004.9529	2004.9501	1.36	1	(62)	6.5e-07	1		K.GEPGPTGVQGPPGPAGEEGKR.G 9414 9418
9415	1003.4841	2004.9537	2004.9501	1.79	1	(29)	0.0014	1		K.GEPGPTGVQGPPGPAGEEGKR.G
9424	1003.9747	2005.9349	2005.9341	0.39	1	63	5.5e-07	1		K.GEPGPTGVQGPPGPAGEEGKR.G
9425	669.6525	2005.9356	2005.9341	0.72	1	(10)	0.11	1		K.GEPGPTGVQGPPGPAGEEGKR.G
9426	1003.9752	2005.9358	2005.9341	0.82	1	(12)	0.062	1		K.GEPGPTGVQGPPGPAGEEGKR.G
9428	1003.9756	2005.9367	2005.9341	1.30	1	(7)	0.2	1		K.GEPGPTGVQGPPGPAGEEGKR.G
9429	1003.9758	2005.9371	2005.9341	1.48	1	(44)	3.9e-05	1		K.GEPGPTGVQGPPGPAGEEGKR.G
9675	679.6604	2035.9594	2035.9599	-0.27	0	(7)	0.33	1		R.GEVGPAGPNGFAGPAGAAGQPGAK.G
9676	1018.9882	2035.9618	2035.9599	0.90	0	(36)	0.00041	1		R.GEVGPAGPNGFAGPAGAAGQPGAK.G
9714	681.3278	2040.9616	2040.9614	0.13	1	(7)	0.32	2		K.TGPPGPAGQDGRPGPPGPPGAR.G
9715	681.3280	2040.9622	2040.9614	0.40	1	(4)	0.68	8		K.TGPPGPAGQDGRPGPPGPPGAR.G
9717	1021.4894	2040.9642	2040.9614	1.39	1	(5)	0.59	2		K.TGPPGPAGQDGRPGPPGPPGAR.G
9802	1026.0028	2049.9911	2049.9868	2.06	0	(52)	2.3e-05	1		R.GEVGPAGPNGFAGPAGAAGQPGAK.G
9806	684.6649	2050.9727	2050.9708	0.92	0	(27)	0.0075	1		R.GEVGPAGPNGFAGPAGAAGQPGAK.G
9807	1026.4938	2050.9730	2050.9708	1.05	0	(6)	1	1		R.GEVGPAGPNGFAGPAGAAGQPGAK.G
9808	1026.4946	2050.9747	2050.9708	1.88	0	(43)	0.00019	1		R.GEVGPAGPNGFAGPAGAAGQPGAK.G
9812	684.9925	2051.9556	2051.9548	0.39	0	(10)	0.37	1		R.GEVGPAGPNGFAGPAGAAGQPGAK.G
9813	1026.9852	2051.9559	2051.9548	0.51	0	(8)	0.57	1		R.GEVGPAGPNGFAGPAGAAGQPGAK.G
9814	1026.9857	2051.9569	2051.9548	0.99	0	59	4.9e-06	1		R.GEVGPAGPNGFAGPAGAAGQPGAK.G
9837	686.3330	2055.9772	2055.9723	2.39	1	(20)	0.021	1		K.TGPPGPAGQDGRPGPPGPPGAR.G 9835
9839	1028.9966	2055.9786	2055.9723	3.08	1	(14)	0.071	1		K.TGPPGPAGQDGRPGPPGPPGAR.G
9845	686.6594	2056.9563	2056.9563	-0.01	1	(2)	1.2	2		K.TGPPGPAGQDGRPGPPGPPGAR.G 9849
9855	686.6599	2056.9577	2056.9563	0.70	1	26	0.005	1		K.TGPPGPAGQDGRPGPPGPPGAR.G 9847 9856 9858
9897	687.3560	2059.0460	2059.0487	-1.29	1	1	5.7	1		R.PGPIGPAGARGEPGNIGFPGPK.G 9895 9896
9967	689.6685	2065.9835	2065.9817	0.87	0	(17)	0.068	1		R.GEVGPAGPNGFAGPAGAAGQPGAK.G
9975	1034.4921	2066.9696	2066.9658	1.85	0	(37)	0.0007	1		R.GEVGPAGPNGFAGPAGAAGQPGAK.G
9982	690.3237	2067.9492	2067.9498	-0.28	0	(5)	1.2	1		R.GEVGPAGPNGFAGPAGAAGQPGAK.G
9986	1034.9843	2067.9540	2067.9498	2.02	0	(55)	1.1e-05	1		R.GEVGPAGPNGFAGPAGAAGQPGAK.G 9983 9985
10024	691.6757	2072.0053	2072.0036	0.86	0	(3)	0.83	1		K.GSPGADGPAGAPGTPGPQGIAGQR.G
10026	1037.0118	2072.0091	2072.0036	2.69	0	(29)	0.0021	1		K.GSPGADGPAGAPGTPGPQGIAGQR.G
10033	691.9929	2072.9567	2072.9512	2.67	1	(10)	0.22	1		K.TGPPGPAGQDGRPGPPGPPGAR.G
10039	1037.5023	2072.9901	2072.9876	1.22	0	(34)	0.00073	1		K.GSPGADGPAGAPGTPGPQGIAGQR.G
10160	697.0072	2087.9998	2087.9985	0.62	0	(38)	0.00034	2		K.GSPGADGPAGAPGTPGPQGIAGQR.G
10161	1045.0077	2088.0008	2087.9985	1.13	0	(42)	0.00013	2		K.GSPGADGPAGAPGTPGPQGIAGQR.G
10167	697.3352	2088.9838	2088.9825	0.62	0	(9)	0.27	1		K.GSPGADGPAGAPGTPGPQGIAGQR.G
10168	1045.4993	2088.9840	2088.9825	0.72	0	(21)	0.016	1		K.GSPGADGPAGAPGTPGPQGIAGQR.G
10169	697.3353	2088.9842	2088.9825	0.80	0	(24)	0.0079	1		K.GSPGADGPAGAPGTPGPQGIAGQR.G
10170	1045.4995	2088.9845	2088.9825	0.95	0	(66)	5.7e-07	1		K.GSPGADGPAGAPGTPGPQGIAGQR.G 10172
10171	697.3354	2088.9845	2088.9825	0.97	0	(45)	7e-05	1		K.GSPGADGPAGAPGTPGPQGIAGQR.G
10180	697.6628	2089.9667	2089.9665	0.10	0	(22)	0.011	1		K.GSPGADGPAGAPGTPGPQGIAGQR.G 10181
10182	1045.9913	2089.9681	2089.9665	0.78	0	(50)	2.6e-05	1		K.GSPGADGPAGAPGTPGPQGIAGQR.G 10184
10278	702.3387	2103.9942	2103.9934	0.39	0	(31)	0.0019	1		K.GSPGADGPAGAPGTPGPQGIAGQR.G
10279	702.3391	2103.9953	2103.9934	0.92	0	(26)	0.0058	1		K.GSPGADGPAGAPGTPGPQGIAGQR.G
10282	702.6669	2104.9788	2104.9774	0.66	0	(18)	0.04	1		K.GSPGADGPAGAPGTPGPQGIAGQR.G
10283	702.6669	2104.9788	2104.9774	0.66	0	(8)	0.32	1		K.GSPGADGPAGAPGTPGPQGIAGQR.G
10285	1053.4976	2104.9806	2104.9774	1.50	0	(9)	0.3	1		K.GSPGADGPAGAPGTPGPQGIAGQR.G
10286	1053.4976	2104.9806	2104.9774	1.50	0	(4)	0.86	3		K.GSPGADGPAGAPGTPGPQGIAGQR.G
10287	1053.4978	2104.9811	2104.9774	1.73	0	(42)	0.00015	1		K.GSPGADGPAGAPGTPGPQGIAGQR.G 10284
10301	1053.9890	2105.9635	2105.9614	0.98	0	(11)	0.22	1		K.GSPGADGPAGAPGTPGPQGIAGQR.G
10303	1053.9891	2105.9637	2105.9614	1.09	0	75	7.7e-08	1		K.GSPGADGPAGAPGTPGPQGIAGQR.G 10300 10302 10304
10366	1059.9901	2117.9657	2117.9654	0.11	0	48	6.5e-05	1		R.GEPGPPGPAGFAGPPGADGQPGAK.G 10368
10386	707.6708	2119.9905	2119.9883	1.03	0	(13)	0.12	1		K.GSPGADGPAGAPGTPGPQGIAGQR.G
10393	1061.4946	2120.9747	2120.9723	1.12	0	(39)	0.00031	2		K.GSPGADGPAGAPGTPGPQGIAGQR.G
10394	1061.4948	2120.9750	2120.9723	1.24	0	(15)	0.075	6		K.GSPGADGPAGAPGTPGPQGIAGQR.G
10404	708.3286	2121.9638	2121.9563	3.53	0	(7)	0.5	1		K.GSPGADGPAGAPGTPGPQGIAGQR.G
10468	711.9996	2132.9771	2132.9763	0.34	0	(26)	0.021	1		R.GEPGPPGPAGFAGPPGADGQPGAK.G
10469	711.9998	2132.9776	2132.9763	0.60	0	(25)	0.027	1		R.GEPGPPGPAGFAGPPGADGQPGAK.G
10471	1067.4969	2132.9793	2132.9763	1.40	0	(45)	0.00022	1		R.GEPGPPGPAGFAGPPGADGQPGAK.G
10472	1067.4972	2132.9798	2132.9763	1.63	0	(27)	0.015	1		R.GEPGPPGPAGFAGPPGADGQPGAK.G 10473
10479	712.3277	2133.9613	2133.9604	0.42	0	(27)	0.0091	1		R.GEPGPPGPAGFAGPPGADGQPGAK.G
10480	712.3278	2133.9614	2133.9604	0.51	0	(31)	0.0031	1		R.GEPGPPGPAGFAGPPGADGQPGAK.G 10488
10481	712.3278	2133.9616	2133.9604	0.60	0	(18)	0.068	1		R.GEPGPPGPAGFAGPPGADGQPGAK.G
10482	1067.9886	2133.9627	2133.9604	1.12	0	(22)	0.026	1		R.GEPGPPGPAGFAGPPGADGQPGAK.G
10483	1067.9886	2133.9627	2133.9604	1.12	0	(9)	0.6	1		R.GEPGPPGPAGFAGPPGADGQPGAK.G
10484	1067.9888	2133.9630	2133.9604	1.23	0	(31)	0.0035	1		R.GEPGPPGPAGFAGPPGADGQPGAK.G 10477 10485
10487	1067.9899	2133.9652	2133.9604	2.26	0	(2)	2.6	1		R.GEPGPPGPAGFAGPPGADGQPGAK.G
10593	716.6562	2146.9467	2146.9516	-2.26	0	(18)	0.05	1		K.GAPGPDGNNGAQGPPGPQGVQGGK.G
10594	1074.4843	2146.9540	2146.9516	1.10	0	(24)	0.014	1		K.GAPGPDGNNGAQGPPGPQGVQGGK.G
10595	1074.4850	2146.9554	2146.9516	1.78	0	35	0.001	1		K.GAPGPDGNNGAQGPPGPQGVQGGK.G
10596	716.6599	2146.9577	2146.9516	2.86	0	(7)	0.64	1		K.GAPGPDGNNGAQGPPGPQGVQGGK.G
10598	716.9860	2147.9361	2147.9356	0.22	0	(7)	0.58	1		K.GAPGPDGNNGAQGPPGPQGVQGGK.G
10599	1074.9802	2147.9459	2147.9356	4.80	0	(28)	0.005	1		K.GAPGPDGNNGAQGPPGPQGVQGGK.G
10609	1075.4917	2148.9688	2148.9713	-1.13	0	(27)	0.017	1		R.GEPGPPGPAGFAGPPGADGQPGAK.G
10610	717.3303	2148.9690	2148.9713	-1.08	0	(16)	0.2	1		R.GEPGPPGPAGFAGPPGADGQPGAK.G
10611	717.3314	2148.9723	2148.9713	0.46	0	(12)	0.53	1		R.GEPGPPGPAGFAGPPGADGQPGAK.G
10619	717.6600	2149.9581	2149.9553	1.31	0	(24)	0.018	1		R.GEPGPPGPAGFAGPPGADGQPGAK.G 10618
10724	722.3543	2164.0411	2164.0397	0.66	0	22	0.0061	1		K.GEPGVLGAPGTAGPSGPSGLPGER.G
10915	1100.5319	2199.0492	2199.0556	-2.95	1	(6)	1.4	1		R.GETGPAGRPGEVGPPGPPGPAGEK.G
10916	734.0262	2199.0567	2199.0556	0.49	1	(28)	0.01	1		R.GETGPAGRPGEVGPPGPPGPAGEK.G
10995	738.9949	2213.9628	2213.9608	0.91	0	(31)	0.0013	1		K.GDAGAPGAPGSQGAPGLQGMPGER.G 10994
10998	1108.4813	2214.9481	2214.9448	1.50	0	36	0.00038	1		K.GDAGAPGAPGSQGAPGLQGMPGER.G
11003	739.3580	2215.0523	2215.0506	0.77	1	34	0.0026	1		R.GETGPAGRPGEVGPPGPPGPAGEK.G 11004 11006 11007 11008
11069	744.6871	2231.0396	2231.0455	-2.65	1	(6)	1.4	1		R.GETGPAGRPGEVGPPGPPGPAGEK.G
11070	744.6900	2231.0482	2231.0455	1.21	1	(11)	0.47	2		R.GETGPAGRPGEVGPPGPPGPAGEK.G
11176	750.6816	2249.0229	2249.0309	-3.54	1	1	0.76	1	U	R.GPNGEVGSAGPPGPPGLRGNPGSR.G
11402	765.3594	2293.0565	2293.0459	4.61	1	1	1	1		R.VGPPGPSGNAGPPGPPGPAGKEGSK.G
11444	767.3546	2299.0418	2299.0465	-2.05	0	(13)	0.23	1		R.GEPGPPGPAGAAGPAGNPGADGQPGAK.G
11445	767.3562	2299.0468	2299.0465	0.10	0	(16)	0.11	1		R.GEPGPPGPAGAAGPAGNPGADGQPGAK.G
11447	767.3580	2299.0521	2299.0465	2.41	0	(14)	0.18	1		R.GEPGPPGPAGAAGPAGNPGADGQPGAK.G
11453	767.6844	2300.0315	2300.0305	0.42	0	(40)	0.00044	1		R.GEPGPPGPAGAAGPAGNPGADGQPGAK.G
11455	767.6851	2300.0333	2300.0305	1.22	0	(42)	0.00027	1		R.GEPGPPGPAGAAGPAGNPGADGQPGAK.G 11454
11462	768.0131	2301.0175	2301.0146	1.29	0	(40)	0.00039	1		R.GEPGPPGPAGAAGPAGNPGADGQPGAK.G
11522	771.6946	2312.0621	2312.0670	-2.10	1	0	0.96	1		R.GFPGLPGPSGEPGKQGPSGPSGER.G
11541	772.6876	2315.0410	2315.0415	-0.18	0	(4)	1.6	5		R.GEPGPPGPAGAAGPAGNPGADGQPGAK.G
11542	772.6877	2315.0414	2315.0415	-0.02	0	(19)	0.058	1		R.GEPGPPGPAGAAGPAGNPGADGQPGAK.G
11543	772.6881	2315.0425	2315.0415	0.45	0	(34)	0.0017	1		R.GEPGPPGPAGAAGPAGNPGADGQPGAK.G
11547	773.0165	2316.0276	2316.0255	0.93	0	54	1.6e-05	1		R.GEPGPPGPAGAAGPAGNPGADGQPGAK.G
11548	773.0168	2316.0285	2316.0255	1.32	0	(36)	0.00099	1		R.GEPGPPGPAGAAGPAGNPGADGQPGAK.G
11553	773.3447	2317.0122	2317.0095	1.16	0	(38)	0.00067	1		R.GEPGPPGPAGAAGPAGNPGADGQPGAK.G 11552
11619	778.6788	2333.0145	2333.0044	4.32	0	(1)	3	1		R.GEPGPPGPAGAAGPAGNPGADGQPGAK.G
11796	794.3545	2380.0416	2380.0415	0.07	1	7	0.4	1		K.GESGNKGEPGAAGPQGPPGPSGEEGK.R
11814	797.0353	2388.0842	2388.0830	0.51	1	(6)	0.77	1		R.GPSGPQGPSGPPGPKGNSGEPGAPGSK.G
11831	799.0477	2394.1212	2394.1200	0.49	1	(13)	0.19	1		R.GEVGPAGPNGFAGPAGAAGQPGAKGER.G
11868	801.7107	2402.1103	2402.1099	0.16	1	(4)	0.87	1		R.GPSGPQGPSGPPGPKGNSGEPGAPGSK.G
11873	802.0388	2403.0946	2403.0939	0.31	1	(6)	0.95	1		R.GPSGPQGPSGPPGPKGNSGEPGAPGSK.G
11874	802.0394	2403.0965	2403.0939	1.07	1	(9)	0.3	1		R.GPSGPQGPSGPPGPKGNSGEPGAPGSK.G
11876	802.3654	2404.0742	2404.0779	-1.52	1	(2)	0.68	1		R.GPSGPQGPSGPPGPKGNSGEPGAPGSK.G
11877	802.3669	2404.0790	2404.0779	0.46	1	18	0.055	1		R.GPSGPQGPSGPPGPKGNSGEPGAPGSK.G
11879	802.3700	2404.0882	2404.0779	4.27	1	(2)	2.2	3		R.GPSGPQGPSGPPGPKGNSGEPGAPGSK.G
11916	804.0516	2409.1331	2409.1309	0.89	1	(22)	0.026	1		R.GEVGPAGPNGFAGPAGAAGQPGAKGER.G
11917	804.0518	2409.1336	2409.1309	1.12	1	(5)	1.2	2		R.GEVGPAGPNGFAGPAGAAGQPGAKGER.G
11921	804.3823	2410.1250	2410.1149	4.16	1	33	0.0019	1		R.GEVGPAGPNGFAGPAGAAGQPGAKGER.G 11920
11957	807.0394	2418.0963	2418.1048	-3.53	1	(3)	0.83	3		R.GPSGPQGPSGPPGPKGNSGEPGAPGSK.G
11958	807.0453	2418.1140	2418.1048	3.82	1	(14)	0.047	1		R.GPSGPQGPSGPPGPKGNSGEPGAPGSK.G
11965	807.3694	2419.0865	2419.0888	-0.95	1	(16)	0.043	1		R.GPSGPQGPSGPPGPKGNSGEPGAPGSK.G
11971	807.3978	2419.1715	2419.1728	-0.54	2	4	2.6	1		R.GSPGPAGPKGSPGEAGRPGEAGLPGAK.G
12551	850.4042	2548.1909	2548.1942	-1.32	1	1	0.74	1	U	K.GERGYPGNPGPAGAAGAPGPQGAVGPAGK.H
12563	851.3921	2551.1544	2551.1535	0.37	2	1	3.1	7		K.GESGNKGEPGAAGPQGPPGPSGEEGKR.G
12745	649.5576	2594.2011	2594.2110	-3.80	1	(1)	0.8	1	U	K.GERGYPGNPGPAGAAGAPGPQGAVGPAGK.H
12748	866.4130	2596.2171	2596.2267	-3.69	0	(3)	2.6	4		K.GENGPVGPTGPVGAAGPAGPNGPPGPAGSR.E
12750	866.4167	2596.2282	2596.2267	0.61	0	(5)	1.2	4		K.GENGPVGPTGPVGAAGPAGPNGPPGPAGSR.E
12751	866.7452	2597.2137	2597.2107	1.17	0	(12)	0.25	3		K.GENGPVGPTGPVGAAGPAGPNGPPGPAGSR.E
12752	866.7457	2597.2152	2597.2107	1.74	0	(12)	0.23	9		K.GENGPVGPTGPVGAAGPAGPNGPPGPAGSR.E
12755	867.0730	2598.1972	2598.1947	0.96	0	20	0.01	8		K.GENGPVGPTGPVGAAGPAGPNGPPGPAGSR.E
12756	867.0731	2598.1975	2598.1947	1.10	0	(14)	0.042	6		K.GENGPVGPTGPVGAAGPAGPNGPPGPAGSR.E
12926	885.4340	2653.2802	2653.2746	2.14	1	(1)	0.75	1	U	R.GYPGNPGPAGAAGAPGPQGAVGPAGKHGNR.G
13027	896.4196	2686.2368	2686.2372	-0.14	1	(36)	0.00096	1		R.GAPGDRGEPGPPGPAGFAGPPGADGQPGAK.G
13028	896.4199	2686.2378	2686.2484	-3.97	1	(4)	1.5	1	U	R.GYPGNPGPAGAAGAPGPQGAVGPAGKHGNR.G
13029	896.7469	2687.2190	2687.2212	-0.82	1	(11)	0.28	1		R.GAPGDRGEPGPPGPAGFAGPPGADGQPGAK.G
13030	896.7485	2687.2238	2687.2212	0.95	1	(16)	0.09	1		R.GAPGDRGEPGPPGPAGFAGPPGADGQPGAK.G
13075	901.7522	2702.2348	2702.2321	0.97	1	(21)	0.028	1		R.GAPGDRGEPGPPGPAGFAGPPGADGQPGAK.G
13076	901.7524	2702.2355	2702.2321	1.24	1	(34)	0.0015	1		R.GAPGDRGEPGPPGPAGFAGPPGADGQPGAK.G 13074
13078	902.0795	2703.2166	2703.2161	0.16	1	(32)	0.0022	1		R.GAPGDRGEPGPPGPAGFAGPPGADGQPGAK.G 13079 13080
13132	907.0829	2718.2270	2718.2271	-0.01	1	(24)	0.014	1		R.GAPGDRGEPGPPGPAGFAGPPGADGQPGAK.G 13133
13140	907.4116	2719.2129	2719.2223	-3.46	1	8	0.58	1	U	R.GYPGNPGPAGAAGAPGPQGAVGPAGKHGNR.G
13141	907.4119	2719.2140	2719.2111	1.06	1	38	0.00065	1		R.GAPGDRGEPGPPGPAGFAGPPGADGQPGAK.G 13139 13142
13143	907.4137	2719.2193	2719.2111	3.02	1	(12)	0.24	1		R.GAPGDRGEPGPPGPAGFAGPPGADGQPGAK.G
13607	961.1296	2880.3669	2880.3639	1.06	1	(15)	0.034	9		K.GPKGENGPVGPTGPVGAAGPAGPNGPPGPAGSR.E
13652	966.1335	2895.3788	2895.3748	1.39	1	(36)	0.00024	7		K.GPKGENGPVGPTGPVGAAGPAGPNGPPGPAGSR.E
13653	966.1345	2895.3817	2895.3748	2.41	1	(29)	0.0013	7		K.GPKGENGPVGPTGPVGAAGPAGPNGPPGPAGSR.E
13660	966.4616	2896.3630	2896.3588	1.45	1	38	0.00018	7		K.GPKGENGPVGPTGPVGAAGPAGPNGPPGPAGSR.E
13770	978.4467	2932.3183	2932.3112	2.44	1	(5)	1.9	1		R.GEPGPPGPAGFAGPPGADGQPGAKGEPGDAGAK.G
13824	983.7770	2948.3093	2948.3061	1.09	1	10	0.56	1		R.GEPGPPGPAGFAGPPGADGQPGAKGEPGDAGAK.G
13923	997.4561	2989.3465	2989.3326	4.65	0	6	0.23	1	U	K.GPPGAVGAPGPQGFQGPAGEPGEPGQTGPAGAR.G 13922
14080	1021.1445	3060.4118	3060.4034	2.73	2	9	0.17	1	U	K.GERGYPGNPGPAGAAGAPGPQGAVGPAGKHGNR.G
14298	1056.8254	3167.4545	3167.4504	1.28	1	21	0.049	1		R.GSEGPQGVRGEPGPPGPAGAAGPAGNPGADGQPGAK.G
14300	1057.4811	3169.4214	3169.4185	0.93	1	(19)	0.044	1		R.GSEGPQGVRGEPGPPGPAGAAGPAGNPGADGQPGAK.G
14387	1075.8505	3224.5296	3224.5335	-1.21	1	(20)	0.011	1		R.GPSGPPGPDGNKGEPGVLGAPGTAGPSGPSGLPGER.G
14388	1075.8534	3224.5384	3224.5335	1.52	1	(32)	0.00065	1		R.GPSGPPGPDGNKGEPGVLGAPGTAGPSGPSGLPGER.G
14391	1076.1815	3225.5227	3225.5175	1.63	1	32	0.0006	1		R.GPSGPPGPDGNKGEPGVLGAPGTAGPSGPSGLPGER.G
14413	1081.5116	3241.5130	3241.5124	0.18	1	(12)	0.057	1		R.GPSGPPGPDGNKGEPGVLGAPGTAGPSGPSGLPGER.G 14415
14414	1081.5131	3241.5174	3241.5124	1.53	1	(3)	0.48	1		R.GPSGPPGPDGNKGEPGVLGAPGTAGPSGPSGLPGER.G
14436	1086.8005	3257.3798	3257.3763	1.06	1	(22)	0.019	3		R.GANGAPGNDGAKGDAGAPGAPGSQGAPGLQGMPGER.G
14438	1086.8414	3257.5025	3257.5073	-1.49	1	(29)	0.0013	1		R.GPSGPPGPDGNKGEPGVLGAPGTAGPSGPSGLPGER.G
14441	1087.1298	3258.3675	3258.3604	2.18	1	(21)	0.024	3		R.GANGAPGNDGAKGDAGAPGAPGSQGAPGLQGMPGER.G
14442	1087.1302	3258.3689	3258.3604	2.63	1	(17)	0.061	4		R.GANGAPGNDGAKGDAGAPGAPGSQGAPGLQGMPGER.G 14443
14445	1087.4563	3259.3471	3259.3444	0.83	1	24	0.012	3		R.GANGAPGNDGAKGDAGAPGAPGSQGAPGLQGMPGER.G
14453	1088.5146	3262.5221	3262.5062	4.86	2	0	7.8	1		K.TGPPGPAGQDGRPGPPGPPGARGQAGVMGFPGPK.P
14459	1092.1788	3273.5147	3273.5022	3.80	1	(2)	0.6	1		R.GPSGPPGPDGNKGEPGVLGAPGTAGPSGPSGLPGER.G
14480	1099.5206	3295.5401	3295.5455	-1.64	2	1	3.1	1		K.GLTGSPGSPGPDGKTGPPGPAGQDGRPGPPGPPGAR.G
14593	1139.8673	3416.5801	3416.5717	2.46	2	1	1.2	1	U	K.GNSGEPGAPGSKGDTGAKGEPGPTGVQGPPGPAGEEGK.R
14629	1160.5310	3478.5712	3478.5608	2.98	2	4	3.2	1		R.GLVGEPGPAGSKGESGNKGEPGAAGPQGPPGPSGEEGK.R
M00033 Mass: 122634 Score: 6970 Matches: 644(356) Sequences: 78(52) emPAI: 36.96
>cu|M00033|COL1_SHREW Sorex
Query	Observed	Mr(expt)	Mr(calc)	ppm	Miss	Score	Expect	Rank	Unique	Peptide
36	350.6904	699.3662	699.3664	-0.19	1	9	0.18	1		K.EGGKGPR.G
140	369.6928	737.3710	737.3708	0.25	0	32	0.0011	1		R.GPPGPPGK.A
146	372.2061	742.3976	742.3974	0.35	0	24	0.011	1		R.GAAGIPGGK.G
215	392.2218	782.4290	782.4286	0.44	0	(35)	0.0014	1		R.GAAGLPGPK.G 214
216	392.2219	782.4292	782.4286	0.75	0	37	0.00074	1		R.GAAGLPGPK.G
218	392.7068	783.3990	783.3987	0.28	1	0	4.1	1		K.PGRPGER.G
220	393.6908	785.3670	785.3668	0.32	0	27	0.0045	1		R.GDQGPVGR.T
261	400.2192	798.4239	798.4236	0.37	0	(27)	0.009	1		R.GAAGLPGPK.G
346	418.7226	835.4306	835.4301	0.69	0	33	0.0021	1		R.GPAGPQGPR.G
354	421.2306	840.4467	840.4454	1.57	0	23	0.0097	1		R.GVVGPQGAR.G
460	426.2168	850.4190	850.4185	0.58	0	21	0.018	1		R.GFSGLDGAK.G 457 458 459
471	429.2338	856.4531	856.4515	1.85	1	19	0.028	1		K.GLPGERGR.V
503	434.7354	867.4562	867.4563	-0.06	0	14	0.073	1		R.VGAPGPAGAR.G 501 502 506
504	434.7355	867.4564	867.4563	0.15	0	(4)	0.7	2		R.VGAPGPAGAR.G
508	435.2274	868.4403	868.4403	0.01	0	5	0.29	1		R.GPPGSAGAAGK.G
650	441.7615	881.5084	881.5083	0.09	0	(29)	0.0027	1		R.GVVGLPGQR.G
651	442.2535	882.4924	882.4923	0.09	0	(24)	0.0085	1		R.GVVGLPGQR.G
652	443.7227	885.4308	885.4304	0.35	0	59	3e-06	1		R.GSEGPQGVR.G
653	444.2145	886.4144	886.4145	-0.06	0	(55)	6.2e-06	1		R.GSEGPQGVR.G
674	448.2351	894.4557	894.4559	-0.23	0	(19)	0.025	1		R.GPAGPSGPAGK.D 676
690	449.7406	897.4667	897.4668	-0.13	0	26	0.0023	1		R.PGAIGPAGAR.G
695	449.7589	897.5033	897.5032	0.11	0	(44)	8.3e-05	1		R.GVVGLPGQR.G 692 693 696 697
704	450.2509	898.4872	898.4872	-0.03	0	47	3.8e-05	1		R.GVVGLPGQR.G 699 700 701 702 703 705 706 707 708 709 710 711 712
737	451.7203	901.4260	901.4254	0.72	1	7	0.53	1		K.GEPGDKGAR.G
769	456.2326	910.4507	910.4508	-0.13	0	27	0.012	1		R.GHNGLDGLK.G
770	456.2327	910.4508	910.4509	-0.07	0	29	0.0074	3		R.GPAGPSGPAGK.D
846	464.7404	927.4662	927.4662	0.07	0	45	0.00014	1		R.PGEAGLPGAK.G
881	467.7405	933.4664	933.4668	-0.47	0	24	0.0082	1		R.PGPPGPPGAR.G
883	467.7410	933.4674	933.4668	0.58	0	(10)	0.18	1		R.PGPPGPPGAR.G
932	475.7382	949.4619	949.4618	0.19	0	(10)	0.18	1		R.PGPPGPPGAR.G
1390	529.2855	1056.5565	1056.5564	0.12	1	30	0.0029	1		R.GAAGIPGGKGEK.G
1471	537.2835	1072.5525	1072.5513	1.10	1	(24)	0.013	1		R.GAAGIPGGKGEK.G
1562	545.2938	1088.5731	1088.5727	0.35	0	(34)	0.00084	1		R.GVQGPPGPAGPR.G
1593	548.2579	1094.5013	1094.4993	1.87	0	28	0.0056	1		R.GPSGPPGPDGNK.G
1712	553.2911	1104.5676	1104.5676	-0.02	0	(25)	0.0057	1		R.GVQGPPGPAGPR.G 1678 1683 1691 1694 1695 1696 1698 1703 1705 1706 1707 1708 1715 1716 1721 1723 1726 1727
1718	553.2911	1104.5677	1104.5676	0.09	0	(23)	0.0086	1		R.GVQGPPGPAGPR.G 1682 1688 1693 1709 1717 1720 1735 1737 1739 1743
1740	553.2916	1104.5686	1104.5676	0.86	0	(33)	0.001	1		R.GVQGPPGPAGPR.G
1742	553.2917	1104.5689	1104.5676	1.19	0	(46)	5.3e-05	1		R.GVQGPPGPAGPR.G 1679 1680 1681 1684 1685 1686 1687 1689 1690 1692 1697 1699 1700 1701 1702 1704 1710 1711 1713 1714 1719 1722 1724 1725 1728 1729 1730 1731 1732 1733 1734 1736 1738 1741 1744 1745
1750	553.7831	1105.5516	1105.5516	-0.02	0	(23)	0.011	1		R.GVQGPPGPAGPR.G 1752 1753 1755 1757
1756	553.7836	1105.5526	1105.5516	0.86	0	56	4.6e-06	1		R.GVQGPPGPAGPR.G 1751
1832	561.2886	1120.5626	1120.5625	0.04	0	(13)	0.1	1		R.GVQGPPGPAGPR.G
1833	561.2886	1120.5627	1120.5625	0.15	0	(20)	0.022	1		R.GVQGPPGPAGPR.G 1831
1868	564.2937	1126.5729	1126.5731	-0.21	1	27	0.0079	1		R.GAAGLPGPKGDR.G
1869	376.5317	1126.5732	1126.5731	0.10	1	(9)	0.46	1		R.GAAGLPGPKGDR.G
1896	565.7870	1129.5594	1129.5615	-1.86	0	6	0.23	1		R.GLIGEPGPAGSK.G
1931	569.2859	1136.5573	1136.5575	-0.11	0	(11)	0.32	1		R.GVQGPPGPAGPR.G
1933	569.2863	1136.5581	1136.5575	0.54	0	(12)	0.21	1		R.GVQGPPGPAGPR.G 1932
1934	569.2863	1136.5581	1136.5575	0.54	0	(8)	0.52	1		R.GVQGPPGPAGPR.G
2004	573.7945	1145.5744	1145.5751	-0.56	0	25	0.018	1		R.GLPGTAGLPGMK.G 2005
2082	581.2895	1160.5644	1160.5648	-0.37	0	(40)	0.00063	1		R.GQAGVMGFPGPK.P
2083	581.2900	1160.5654	1160.5648	0.48	0	(50)	5.7e-05	1		R.GQAGVMGFPGPK.P
2085	581.7814	1161.5482	1161.5489	-0.57	0	(55)	1.9e-05	1		R.GQAGVMGFPGPK.P 2086 2087
2088	581.7817	1161.5488	1161.5489	-0.05	0	(44)	0.00023	1		R.GQAGVMGFPGPK.P
2191	589.2868	1176.5591	1176.5598	-0.61	0	(4)	3.7	1		R.GQAGVMGFPGPK.P
2195	589.2874	1176.5603	1176.5598	0.43	0	(4)	4	1		R.GQAGVMGFPGPK.P 2190 2198
2197	589.2875	1176.5604	1176.5598	0.53	0	(57)	1.8e-05	1		R.GQAGVMGFPGPK.P 2192 2193 2194 2196
2206	589.7792	1177.5438	1177.5438	0.01	0	(63)	4.4e-06	1		R.GQAGVMGFPGPK.P 2207 2211
2208	589.7794	1177.5443	1177.5438	0.43	0	88	1.4e-08	1		R.GQAGVMGFPGPK.P 2209 2212
2210	589.7798	1177.5450	1177.5438	1.05	0	(20)	0.092	1		R.GQAGVMGFPGPK.P
2317	597.2847	1192.5549	1192.5547	0.18	0	(16)	0.27	1		R.GQAGVMGFPGPK.P
2319	597.2851	1192.5556	1192.5547	0.79	0	(11)	0.74	1		R.GQAGVMGFPGPK.P
2339	597.7765	1193.5385	1193.5387	-0.13	0	(57)	1.2e-05	1		R.GQAGVMGFPGPK.P 2338 2340 2341 2343
2342	597.7772	1193.5398	1193.5387	0.89	0	(46)	0.00015	1		R.GQAGVMGFPGPK.P
2416	601.2963	1200.5780	1200.5775	0.38	0	(43)	0.00017	1		R.GEPGNIGFPGPK.G 2415
2417	601.2963	1200.5780	1200.5775	0.38	0	(36)	0.00085	1		R.GEPGNIGFPGPK.G 2414
2421	601.7881	1201.5616	1201.5615	0.08	0	(36)	0.00092	1		R.GEPGNIGFPGPK.G 2420
2422	601.7882	1201.5619	1201.5615	0.28	0	55	9.3e-06	1		R.GEPGNIGFPGPK.G 2423 2424
2455	603.8113	1205.6080	1205.6081	-0.09	0	(22)	0.029	1		R.GFPGTPGLPGFK.G 2457
2456	603.8115	1205.6084	1205.6081	0.22	0	26	0.011	1		R.GFPGTPGLPGFK.G
2571	611.8084	1221.6023	1221.6030	-0.62	0	(8)	0.72	1		R.GFPGTPGLPGFK.G
2574	611.8090	1221.6035	1221.6030	0.38	0	(23)	0.023	1		R.GFPGTPGLPGFK.G 2572
2584	612.3101	1222.6056	1222.6055	0.09	1	64	3.6e-07	1		R.GPAGPSGPAGKDGR.S
2585	408.5425	1222.6056	1222.6055	0.13	1	(24)	0.0043	1		R.GPAGPSGPAGKDGR.S
2608	613.8037	1225.5929	1225.5939	-0.84	0	(39)	0.00029	1		K.GLTGSPGSPGPDGK.T
2683	619.8065	1237.5985	1237.5979	0.43	0	(18)	0.035	1		R.GFPGTPGLPGFK.G 2685
2706	414.2301	1239.6686	1239.6684	0.14	1	(8)	0.31	1		R.GVVGLPGQRGER.G
2707	620.8417	1239.6689	1239.6684	0.43	1	(6)	0.51	1		R.GVVGLPGQRGER.G
2714	414.5581	1240.6526	1240.6524	0.14	1	23	0.0092	1		R.GVVGLPGQRGER.G 2713
2715	621.3337	1240.6529	1240.6524	0.42	1	(21)	0.017	1		R.GVVGLPGQRGER.G
2719	621.8023	1241.5901	1241.5888	1.00	0	(46)	0.00012	1		K.GLTGSPGSPGPDGK.T
2720	621.8026	1241.5906	1241.5888	1.40	0	(36)	0.0011	1		K.GLTGSPGSPGPDGK.T 2718
2840	629.7989	1257.5833	1257.5837	-0.31	0	(34)	0.0017	1		K.GLTGSPGSPGPDGK.T
2841	629.7993	1257.5840	1257.5837	0.17	0	61	3.5e-06	1		K.GLTGSPGSPGPDGK.T 2842 2843 2844 2845 2846
2883	632.3437	1262.6728	1262.6731	-0.25	0	4	0.4	1	U	R.GIPGPVGAAGASGPR.G
3238	649.3103	1296.6061	1296.6058	0.16	0	62	7.7e-07	1		R.GESGPSGPAGPTGAR.G
3366	656.8285	1311.6424	1311.6459	-2.67	0	(1)	3.6	1		R.GFPGLPGPSGEPGK.Q
3367	656.8306	1311.6466	1311.6459	0.49	0	(51)	4.5e-05	1		R.GFPGLPGPSGEPGK.Q 3368 3373
3370	656.8307	1311.6468	1311.6459	0.68	0	(40)	0.00057	1		R.GFPGLPGPSGEPGK.Q 3371
3374	656.8313	1311.6480	1311.6459	1.61	0	(28)	0.0099	1		R.GFPGLPGPSGEPGK.Q
3483	664.8275	1327.6404	1327.6409	-0.38	0	(10)	0.39	1		R.GFPGLPGPSGEPGK.Q 3488
3491	664.8279	1327.6412	1327.6409	0.27	0	58	6.8e-06	1		R.GFPGLPGPSGEPGK.Q 3486 3487 3489 3492 3497 3501 3502
3496	664.8282	1327.6418	1327.6409	0.73	0	(44)	0.00017	1		R.GFPGLPGPSGEPGK.Q
3498	664.8286	1327.6426	1327.6409	1.28	0	(20)	0.044	1		R.GFPGLPGPSGEPGK.Q 3484
3500	664.8290	1327.6434	1327.6409	1.92	0	(17)	0.078	1		R.GFPGLPGPSGEPGK.Q
3515	666.8334	1331.6522	1331.6470	3.90	0	82	1.3e-08	1		R.GPSGPQGPSGPPGPK.G 3512 3513 3514
3527	667.3228	1332.6311	1332.6310	0.05	0	(47)	5e-05	1		R.GPSGPQGPSGPPGPK.G
3529	667.3234	1332.6322	1332.6310	0.87	0	(82)	1.4e-08	1		R.GPSGPQGPSGPPGPK.G 3524 3525 3526 3528
3579	672.8252	1343.6358	1343.6358	0.05	0	(14)	0.16	1		R.GFPGLPGPSGEPGK.Q
3580	672.8254	1343.6363	1343.6358	0.41	0	(42)	0.0003	1		R.GFPGLPGPSGEPGK.Q 3577 3581 3582 3583
3607	674.8285	1347.6424	1347.6419	0.38	0	(55)	7e-06	1		R.GPSGPQGPSGPPGPK.G
3608	674.8287	1347.6429	1347.6419	0.74	0	(41)	0.00019	1		R.GPSGPQGPSGPPGPK.G 3609
3613	675.3199	1348.6252	1348.6259	-0.53	0	(74)	8.6e-08	1		R.GPSGPQGPSGPPGPK.G
3614	675.3200	1348.6255	1348.6259	-0.35	0	(74)	9.1e-08	1		R.GPSGPQGPSGPPGPK.G
3615	675.3201	1348.6257	1348.6259	-0.17	0	(44)	8.3e-05	1		R.GPSGPQGPSGPPGPK.G
3616	675.3203	1348.6261	1348.6259	0.11	0	(39)	0.00031	1		R.GPSGPQGPSGPPGPK.G
3617	675.3204	1348.6262	1348.6259	0.20	0	(37)	0.00046	1		R.GPSGPQGPSGPPGPK.G
3618	675.3209	1348.6272	1348.6259	0.92	0	(30)	0.0021	1		R.GPSGPQGPSGPPGPK.G
3756	682.8257	1363.6368	1363.6368	-0.02	0	(35)	0.00077	1		R.GPSGPQGPSGPPGPK.G
4341	725.3520	1448.6895	1448.6896	-0.03	0	(4)	0.47	1		R.GEPGPTGLPGPPGER.G
4342	725.3525	1448.6905	1448.6896	0.64	0	(26)	0.003	1		R.GEPGPTGLPGPPGER.G
4443	487.2358	1458.6855	1458.6852	0.22	0	(52)	1.3e-05	1		R.GSAGPPGATGFPGAAGR.V 4438
4449	730.3503	1458.6860	1458.6852	0.56	0	(11)	0.16	1		R.GSAGPPGATGFPGAAGR.V 4429 4471 4481 4482
4475	730.3512	1458.6878	1458.6852	1.83	0	114	7.3e-12	1		R.GSAGPPGATGFPGAAGR.V 4420 4422 4423 4424 4425 4426 4427 4428 4430 4431 4432 4433 4434 4435 4436 4437 4439 4440 4441 4442 4444 4445 4446 4447 4448 4450 4451 4452 4453 4454 4455 4456 4457 4458 4459 4460 4461 4462 4463 4464 4465 4466 4467 4468 4469 4470 4472 4473 4474 4476 4477 4478 4479 4480
4553	733.3489	1464.6832	1464.6845	-0.89	0	(6)	0.26	1		R.GEPGPTGLPGPPGER.G 4558 4575
4554	733.3491	1464.6837	1464.6845	-0.56	0	(5)	0.33	1		R.GEPGPTGLPGPPGER.G
4562	733.3494	1464.6843	1464.6845	-0.14	0	(3)	0.51	1		R.GEPGPTGLPGPPGER.G 4559
4563	733.3497	1464.6848	1464.6845	0.19	0	(6)	0.25	1		R.GEPGPTGLPGPPGER.G
4570	733.3502	1464.6859	1464.6845	0.94	0	52	6.3e-06	1		R.GEPGPTGLPGPPGER.G 4555 4561 4567 4568 4571 4578 4579
4572	733.3503	1464.6860	1464.6845	1.02	0	(5)	0.37	1		R.GEPGPTGLPGPPGER.G
4573	733.3503	1464.6861	1464.6845	1.11	0	(10)	0.11	1		R.GEPGPTGLPGPPGER.G 4560 4564 4587
4580	733.3507	1464.6869	1464.6845	1.61	0	(24)	0.0047	1		R.GEPGPTGLPGPPGER.G 4550 4584
4585	733.3514	1464.6883	1464.6845	2.60	0	(5)	0.36	1		R.GEPGPTGLPGPPGER.G
4670	737.8632	1473.7118	1473.7100	1.20	0	63	1.7e-06	1		R.PGEVGPPGPPGPAGEK.G
4726	741.3482	1480.6819	1480.6794	1.64	0	(11)	0.083	1		R.GEPGPTGLPGPPGER.G 4727
4791	745.8598	1489.7051	1489.7049	0.10	0	(24)	0.012	2		R.PGEVGPPGPPGPAGEK.G
4793	745.8604	1489.7062	1489.7049	0.84	0	(45)	0.0001	2		R.PGEVGPPGPPGPAGEK.G 4792
4934	753.8572	1505.6998	1505.6998	-0.02	0	(4)	1.4	3		R.PGEVGPPGPPGPAGEK.G
4935	753.8573	1505.7000	1505.6998	0.14	0	(22)	0.025	2		R.PGEVGPPGPPGPAGEK.G
4936	753.8575	1505.7005	1505.6998	0.47	0	(18)	0.053	3		R.PGEVGPPGPPGPAGEK.G
4937	753.8577	1505.7009	1505.6998	0.71	0	(24)	0.014	2		R.PGEVGPPGPPGPAGEK.G
5312	774.8926	1547.7707	1547.7692	0.98	0	10	0.11	2	U	R.GELGAVGNPGPAGPAGAR.G
5343	775.3939	1548.7733	1548.7757	-1.57	1	10	0.095	1		K.DGRSGHPGTVGPAGIR.- 5340 5346
5510	782.8897	1563.7649	1563.7641	0.47	0	(4)	0.46	10	U	R.GELGAVGNPGPAGPAGAR.G
5702	793.3902	1584.7658	1584.7645	0.86	0	(53)	1.2e-05	1		K.GANGAPGIAGAPGFPGAR.G 5701
5727	793.8821	1585.7497	1585.7485	0.79	0	69	5.6e-07	1		K.GANGAPGIAGAPGFPGAR.G 5707 5708 5709 5710 5711 5712 5713 5714 5715 5716 5717 5718 5719 5720 5722 5723 5724 5725 5726 5728 5729 5731 5732 5733 5734 5735 5736 5737 5738 5739 5740 5741
6235	547.2732	1638.7978	1638.7962	0.97	1	(16)	0.1	1		K.GSPGEAGRPGEAGLPGAK.G
6236	820.4071	1638.7997	1638.7962	2.13	1	(29)	0.0064	2		K.GSPGEAGRPGEAGLPGAK.G
6361	552.6043	1654.7911	1654.7911	0.01	1	(16)	0.11	1		K.GSPGEAGRPGEAGLPGAK.G 6360
6363	828.4033	1654.7920	1654.7911	0.54	1	67	7.7e-07	1		K.GSPGEAGRPGEAGLPGAK.G 6365
6364	828.4034	1654.7922	1654.7911	0.69	1	(38)	0.00061	1		K.GSPGEAGRPGEAGLPGAK.G
6477	557.9357	1670.7852	1670.7860	-0.49	1	(4)	0.87	1		K.GSPGEAGRPGEAGLPGAK.G
7038	581.9556	1742.8451	1742.8449	0.11	1	12	0.13	2		K.GARGSAGPPGATGFPGAAGR.V
7053	873.9315	1745.8484	1745.8445	2.20	0	(47)	1.9e-05	1		R.GPPGAVGNPGVNGAPGEAGR.D 7054
7064	874.4229	1746.8312	1746.8285	1.50	0	(39)	0.00014	1		R.GPPGAVGNPGVNGAPGEAGR.D
7065	874.4229	1746.8312	1746.8285	1.50	0	(72)	7e-08	1		R.GPPGAVGNPGVNGAPGEAGR.D 7063
7076	874.9167	1747.8188	1747.8125	3.59	0	(71)	7.7e-08	1		R.GPPGAVGNPGVNGAPGEAGR.D 7074
7095	583.9554	1748.8443	1748.8442	0.07	1	21	0.0089	1		R.GARGEPGPTGLPGPPGER.G
7110	584.6231	1750.8475	1750.8486	-0.63	1	12	0.2	1		R.GHNGLDGLKGQPGAPGVK.G
7181	881.9281	1761.8416	1761.8394	1.25	0	(45)	2.9e-05	1		R.GPPGAVGNPGVNGAPGEAGR.D
7194	588.6144	1762.8215	1762.8235	-1.11	0	(10)	0.097	2		R.GPPGAVGNPGVNGAPGEAGR.D
7195	882.4197	1762.8248	1762.8235	0.76	0	(65)	3.5e-07	1		R.GPPGAVGNPGVNGAPGEAGR.D 7193 7197
7196	882.4197	1762.8248	1762.8235	0.76	0	(49)	1.4e-05	1		R.GPPGAVGNPGVNGAPGEAGR.D
7207	882.9116	1763.8087	1763.8075	0.70	0	(60)	1.1e-06	1		R.GPPGAVGNPGVNGAPGEAGR.D 7205
7322	593.6194	1777.8363	1777.8344	1.10	0	(19)	0.013	1		R.GPPGAVGNPGVNGAPGEAGR.D
7323	889.9260	1777.8374	1777.8344	1.69	0	(44)	4.2e-05	1		R.GPPGAVGNPGVNGAPGEAGR.D
7329	890.4174	1778.8202	1778.8184	1.01	0	(74)	3.8e-08	1		R.GPPGAVGNPGVNGAPGEAGR.D 7330
7335	594.2743	1779.8010	1779.8024	-0.75	0	(6)	0.25	1		R.GPPGAVGNPGVNGAPGEAGR.D
7336	890.9084	1779.8023	1779.8024	-0.02	0	(11)	0.089	1		R.GPPGAVGNPGVNGAPGEAGR.D
7337	890.9094	1779.8042	1779.8024	1.01	0	76	2.8e-08	1		R.GPPGAVGNPGVNGAPGEAGR.D
7769	911.9348	1821.8551	1821.8606	-3.01	1	2	0.69	1	U	K.RGQNGEPGSAGPTGPPGLR.G
7788	912.9666	1823.9187	1823.9167	1.11	0	(21)	0.011	1		R.VGPPGPSGNAGPPGPPGPVGK.E 7789
7799	609.3076	1824.9010	1824.9007	0.20	0	(22)	0.0085	1		R.VGPPGPSGNAGPPGPPGPVGK.E
7802	913.4586	1824.9027	1824.9007	1.11	0	47	2.5e-05	1		R.VGPPGPSGNAGPPGPPGPVGK.E 7800 7801
7972	614.3113	1839.9120	1839.9116	0.23	0	(18)	0.019	1		R.VGPPGPSGNAGPPGPPGPVGK.E 7973 7982
7975	920.9641	1839.9137	1839.9116	1.14	0	(36)	0.00034	1		R.VGPPGPSGNAGPPGPPGPVGK.E 7977 7983
7976	920.9642	1839.9139	1839.9116	1.27	0	(25)	0.0037	1		R.VGPPGPSGNAGPPGPPGPVGK.E 7974 7979
7980	920.9645	1839.9144	1839.9116	1.54	0	(24)	0.0049	1		R.VGPPGPSGNAGPPGPPGPVGK.E 7978
7995	921.4554	1840.8962	1840.8956	0.34	0	(38)	0.00021	1		R.VGPPGPSGNAGPPGPPGPVGK.E 8000 8006
7996	614.6396	1840.8971	1840.8956	0.83	0	(21)	0.0095	1		R.VGPPGPSGNAGPPGPPGPVGK.E
7997	921.4559	1840.8972	1840.8956	0.87	0	(6)	0.32	1		R.VGPPGPSGNAGPPGPPGPVGK.E 7991 7993 8011
7998	921.4560	1840.8974	1840.8956	1.00	0	(36)	0.00029	1		R.VGPPGPSGNAGPPGPPGPVGK.E 7989 8003
7999	921.4561	1840.8976	1840.8956	1.07	0	(13)	0.057	1		R.VGPPGPSGNAGPPGPPGPVGK.E
8002	614.6403	1840.8991	1840.8956	1.93	0	(16)	0.031	1		R.VGPPGPSGNAGPPGPPGPVGK.E 7994
8118	926.9452	1851.8758	1851.8824	-3.53	1	(1)	0.79	1	U	K.RGQNGEPGSAGPTGPPGLR.G
8159	619.6428	1855.9065	1855.9065	-0.02	0	(4)	0.53	1		R.VGPPGPSGNAGPPGPPGPVGK.E
8161	928.9622	1855.9098	1855.9065	1.76	0	(28)	0.002	1		R.VGPPGPSGNAGPPGPPGPVGK.E 8160
8162	619.6440	1855.9101	1855.9065	1.95	0	(5)	0.42	1		R.VGPPGPSGNAGPPGPPGPVGK.E
8165	929.4526	1856.8907	1856.8905	0.12	0	(19)	0.015	1		R.VGPPGPSGNAGPPGPPGPVGK.E 8170
8166	929.4528	1856.8910	1856.8905	0.25	0	(11)	0.09	1		R.VGPPGPSGNAGPPGPPGPVGK.E
8167	929.4529	1856.8912	1856.8905	0.38	0	(28)	0.002	1		R.VGPPGPSGNAGPPGPPGPVGK.E 8168 8171
8169	929.4533	1856.8921	1856.8905	0.84	0	(30)	0.0012	1		R.VGPPGPSGNAGPPGPPGPVGK.E
8305	937.4493	1872.8840	1872.8854	-0.76	0	(9)	0.16	1		R.VGPPGPSGNAGPPGPPGPVGK.E
8306	937.4507	1872.8868	1872.8854	0.74	0	(8)	0.2	1		R.VGPPGPSGNAGPPGPPGPVGK.E 8307
9675	679.6604	2035.9594	2035.9599	-0.27	0	(7)	0.33	1		R.GEVGPAGPNGFAGPAGAAGQPGAK.G
9676	1018.9882	2035.9618	2035.9599	0.90	0	(36)	0.00041	1		R.GEVGPAGPNGFAGPAGAAGQPGAK.G
9714	681.3278	2040.9616	2040.9614	0.13	1	(7)	0.32	2		K.TGPPGPAGQDGRPGPPGPPGAR.G
9715	681.3280	2040.9622	2040.9614	0.40	1	(4)	0.68	8		K.TGPPGPAGQDGRPGPPGPPGAR.G
9717	1021.4894	2040.9642	2040.9614	1.39	1	(5)	0.59	2		K.TGPPGPAGQDGRPGPPGPPGAR.G
9802	1026.0028	2049.9911	2049.9868	2.06	0	(52)	2.3e-05	1		R.GEVGPAGPNGFAGPAGAAGQPGAK.G
9806	684.6649	2050.9727	2050.9708	0.92	0	(27)	0.0075	1		R.GEVGPAGPNGFAGPAGAAGQPGAK.G
9807	1026.4938	2050.9730	2050.9708	1.05	0	(6)	1	1		R.GEVGPAGPNGFAGPAGAAGQPGAK.G
9808	1026.4946	2050.9747	2050.9708	1.88	0	(43)	0.00019	1		R.GEVGPAGPNGFAGPAGAAGQPGAK.G
9812	684.9925	2051.9556	2051.9548	0.39	0	(10)	0.37	1		R.GEVGPAGPNGFAGPAGAAGQPGAK.G
9813	1026.9852	2051.9559	2051.9548	0.51	0	(8)	0.57	1		R.GEVGPAGPNGFAGPAGAAGQPGAK.G
9814	1026.9857	2051.9569	2051.9548	0.99	0	59	4.9e-06	1		R.GEVGPAGPNGFAGPAGAAGQPGAK.G
9837	686.3330	2055.9772	2055.9723	2.39	1	(20)	0.021	1		K.TGPPGPAGQDGRPGPPGPPGAR.G 9835
9839	1028.9966	2055.9786	2055.9723	3.08	1	(14)	0.071	1		K.TGPPGPAGQDGRPGPPGPPGAR.G
9845	686.6594	2056.9563	2056.9563	-0.01	1	(2)	1.2	2		K.TGPPGPAGQDGRPGPPGPPGAR.G 9849
9855	686.6599	2056.9577	2056.9563	0.70	1	26	0.005	1		K.TGPPGPAGQDGRPGPPGPPGAR.G 9847 9856 9858
9967	689.6685	2065.9835	2065.9817	0.87	0	(17)	0.068	1		R.GEVGPAGPNGFAGPAGAAGQPGAK.G
9975	1034.4921	2066.9696	2066.9658	1.85	0	(37)	0.0007	1		R.GEVGPAGPNGFAGPAGAAGQPGAK.G
9982	690.3237	2067.9492	2067.9498	-0.28	0	(5)	1.2	1		R.GEVGPAGPNGFAGPAGAAGQPGAK.G
9986	1034.9843	2067.9540	2067.9498	2.02	0	(55)	1.1e-05	1		R.GEVGPAGPNGFAGPAGAAGQPGAK.G 9983 9985
10033	691.9929	2072.9567	2072.9512	2.67	1	(10)	0.22	1		K.TGPPGPAGQDGRPGPPGPPGAR.G
10160	697.0072	2087.9998	2087.9985	0.62	0	(26)	0.0049	3		K.GSPGADGPAGSPGTPGPQGIAGQR.G
10161	1045.0077	2088.0008	2087.9985	1.13	0	(33)	0.0012	4		K.GSPGADGPAGSPGTPGPQGIAGQR.G
10168	1045.4993	2088.9840	2088.9825	0.72	0	(9)	0.27	7		K.GSPGADGPAGSPGTPGPQGIAGQR.G
10169	697.3353	2088.9842	2088.9825	0.80	0	(15)	0.069	7		K.GSPGADGPAGSPGTPGPQGIAGQR.G
10170	1045.4995	2088.9845	2088.9825	0.95	0	(55)	7.2e-06	3		K.GSPGADGPAGSPGTPGPQGIAGQR.G 10172
10171	697.3354	2088.9845	2088.9825	0.97	0	(36)	0.00059	2		K.GSPGADGPAGSPGTPGPQGIAGQR.G
10180	697.6628	2089.9667	2089.9665	0.10	0	(15)	0.059	3		K.GSPGADGPAGSPGTPGPQGIAGQR.G
10184	1045.9940	2089.9735	2089.9665	3.35	0	(45)	8.4e-05	4		K.GSPGADGPAGSPGTPGPQGIAGQR.G 10182
10278	702.3387	2103.9942	2103.9934	0.39	0	(16)	0.057	7		K.GSPGADGPAGSPGTPGPQGIAGQR.G
10282	702.6669	2104.9788	2104.9774	0.66	0	(17)	0.043	2		K.GSPGADGPAGSPGTPGPQGIAGQR.G
10283	702.6669	2104.9788	2104.9774	0.66	0	(8)	0.33	2		K.GSPGADGPAGSPGTPGPQGIAGQR.G
10285	1053.4976	2104.9806	2104.9774	1.50	0	(5)	0.79	3		K.GSPGADGPAGSPGTPGPQGIAGQR.G
10286	1053.4976	2104.9806	2104.9774	1.50	0	(6)	0.61	1		K.GSPGADGPAGSPGTPGPQGIAGQR.G
10287	1053.4978	2104.9811	2104.9774	1.73	0	(39)	0.00027	2		K.GSPGADGPAGSPGTPGPQGIAGQR.G 10284
10301	1053.9890	2105.9635	2105.9614	0.98	0	(2)	1.7	5		K.GSPGADGPAGSPGTPGPQGIAGQR.G
10303	1053.9891	2105.9637	2105.9614	1.09	0	57	4.9e-06	2		K.GSPGADGPAGSPGTPGPQGIAGQR.G 10302 10304
10366	1059.9901	2117.9657	2117.9654	0.11	0	48	6.5e-05	1		R.GEPGPPGPAGFAGPPGADGQPGAK.G 10368
10393	1061.4946	2120.9747	2120.9723	1.12	0	(46)	5.4e-05	1		K.GSPGADGPAGSPGTPGPQGIAGQR.G
10394	1061.4948	2120.9750	2120.9723	1.24	0	(15)	0.069	5		K.GSPGADGPAGSPGTPGPQGIAGQR.G
10404	708.3286	2121.9638	2121.9563	3.53	0	(4)	1.1	6		K.GSPGADGPAGSPGTPGPQGIAGQR.G
10468	711.9996	2132.9771	2132.9763	0.34	0	(26)	0.021	1		R.GEPGPPGPAGFAGPPGADGQPGAK.G
10469	711.9998	2132.9776	2132.9763	0.60	0	(25)	0.027	1		R.GEPGPPGPAGFAGPPGADGQPGAK.G
10471	1067.4969	2132.9793	2132.9763	1.40	0	(45)	0.00022	1		R.GEPGPPGPAGFAGPPGADGQPGAK.G
10472	1067.4972	2132.9798	2132.9763	1.63	0	(27)	0.015	1		R.GEPGPPGPAGFAGPPGADGQPGAK.G 10473
10479	712.3277	2133.9613	2133.9604	0.42	0	(27)	0.0091	1		R.GEPGPPGPAGFAGPPGADGQPGAK.G
10480	712.3278	2133.9614	2133.9604	0.51	0	(31)	0.0031	1		R.GEPGPPGPAGFAGPPGADGQPGAK.G 10488
10481	712.3278	2133.9616	2133.9604	0.60	0	(18)	0.068	1		R.GEPGPPGPAGFAGPPGADGQPGAK.G
10482	1067.9886	2133.9627	2133.9604	1.12	0	(22)	0.026	1		R.GEPGPPGPAGFAGPPGADGQPGAK.G
10483	1067.9886	2133.9627	2133.9604	1.12	0	(9)	0.6	1		R.GEPGPPGPAGFAGPPGADGQPGAK.G
10484	1067.9888	2133.9630	2133.9604	1.23	0	(31)	0.0035	1		R.GEPGPPGPAGFAGPPGADGQPGAK.G 10477 10485
10487	1067.9899	2133.9652	2133.9604	2.26	0	(2)	2.6	1		R.GEPGPPGPAGFAGPPGADGQPGAK.G
10593	716.6562	2146.9467	2146.9516	-2.26	0	(18)	0.05	1		K.GAPGPDGNNGAQGPPGPQGVQGGK.G
10594	1074.4843	2146.9540	2146.9516	1.10	0	(24)	0.014	1		K.GAPGPDGNNGAQGPPGPQGVQGGK.G
10595	1074.4850	2146.9554	2146.9516	1.78	0	35	0.001	1		K.GAPGPDGNNGAQGPPGPQGVQGGK.G
10596	716.6599	2146.9577	2146.9516	2.86	0	(7)	0.64	1		K.GAPGPDGNNGAQGPPGPQGVQGGK.G
10598	716.9860	2147.9361	2147.9356	0.22	0	(7)	0.58	1		K.GAPGPDGNNGAQGPPGPQGVQGGK.G
10599	1074.9802	2147.9459	2147.9356	4.80	0	(28)	0.005	1		K.GAPGPDGNNGAQGPPGPQGVQGGK.G
10609	1075.4917	2148.9688	2148.9713	-1.13	0	(27)	0.017	1		R.GEPGPPGPAGFAGPPGADGQPGAK.G
10610	717.3303	2148.9690	2148.9713	-1.08	0	(16)	0.2	1		R.GEPGPPGPAGFAGPPGADGQPGAK.G
10611	717.3314	2148.9723	2148.9713	0.46	0	(12)	0.53	1		R.GEPGPPGPAGFAGPPGADGQPGAK.G
10619	717.6600	2149.9581	2149.9553	1.31	0	(24)	0.018	1		R.GEPGPPGPAGFAGPPGADGQPGAK.G 10618
10915	1100.5319	2199.0492	2199.0556	-2.95	1	(6)	1.4	1		R.GETGPAGRPGEVGPPGPPGPAGEK.G
10916	734.0262	2199.0567	2199.0556	0.49	1	(28)	0.01	1		R.GETGPAGRPGEVGPPGPPGPAGEK.G
10995	738.9949	2213.9628	2213.9608	0.91	0	(31)	0.0013	1		K.GDAGAPGAPGSQGAPGLQGMPGER.G 10994
10998	1108.4813	2214.9481	2214.9448	1.50	0	36	0.00038	1		K.GDAGAPGAPGSQGAPGLQGMPGER.G
11003	739.3580	2215.0523	2215.0506	0.77	1	34	0.0026	1		R.GETGPAGRPGEVGPPGPPGPAGEK.G 11004 11006 11007 11008
11069	744.6871	2231.0396	2231.0455	-2.65	1	(6)	1.4	1		R.GETGPAGRPGEVGPPGPPGPAGEK.G
11070	744.6900	2231.0482	2231.0455	1.21	1	(11)	0.47	2		R.GETGPAGRPGEVGPPGPPGPAGEK.G
11222	752.6891	2255.0456	2255.0455	0.06	1	2	1.8	1		R.GFPGLPGPSGEPGKQGPSGSSGER.G
11257	755.3817	2263.1233	2263.1233	-0.01	0	(18)	0.015	1		K.GDAGPPGPAGPTGAPGPIGNVGAPGPK.G
11324	760.3859	2278.1359	2278.1342	0.74	0	(24)	0.0042	1		K.GDAGPPGPAGPTGAPGPIGNVGAPGPK.G
11327	760.7136	2279.1189	2279.1183	0.26	0	32	0.00065	1		K.GDAGPPGPAGPTGAPGPIGNVGAPGPK.G
11329	760.7147	2279.1222	2279.1183	1.71	0	(7)	0.2	1		K.GDAGPPGPAGPTGAPGPIGNVGAPGPK.G
11411	765.7170	2294.1293	2294.1292	0.06	0	(3)	0.52	1		K.GDAGPPGPAGPTGAPGPIGNVGAPGPK.G
11412	765.7175	2294.1308	2294.1292	0.69	0	(17)	0.022	1		K.GDAGPPGPAGPTGAPGPIGNVGAPGPK.G
11414	766.0457	2295.1153	2295.1132	0.93	0	(12)	0.057	1		K.GDAGPPGPAGPTGAPGPIGNVGAPGPK.G
11415	1148.5652	2295.1158	2295.1132	1.15	0	(28)	0.0015	1		K.GDAGPPGPAGPTGAPGPIGNVGAPGPK.G
11416	766.0463	2295.1171	2295.1132	1.73	0	(10)	0.11	1		K.GDAGPPGPAGPTGAPGPIGNVGAPGPK.G
11444	767.3546	2299.0418	2299.0465	-2.05	0	(13)	0.23	1		R.GEPGPPGPAGAAGPAGNPGADGQPGAK.G
11445	767.3562	2299.0468	2299.0465	0.10	0	(16)	0.11	1		R.GEPGPPGPAGAAGPAGNPGADGQPGAK.G
11447	767.3580	2299.0521	2299.0465	2.41	0	(14)	0.18	1		R.GEPGPPGPAGAAGPAGNPGADGQPGAK.G
11453	767.6844	2300.0315	2300.0305	0.42	0	(40)	0.00044	1		R.GEPGPPGPAGAAGPAGNPGADGQPGAK.G
11455	767.6851	2300.0333	2300.0305	1.22	0	(42)	0.00027	1		R.GEPGPPGPAGAAGPAGNPGADGQPGAK.G 11454
11462	768.0131	2301.0175	2301.0146	1.29	0	(40)	0.00039	1		R.GEPGPPGPAGAAGPAGNPGADGQPGAK.G
11512	771.0493	2310.1259	2310.1241	0.80	0	(10)	0.1	1		K.GDAGPPGPAGPTGAPGPIGNVGAPGPK.G
11541	772.6876	2315.0410	2315.0415	-0.18	0	(4)	1.6	5		R.GEPGPPGPAGAAGPAGNPGADGQPGAK.G
11542	772.6877	2315.0414	2315.0415	-0.02	0	(19)	0.058	1		R.GEPGPPGPAGAAGPAGNPGADGQPGAK.G
11543	772.6881	2315.0425	2315.0415	0.45	0	(34)	0.0017	1		R.GEPGPPGPAGAAGPAGNPGADGQPGAK.G
11547	773.0165	2316.0276	2316.0255	0.93	0	54	1.6e-05	1		R.GEPGPPGPAGAAGPAGNPGADGQPGAK.G
11548	773.0168	2316.0285	2316.0255	1.32	0	(36)	0.00099	1		R.GEPGPPGPAGAAGPAGNPGADGQPGAK.G
11553	773.3447	2317.0122	2317.0095	1.16	0	(38)	0.00067	1		R.GEPGPPGPAGAAGPAGNPGADGQPGAK.G 11552
11619	778.6788	2333.0145	2333.0044	4.32	0	(1)	3	1		R.GEPGPPGPAGAAGPAGNPGADGQPGAK.G
11681	783.7037	2348.0892	2348.0881	0.48	1	21	0.045	1		K.GDTGAKGEPGPAGVQGPPGPAGEEGK.R
11831	799.0477	2394.1212	2394.1200	0.49	1	(13)	0.19	1		R.GEVGPAGPNGFAGPAGAAGQPGAKGER.G
11916	804.0516	2409.1331	2409.1309	0.89	1	(22)	0.026	1		R.GEVGPAGPNGFAGPAGAAGQPGAKGER.G
11917	804.0518	2409.1336	2409.1309	1.12	1	(5)	1.2	2		R.GEVGPAGPNGFAGPAGAAGQPGAKGER.G
11921	804.3823	2410.1250	2410.1149	4.16	1	33	0.0019	1		R.GEVGPAGPNGFAGPAGAAGQPGAKGER.G 11920
11971	807.3978	2419.1715	2419.1728	-0.54	2	4	2.6	1		R.GSPGPAGPKGSPGEAGRPGEAGLPGAK.G
12354	835.7380	2504.1923	2504.1892	1.24	2	24	0.0056	1		K.GDTGAKGEPGPAGVQGPPGPAGEEGKR.G
12765	867.4122	2599.2147	2599.2263	-4.48	0	2	0.89	3		K.GENGVVGPTGPVGAAGPSGPNGPPGPAGSR.E
12768	867.4169	2599.2288	2599.2263	0.95	0	(0)	1.4	1		K.GENGVVGPTGPVGAAGPSGPNGPPGPAGSR.E
13027	896.4196	2686.2368	2686.2372	-0.14	1	(36)	0.00096	1		R.GAPGDRGEPGPPGPAGFAGPPGADGQPGAK.G
13029	896.7469	2687.2190	2687.2212	-0.82	1	(11)	0.28	1		R.GAPGDRGEPGPPGPAGFAGPPGADGQPGAK.G
13030	896.7485	2687.2238	2687.2212	0.95	1	(16)	0.09	1		R.GAPGDRGEPGPPGPAGFAGPPGADGQPGAK.G
13075	901.7522	2702.2348	2702.2321	0.97	1	(21)	0.028	1		R.GAPGDRGEPGPPGPAGFAGPPGADGQPGAK.G
13076	901.7524	2702.2355	2702.2321	1.24	1	(34)	0.0015	1		R.GAPGDRGEPGPPGPAGFAGPPGADGQPGAK.G 13074
13078	902.0795	2703.2166	2703.2161	0.16	1	(32)	0.0022	1		R.GAPGDRGEPGPPGPAGFAGPPGADGQPGAK.G 13079 13080
13132	907.0829	2718.2270	2718.2271	-0.01	1	(24)	0.014	1		R.GAPGDRGEPGPPGPAGFAGPPGADGQPGAK.G 13133
13141	907.4119	2719.2140	2719.2111	1.06	1	38	0.00065	1		R.GAPGDRGEPGPPGPAGFAGPPGADGQPGAK.G 13139 13140 13142
13143	907.4137	2719.2193	2719.2111	3.02	1	(12)	0.24	1		R.GAPGDRGEPGPPGPAGFAGPPGADGQPGAK.G
13288	927.4545	2779.3418	2779.3539	-4.38	1	2	0.86	8	U	R.GYPGNAGPVGAVGAPGPHGPVGPTGKHGNR.G
13376	933.4486	2797.3240	2797.3169	2.55	1	(1)	0.96	1	U	R.GYPGNAGPVGAVGAPGPHGPVGPTGKHGNR.G
13383	935.1096	2802.3068	2802.3070	-0.06	0	3	0.81	2		K.GHNGLQGLPGLAGHHGDQGAPGSVGPAGPR.G
13770	978.4467	2932.3183	2932.3112	2.44	1	(5)	1.9	1		R.GEPGPPGPAGFAGPPGADGQPGAKGEPGDAGAK.G
13824	983.7770	2948.3093	2948.3061	1.09	1	10	0.56	1		R.GEPGPPGPAGFAGPPGADGQPGAKGEPGDAGAK.G
13883	992.7869	2975.3390	2975.3282	3.61	0	(0)	4.6	4		K.GPPGASGAPGPQGFQGPAGEPGEPGQTGPAGAR.G
13928	997.7844	2990.3314	2990.3391	-2.57	0	(3)	0.58	3		K.GPPGASGAPGPQGFQGPAGEPGEPGQTGPAGAR.G
13934	998.1121	2991.3145	2991.3231	-2.87	0	11	0.096	3		K.GPPGASGAPGPQGFQGPAGEPGEPGQTGPAGAR.G
14143	1032.1643	3093.4711	3093.4640	2.30	1	6	0.24	1		K.GEPGDAGAKGDAGPPGPAGPTGAPGPIGNVGAPGPK.G
14298	1056.8254	3167.4545	3167.4504	1.28	1	21	0.049	1		R.GSEGPQGVRGEPGPPGPAGAAGPAGNPGADGQPGAK.G
14300	1057.4811	3169.4214	3169.4185	0.93	1	(19)	0.044	1		R.GSEGPQGVRGEPGPPGPAGAAGPAGNPGADGQPGAK.G
14436	1086.8005	3257.3798	3257.3763	1.06	1	(25)	0.01	1		R.GSNGAPGNDGAKGDAGAPGAPGSQGAPGLQGMPGER.G
14441	1087.1298	3258.3675	3258.3604	2.18	1	(22)	0.017	1		R.GSNGAPGNDGAKGDAGAPGAPGSQGAPGLQGMPGER.G
14442	1087.1302	3258.3689	3258.3604	2.63	1	(23)	0.014	1		R.GSNGAPGNDGAKGDAGAPGAPGSQGAPGLQGMPGER.G 14443
14445	1087.4563	3259.3471	3259.3444	0.83	1	26	0.0071	1		R.GSNGAPGNDGAKGDAGAPGAPGSQGAPGLQGMPGER.G
14453	1088.5146	3262.5221	3262.5062	4.86	2	0	7.8	1		K.TGPPGPAGQDGRPGPPGPPGARGQAGVMGFPGPK.P
14480	1099.5206	3295.5401	3295.5455	-1.64	2	1	3.1	1		K.GLTGSPGSPGPDGKTGPPGPAGQDGRPGPPGPPGAR.G
14541	1121.5249	3361.5529	3361.5448	2.40	1	0	2.1	1		R.GSAGPPGATGFPGAAGRVGPPGPSGNAGPPGPPGPVGK.E
14588	1139.1975	3414.5707	3414.5560	4.30	2	1	2.3	1		K.GNSGEPGAPGNKGDTGAKGEPGPAGVQGPPGPAGEEGK.R
14599	1143.8864	3428.6372	3428.6306	1.95	2	1	0.82	1		K.GENGVVGPTGPVGAAGPSGPNGPPGPAGSREGLRGPR.G
14629	1160.5310	3478.5712	3478.5608	2.98	2	2	4.3	6	U	R.GLIGEPGPAGSKGEGGNKGEPGSAGPQGPPGPSGEEGK.R
M00015 Mass: 122690 Score: 6737 Matches: 639(346) Sequences: 73(55) emPAI: 36.02
>cu|M00015|COL1_DOG Canis
Query	Observed	Mr(expt)	Mr(calc)	ppm	Miss	Score	Expect	Rank	Unique	Peptide
140	369.6928	737.3710	737.3708	0.25	0	32	0.0011	1		R.GPPGPPGK.A
146	372.2061	742.3976	742.3974	0.35	0	24	0.011	1		R.GAAGIPGGK.G
215	392.2218	782.4290	782.4286	0.44	0	(35)	0.0014	1		R.GAAGLPGPK.G 214
216	392.2219	782.4292	782.4286	0.75	0	37	0.00074	1		R.GAAGLPGPK.G
218	392.7068	783.3990	783.3987	0.28	1	0	4.1	1		K.PGRPGER.G
219	393.2172	784.4198	784.4192	0.78	0	51	8.2e-06	1		R.GATGPAGVR.G
220	393.6908	785.3670	785.3668	0.32	0	27	0.0045	1		R.GDQGPVGR.T
261	400.2192	798.4239	798.4236	0.37	0	(27)	0.009	1		R.GAAGLPGPK.G
346	418.7226	835.4306	835.4301	0.69	0	33	0.0021	1		R.GPAGPQGPR.G
354	421.2306	840.4467	840.4454	1.57	0	23	0.0097	1		R.GVVGPQGAR.G
460	426.2168	850.4190	850.4185	0.58	0	21	0.018	1		R.GFSGLDGAK.G 457 458 459
471	429.2338	856.4531	856.4515	1.85	1	19	0.028	1		K.GLPGERGR.V
503	434.7354	867.4562	867.4563	-0.06	0	14	0.073	1		R.VGAPGPAGAR.G 501 502 506
504	434.7355	867.4564	867.4563	0.15	0	(4)	0.7	2		R.VGAPGPAGAR.G
650	441.7615	881.5084	881.5083	0.09	0	(29)	0.0027	1		R.GVVGLPGQR.G
651	442.2535	882.4924	882.4923	0.09	0	(24)	0.0085	1		R.GVVGLPGQR.G
652	443.7227	885.4308	885.4304	0.35	0	59	3e-06	1		R.GSEGPQGVR.G
653	444.2145	886.4144	886.4145	-0.06	0	(55)	6.2e-06	1		R.GSEGPQGVR.G
674	448.2351	894.4557	894.4559	-0.23	0	(19)	0.025	1		R.GPAGPSGPAGK.D 676
695	449.7589	897.5033	897.5032	0.11	0	(44)	8.3e-05	1		R.GVVGLPGQR.G 692 693 696 697
704	450.2509	898.4872	898.4872	-0.03	0	47	3.8e-05	1		R.GVVGLPGQR.G 699 700 701 702 703 705 706 707 708 709 710 711 712
769	456.2326	910.4507	910.4508	-0.13	0	27	0.012	1		R.GHNGLDGLK.G
770	456.2327	910.4508	910.4509	-0.07	0	29	0.0074	3		R.GPAGPSGPAGK.D
846	464.7404	927.4662	927.4662	0.07	0	45	0.00014	1		R.PGEAGLPGAK.G
881	467.7405	933.4664	933.4668	-0.47	0	24	0.0082	1		R.PGPPGPPGAR.G
883	467.7410	933.4674	933.4668	0.58	0	(10)	0.18	1		R.PGPPGPPGAR.G
932	475.7382	949.4619	949.4618	0.19	0	(10)	0.18	1		R.PGPPGPPGAR.G
1390	529.2855	1056.5565	1056.5564	0.12	1	30	0.0029	1		R.GAAGIPGGKGEK.G
1392	529.7496	1057.4846	1057.4863	-1.57	0	21	0.033	1		R.PGEPGLMGPR.P
1471	537.2835	1072.5525	1072.5513	1.10	1	(24)	0.013	1		R.GAAGIPGGKGEK.G
1538	542.7853	1083.5561	1083.5560	0.07	0	(35)	0.00092	1		R.GLVGEPGPAGSK.G 1541
1540	542.7855	1083.5565	1083.5560	0.41	0	59	4.2e-06	1		R.GLVGEPGPAGSK.G 1539
1562	545.2938	1088.5731	1088.5727	0.35	0	(34)	0.00084	1		R.GVQGPPGPAGPR.G
1593	548.2579	1094.5013	1094.4993	1.87	0	28	0.0056	1		R.GPSGPPGPDGNK.G
1638	550.7827	1099.5508	1099.5510	-0.19	0	(47)	6.5e-05	1		R.GLVGEPGPAGSK.G
1639	550.7838	1099.5530	1099.5510	1.81	0	(12)	0.18	1		R.GLVGEPGPAGSK.G
1712	553.2911	1104.5676	1104.5676	-0.02	0	(25)	0.0057	1		R.GVQGPPGPAGPR.G 1678 1683 1691 1694 1695 1696 1698 1703 1705 1706 1707 1708 1715 1716 1721 1723 1726 1727
1718	553.2911	1104.5677	1104.5676	0.09	0	(23)	0.0086	1		R.GVQGPPGPAGPR.G 1682 1688 1693 1709 1717 1720 1735 1737 1739 1743
1740	553.2916	1104.5686	1104.5676	0.86	0	(33)	0.001	1		R.GVQGPPGPAGPR.G
1742	553.2917	1104.5689	1104.5676	1.19	0	(46)	5.3e-05	1		R.GVQGPPGPAGPR.G 1679 1680 1681 1684 1685 1686 1687 1689 1690 1692 1697 1699 1700 1701 1702 1704 1710 1711 1713 1714 1719 1722 1724 1725 1728 1729 1730 1731 1732 1733 1734 1736 1738 1741 1744 1745
1750	553.7831	1105.5516	1105.5516	-0.02	0	(23)	0.011	1		R.GVQGPPGPAGPR.G 1752 1753 1755 1757
1756	553.7836	1105.5526	1105.5516	0.86	0	56	4.6e-06	1		R.GVQGPPGPAGPR.G 1751
1832	561.2886	1120.5626	1120.5625	0.04	0	(13)	0.1	1		R.GVQGPPGPAGPR.G
1833	561.2886	1120.5627	1120.5625	0.15	0	(20)	0.022	1		R.GVQGPPGPAGPR.G 1831
1868	564.2937	1126.5729	1126.5731	-0.21	1	27	0.0079	1		R.GAAGLPGPKGDR.G
1869	376.5317	1126.5732	1126.5731	0.10	1	(9)	0.46	1		R.GAAGLPGPKGDR.G
1931	569.2859	1136.5573	1136.5575	-0.11	0	(11)	0.32	1		R.GVQGPPGPAGPR.G
1933	569.2863	1136.5581	1136.5575	0.54	0	(12)	0.21	1		R.GVQGPPGPAGPR.G 1932
1934	569.2863	1136.5581	1136.5575	0.54	0	(8)	0.52	1		R.GVQGPPGPAGPR.G
2004	573.7945	1145.5744	1145.5751	-0.56	0	25	0.018	1		R.GLPGTAGLPGMK.G 2005
2082	581.2895	1160.5644	1160.5648	-0.37	0	(40)	0.00063	1		R.GQAGVMGFPGPK.P
2083	581.2900	1160.5654	1160.5648	0.48	0	(50)	5.7e-05	1		R.GQAGVMGFPGPK.P
2085	581.7814	1161.5482	1161.5489	-0.57	0	(55)	1.9e-05	1		R.GQAGVMGFPGPK.P 2086 2087
2088	581.7817	1161.5488	1161.5489	-0.05	0	(44)	0.00023	1		R.GQAGVMGFPGPK.P
2191	589.2868	1176.5591	1176.5598	-0.61	0	(4)	3.7	1		R.GQAGVMGFPGPK.P
2195	589.2874	1176.5603	1176.5598	0.43	0	(4)	4	1		R.GQAGVMGFPGPK.P 2190 2198
2197	589.2875	1176.5604	1176.5598	0.53	0	(57)	1.8e-05	1		R.GQAGVMGFPGPK.P 2192 2193 2194 2196
2206	589.7792	1177.5438	1177.5438	0.01	0	(63)	4.4e-06	1		R.GQAGVMGFPGPK.P 2207 2211
2208	589.7794	1177.5443	1177.5438	0.43	0	88	1.4e-08	1		R.GQAGVMGFPGPK.P 2209 2212
2210	589.7798	1177.5450	1177.5438	1.05	0	(20)	0.092	1		R.GQAGVMGFPGPK.P
2317	597.2847	1192.5549	1192.5547	0.18	0	(16)	0.27	1		R.GQAGVMGFPGPK.P
2319	597.2851	1192.5556	1192.5547	0.79	0	(11)	0.74	1		R.GQAGVMGFPGPK.P
2339	597.7765	1193.5385	1193.5387	-0.13	0	(57)	1.2e-05	1		R.GQAGVMGFPGPK.P 2338 2340 2341 2343
2342	597.7772	1193.5398	1193.5387	0.89	0	(46)	0.00015	1		R.GQAGVMGFPGPK.P
2416	601.2963	1200.5780	1200.5775	0.38	0	(43)	0.00017	1		R.GEPGNIGFPGPK.G 2415
2417	601.2963	1200.5780	1200.5775	0.38	0	(36)	0.00085	1		R.GEPGNIGFPGPK.G 2414
2421	601.7881	1201.5616	1201.5615	0.08	0	(36)	0.00092	1		R.GEPGNIGFPGPK.G 2420
2422	601.7882	1201.5619	1201.5615	0.28	0	55	9.3e-06	1		R.GEPGNIGFPGPK.G 2423 2424
2455	603.8113	1205.6080	1205.6081	-0.09	0	(22)	0.029	1		R.GFPGTPGLPGFK.G 2457
2456	603.8115	1205.6084	1205.6081	0.22	0	26	0.011	1		R.GFPGTPGLPGFK.G
2571	611.8084	1221.6023	1221.6030	-0.62	0	(8)	0.72	1		R.GFPGTPGLPGFK.G
2574	611.8090	1221.6035	1221.6030	0.38	0	(23)	0.023	1		R.GFPGTPGLPGFK.G 2572
2584	612.3101	1222.6056	1222.6055	0.09	1	64	3.6e-07	1		R.GPAGPSGPAGKDGR.T
2585	408.5425	1222.6056	1222.6055	0.13	1	(24)	0.0043	1		R.GPAGPSGPAGKDGR.T
2608	613.8037	1225.5929	1225.5939	-0.84	0	(39)	0.00029	1		K.GLTGSPGSPGPDGK.T
2683	619.8065	1237.5985	1237.5979	0.43	0	(18)	0.035	1		R.GFPGTPGLPGFK.G 2685
2706	414.2301	1239.6686	1239.6684	0.14	1	(8)	0.31	1		R.GVVGLPGQRGER.G
2707	620.8417	1239.6689	1239.6684	0.43	1	(6)	0.51	1		R.GVVGLPGQRGER.G
2714	414.5581	1240.6526	1240.6524	0.14	1	23	0.0092	1		R.GVVGLPGQRGER.G 2713
2715	621.3337	1240.6529	1240.6524	0.42	1	(21)	0.017	1		R.GVVGLPGQRGER.G
2719	621.8023	1241.5901	1241.5888	1.00	0	(46)	0.00012	1		K.GLTGSPGSPGPDGK.T
2720	621.8026	1241.5906	1241.5888	1.40	0	(36)	0.0011	1		K.GLTGSPGSPGPDGK.T 2718
2840	629.7989	1257.5833	1257.5837	-0.31	0	(34)	0.0017	1		K.GLTGSPGSPGPDGK.T
2841	629.7993	1257.5840	1257.5837	0.17	0	61	3.5e-06	1		K.GLTGSPGSPGPDGK.T 2842 2843 2844 2845 2846
2907	423.2297	1266.6672	1266.6681	-0.68	0	(14)	0.053	1		R.GIPGPVGAAGATGAR.G 2920
2927	634.3413	1266.6681	1266.6681	0.00	0	(10)	0.11	1		R.GIPGPVGAAGATGAR.G 2906 2930 2958
2933	423.2301	1266.6684	1266.6681	0.26	0	(5)	0.34	1		R.GIPGPVGAAGATGAR.G
2946	634.3417	1266.6688	1266.6681	0.58	0	68	1.8e-07	1		R.GIPGPVGAAGATGAR.G 2908 2909 2913 2918 2919 2921 2922 2923 2926 2928 2929 2934 2935 2940 2942 2944 2945 2948 2950 2951 2952 2953 2956 2957 2959 2963 2965 2966
3104	642.3389	1282.6632	1282.6630	0.16	0	(22)	0.0071	1		R.GIPGPVGAAGATGAR.G
3238	649.3103	1296.6061	1296.6058	0.16	0	37	0.00022	2		R.GEAGPSGPAGPTGAR.G
3366	656.8285	1311.6424	1311.6459	-2.67	0	(1)	3.6	1		R.GFPGLPGPSGEPGK.Q
3367	656.8306	1311.6466	1311.6459	0.49	0	(51)	4.5e-05	1		R.GFPGLPGPSGEPGK.Q 3368 3373
3370	656.8307	1311.6468	1311.6459	0.68	0	(40)	0.00057	1		R.GFPGLPGPSGEPGK.Q 3371
3374	656.8313	1311.6480	1311.6459	1.61	0	(28)	0.0099	1		R.GFPGLPGPSGEPGK.Q
3483	664.8275	1327.6404	1327.6409	-0.38	0	(10)	0.39	1		R.GFPGLPGPSGEPGK.Q 3488
3491	664.8279	1327.6412	1327.6409	0.27	0	58	6.8e-06	1		R.GFPGLPGPSGEPGK.Q 3486 3487 3489 3492 3497 3501 3502
3496	664.8282	1327.6418	1327.6409	0.73	0	(44)	0.00017	1		R.GFPGLPGPSGEPGK.Q
3498	664.8286	1327.6426	1327.6409	1.28	0	(20)	0.044	1		R.GFPGLPGPSGEPGK.Q 3484
3500	664.8290	1327.6434	1327.6409	1.92	0	(17)	0.078	1		R.GFPGLPGPSGEPGK.Q
3515	666.8334	1331.6522	1331.6470	3.90	0	82	1.3e-08	1		R.GPSGPQGPSGPPGPK.G 3512 3513 3514
3527	667.3228	1332.6311	1332.6310	0.05	0	(47)	5e-05	1		R.GPSGPQGPSGPPGPK.G
3529	667.3234	1332.6322	1332.6310	0.87	0	(82)	1.4e-08	1		R.GPSGPQGPSGPPGPK.G 3524 3525 3526 3528
3579	672.8252	1343.6358	1343.6358	0.05	0	(14)	0.16	1		R.GFPGLPGPSGEPGK.Q
3580	672.8254	1343.6363	1343.6358	0.41	0	(42)	0.0003	1		R.GFPGLPGPSGEPGK.Q 3577 3581 3582 3583
3607	674.8285	1347.6424	1347.6419	0.38	0	(55)	7e-06	1		R.GPSGPQGPSGPPGPK.G
3608	674.8287	1347.6429	1347.6419	0.74	0	(41)	0.00019	1		R.GPSGPQGPSGPPGPK.G 3609
3613	675.3199	1348.6252	1348.6259	-0.53	0	(74)	8.6e-08	1		R.GPSGPQGPSGPPGPK.G
3614	675.3200	1348.6255	1348.6259	-0.35	0	(74)	9.1e-08	1		R.GPSGPQGPSGPPGPK.G
3615	675.3201	1348.6257	1348.6259	-0.17	0	(44)	8.3e-05	1		R.GPSGPQGPSGPPGPK.G
3616	675.3203	1348.6261	1348.6259	0.11	0	(39)	0.00031	1		R.GPSGPQGPSGPPGPK.G
3617	675.3204	1348.6262	1348.6259	0.20	0	(37)	0.00046	1		R.GPSGPQGPSGPPGPK.G
3618	675.3209	1348.6272	1348.6259	0.92	0	(30)	0.0021	1		R.GPSGPQGPSGPPGPK.G
3756	682.8257	1363.6368	1363.6368	-0.02	0	(35)	0.00077	1		R.GPSGPQGPSGPPGPK.G
4341	725.3520	1448.6895	1448.6896	-0.03	0	(4)	0.47	1		R.GEPGPTGLPGPPGER.G
4342	725.3525	1448.6905	1448.6896	0.64	0	(26)	0.003	1		R.GEPGPTGLPGPPGER.G
4443	487.2358	1458.6855	1458.6852	0.22	0	(52)	1.3e-05	1		R.GSAGPPGATGFPGAAGR.V 4438
4449	730.3503	1458.6860	1458.6852	0.56	0	(11)	0.16	1		R.GSAGPPGATGFPGAAGR.V 4429 4471 4481 4482
4475	730.3512	1458.6878	1458.6852	1.83	0	114	7.3e-12	1		R.GSAGPPGATGFPGAAGR.V 4420 4422 4423 4424 4425 4426 4427 4428 4430 4431 4432 4433 4434 4435 4436 4437 4439 4440 4441 4442 4444 4445 4446 4447 4448 4450 4451 4452 4453 4454 4455 4456 4457 4458 4459 4460 4461 4462 4463 4464 4465 4466 4467 4468 4469 4470 4472 4473 4474 4476 4477 4478 4479 4480
4553	733.3489	1464.6832	1464.6845	-0.89	0	(6)	0.26	1		R.GEPGPTGLPGPPGER.G 4558 4575
4554	733.3491	1464.6837	1464.6845	-0.56	0	(5)	0.33	1		R.GEPGPTGLPGPPGER.G
4562	733.3494	1464.6843	1464.6845	-0.14	0	(3)	0.51	1		R.GEPGPTGLPGPPGER.G 4559
4563	733.3497	1464.6848	1464.6845	0.19	0	(6)	0.25	1		R.GEPGPTGLPGPPGER.G
4570	733.3502	1464.6859	1464.6845	0.94	0	52	6.3e-06	1		R.GEPGPTGLPGPPGER.G 4555 4561 4567 4568 4571 4578 4579
4572	733.3503	1464.6860	1464.6845	1.02	0	(5)	0.37	1		R.GEPGPTGLPGPPGER.G
4573	733.3503	1464.6861	1464.6845	1.11	0	(10)	0.11	1		R.GEPGPTGLPGPPGER.G 4560 4564 4587
4580	733.3507	1464.6869	1464.6845	1.61	0	(24)	0.0047	1		R.GEPGPTGLPGPPGER.G 4550 4584
4585	733.3514	1464.6883	1464.6845	2.60	0	(5)	0.36	1		R.GEPGPTGLPGPPGER.G
4670	737.8632	1473.7118	1473.7100	1.20	0	63	1.7e-06	1		R.PGEVGPPGPPGPAGEK.G
4726	741.3482	1480.6819	1480.6794	1.64	0	(11)	0.083	1		R.GEPGPTGLPGPPGER.G 4727
4791	745.8598	1489.7051	1489.7049	0.10	0	(24)	0.012	2		R.PGEVGPPGPPGPAGEK.G
4793	745.8604	1489.7062	1489.7049	0.84	0	(45)	0.0001	2		R.PGEVGPPGPPGPAGEK.G 4792
4934	753.8572	1505.6998	1505.6998	-0.02	0	(4)	1.4	3		R.PGEVGPPGPPGPAGEK.G
4935	753.8573	1505.7000	1505.6998	0.14	0	(22)	0.025	2		R.PGEVGPPGPPGPAGEK.G
4936	753.8575	1505.7005	1505.6998	0.47	0	(18)	0.053	3		R.PGEVGPPGPPGPAGEK.G
4937	753.8577	1505.7009	1505.6998	0.71	0	(24)	0.014	2		R.PGEVGPPGPPGPAGEK.G
5702	793.3902	1584.7658	1584.7645	0.86	0	(53)	1.2e-05	1		K.GANGAPGIAGAPGFPGAR.G 5701
5727	793.8821	1585.7497	1585.7485	0.79	0	69	5.6e-07	1		K.GANGAPGIAGAPGFPGAR.G 5707 5708 5709 5710 5711 5712 5713 5714 5715 5716 5717 5718 5719 5720 5722 5723 5724 5725 5726 5728 5729 5731 5732 5733 5734 5735 5736 5737 5738 5739 5740 5741
5824	797.8775	1593.7405	1593.7383	1.34	0	34	0.00039	1		R.GPNGEAGSAGPSGPPGLR.G 5825
5914	800.4161	1598.8177	1598.8165	0.76	0	(53)	4.7e-06	1		R.GELGPVGNPGPAGPAGPR.G
5930	534.2740	1599.8003	1599.8005	-0.13	0	(25)	0.0037	1		R.GELGPVGNPGPAGPAGPR.G
5931	800.9083	1599.8020	1599.8005	0.91	0	(37)	0.00026	1		R.GELGPVGNPGPAGPAGPR.G
6026	539.2771	1614.8095	1614.8114	-1.21	0	(31)	0.0011	1		R.GELGPVGNPGPAGPAGPR.G
6027	808.4139	1614.8133	1614.8114	1.17	0	79	1.8e-08	1		R.GELGPVGNPGPAGPAGPR.G 6028
6042	539.6057	1615.7951	1615.7954	-0.20	0	(52)	1.1e-05	1		R.GELGPVGNPGPAGPAGPR.G
6044	808.9056	1615.7966	1615.7954	0.72	0	(65)	5e-07	1		R.GELGPVGNPGPAGPAGPR.G
6157	816.4103	1630.8061	1630.8064	-0.14	0	(11)	0.12	1		R.GELGPVGNPGPAGPAGPR.G
6165	816.8985	1631.7824	1631.7904	-4.85	0	(4)	2.2	1		R.GELGPVGNPGPAGPAGPR.G
6168	816.9045	1631.7945	1631.7904	2.56	0	(47)	3.3e-05	1		R.GELGPVGNPGPAGPAGPR.G
6235	547.2732	1638.7978	1638.7962	0.97	1	(16)	0.1	1		K.GSPGEAGRPGEAGLPGAK.G
6236	820.4071	1638.7997	1638.7962	2.13	1	(29)	0.0064	2		K.GSPGEAGRPGEAGLPGAK.G
6298	550.2648	1647.7725	1647.7713	0.69	2	10	0.4	1		K.AGEDGHPGKPGRPGER.G
6361	552.6043	1654.7911	1654.7911	0.01	1	(16)	0.11	1		K.GSPGEAGRPGEAGLPGAK.G 6360
6363	828.4033	1654.7920	1654.7911	0.54	1	67	7.7e-07	1		K.GSPGEAGRPGEAGLPGAK.G 6365
6364	828.4034	1654.7922	1654.7911	0.69	1	(38)	0.00061	1		K.GSPGEAGRPGEAGLPGAK.G
6477	557.9357	1670.7852	1670.7860	-0.49	1	(4)	0.87	1		K.GSPGEAGRPGEAGLPGAK.G
6491	836.9113	1671.8080	1671.8064	0.93	1	31	0.0037	1		R.GLVGEPGPAGSKGESGNK.G
7038	581.9556	1742.8451	1742.8449	0.11	1	12	0.13	2		K.GARGSAGPPGATGFPGAAGR.V
7095	583.9554	1748.8443	1748.8442	0.07	1	21	0.0089	1		R.GARGEPGPTGLPGPPGER.G
7101	875.9298	1749.8451	1749.8394	3.23	1	7	0.2	1		K.RGPNGEAGSAGPSGPPGLR.G 7102
7110	584.6231	1750.8475	1750.8486	-0.63	1	12	0.2	1		R.GHNGLDGLKGQPGAPGVK.G
7118	876.9145	1751.8145	1751.8075	4.03	0	4	0.67	4		R.GPPGAVGAPGVNGAPGEAGR.D
7226	883.9222	1765.8299	1765.8231	3.85	0	26	0.0059	1		K.PGEQGVPGDLGAPGPSGAR.G
7235	884.4109	1766.8072	1766.8071	0.05	0	(26)	0.012	1		K.PGEQGVPGDLGAPGPSGAR.G
8190	931.4354	1860.8563	1860.8490	3.90	0	2	1.7	1		R.VGPPGPSGNAGPPGPPGPAGK.E
9092	655.3245	1962.9516	1962.9582	-3.37	1	14	0.12	1		R.PGEPGLMGPRPGPIGPAGAR.G 9085 9088 9089 9098
9095	982.4838	1962.9531	1962.9582	-2.59	1	(3)	1.3	1		R.PGEPGLMGPRPGPIGPAGAR.G
9097	982.4844	1962.9542	1962.9582	-2.03	1	(11)	0.23	1		R.PGEPGLMGPRPGPIGPAGAR.G
9149	657.2989	1968.8748	1968.8773	-1.27	1	(2)	0.68	1		K.GEPGSAGAQGPPGPSGEEGKR.G
9150	657.2999	1968.8780	1968.8773	0.31	1	3	0.55	1		K.GEPGSAGAQGPPGPSGEEGKR.G
9248	660.6591	1978.9555	1978.9531	1.23	1	(11)	0.24	1		R.PGEPGLMGPRPGPIGPAGAR.G
9675	679.6604	2035.9594	2035.9599	-0.27	0	(7)	0.33	1		R.GEVGPAGPNGFAGPAGAAGQPGAK.G
9676	1018.9882	2035.9618	2035.9599	0.90	0	(36)	0.00041	1		R.GEVGPAGPNGFAGPAGAAGQPGAK.G
9714	681.3278	2040.9616	2040.9614	0.13	1	(7)	0.32	2		K.TGPPGPAGQDGRPGPPGPPGAR.G
9715	681.3280	2040.9622	2040.9614	0.40	1	(4)	0.68	8		K.TGPPGPAGQDGRPGPPGPPGAR.G
9717	1021.4894	2040.9642	2040.9614	1.39	1	(5)	0.59	2		K.TGPPGPAGQDGRPGPPGPPGAR.G
9802	1026.0028	2049.9911	2049.9868	2.06	0	(52)	2.3e-05	1		R.GEVGPAGPNGFAGPAGAAGQPGAK.G
9806	684.6649	2050.9727	2050.9708	0.92	0	(27)	0.0075	1		R.GEVGPAGPNGFAGPAGAAGQPGAK.G
9807	1026.4938	2050.9730	2050.9708	1.05	0	(6)	1	1		R.GEVGPAGPNGFAGPAGAAGQPGAK.G
9808	1026.4946	2050.9747	2050.9708	1.88	0	(43)	0.00019	1		R.GEVGPAGPNGFAGPAGAAGQPGAK.G
9812	684.9925	2051.9556	2051.9548	0.39	0	(10)	0.37	1		R.GEVGPAGPNGFAGPAGAAGQPGAK.G
9813	1026.9852	2051.9559	2051.9548	0.51	0	(8)	0.57	1		R.GEVGPAGPNGFAGPAGAAGQPGAK.G
9814	1026.9857	2051.9569	2051.9548	0.99	0	59	4.9e-06	1		R.GEVGPAGPNGFAGPAGAAGQPGAK.G
9837	686.3330	2055.9772	2055.9723	2.39	1	(20)	0.021	1		K.TGPPGPAGQDGRPGPPGPPGAR.G 9835
9839	1028.9966	2055.9786	2055.9723	3.08	1	(14)	0.071	1		K.TGPPGPAGQDGRPGPPGPPGAR.G
9845	686.6594	2056.9563	2056.9563	-0.01	1	(2)	1.2	2		K.TGPPGPAGQDGRPGPPGPPGAR.G 9849
9855	686.6599	2056.9577	2056.9563	0.70	1	26	0.005	1		K.TGPPGPAGQDGRPGPPGPPGAR.G 9847 9856 9858
9897	687.3560	2059.0460	2059.0487	-1.29	1	1	5.7	1		R.PGPIGPAGARGEPGNIGFPGPK.G 9895 9896
9967	689.6685	2065.9835	2065.9817	0.87	0	(17)	0.068	1		R.GEVGPAGPNGFAGPAGAAGQPGAK.G
9975	1034.4921	2066.9696	2066.9658	1.85	0	(37)	0.0007	1		R.GEVGPAGPNGFAGPAGAAGQPGAK.G
9982	690.3237	2067.9492	2067.9498	-0.28	0	(5)	1.2	1		R.GEVGPAGPNGFAGPAGAAGQPGAK.G
9986	1034.9843	2067.9540	2067.9498	2.02	0	(55)	1.1e-05	1		R.GEVGPAGPNGFAGPAGAAGQPGAK.G 9983 9985
10024	691.6757	2072.0053	2072.0036	0.86	0	(3)	0.83	1		K.GSPGADGPAGAPGTPGPQGIAGQR.G
10026	1037.0118	2072.0091	2072.0036	2.69	0	(29)	0.0021	1		K.GSPGADGPAGAPGTPGPQGIAGQR.G
10033	691.9929	2072.9567	2072.9512	2.67	1	(10)	0.22	1		K.TGPPGPAGQDGRPGPPGPPGAR.G
10039	1037.5023	2072.9901	2072.9876	1.22	0	(34)	0.00073	1		K.GSPGADGPAGAPGTPGPQGIAGQR.G
10160	697.0072	2087.9998	2087.9985	0.62	0	(38)	0.00034	2		K.GSPGADGPAGAPGTPGPQGIAGQR.G
10161	1045.0077	2088.0008	2087.9985	1.13	0	(42)	0.00013	2		K.GSPGADGPAGAPGTPGPQGIAGQR.G
10167	697.3352	2088.9838	2088.9825	0.62	0	(9)	0.27	1		K.GSPGADGPAGAPGTPGPQGIAGQR.G
10168	1045.4993	2088.9840	2088.9825	0.72	0	(21)	0.016	1		K.GSPGADGPAGAPGTPGPQGIAGQR.G
10169	697.3353	2088.9842	2088.9825	0.80	0	(24)	0.0079	1		K.GSPGADGPAGAPGTPGPQGIAGQR.G
10170	1045.4995	2088.9845	2088.9825	0.95	0	(66)	5.7e-07	1		K.GSPGADGPAGAPGTPGPQGIAGQR.G 10172
10171	697.3354	2088.9845	2088.9825	0.97	0	(45)	7e-05	1		K.GSPGADGPAGAPGTPGPQGIAGQR.G
10180	697.6628	2089.9667	2089.9665	0.10	0	(22)	0.011	1		K.GSPGADGPAGAPGTPGPQGIAGQR.G 10181
10182	1045.9913	2089.9681	2089.9665	0.78	0	(50)	2.6e-05	1		K.GSPGADGPAGAPGTPGPQGIAGQR.G 10184
10278	702.3387	2103.9942	2103.9934	0.39	0	(31)	0.0019	1		K.GSPGADGPAGAPGTPGPQGIAGQR.G
10279	702.3391	2103.9953	2103.9934	0.92	0	(26)	0.0058	1		K.GSPGADGPAGAPGTPGPQGIAGQR.G
10282	702.6669	2104.9788	2104.9774	0.66	0	(18)	0.04	1		K.GSPGADGPAGAPGTPGPQGIAGQR.G
10283	702.6669	2104.9788	2104.9774	0.66	0	(8)	0.32	1		K.GSPGADGPAGAPGTPGPQGIAGQR.G
10285	1053.4976	2104.9806	2104.9774	1.50	0	(9)	0.3	1		K.GSPGADGPAGAPGTPGPQGIAGQR.G
10286	1053.4976	2104.9806	2104.9774	1.50	0	(4)	0.86	3		K.GSPGADGPAGAPGTPGPQGIAGQR.G
10287	1053.4978	2104.9811	2104.9774	1.73	0	(42)	0.00015	1		K.GSPGADGPAGAPGTPGPQGIAGQR.G 10284
10301	1053.9890	2105.9635	2105.9614	0.98	0	(11)	0.22	1		K.GSPGADGPAGAPGTPGPQGIAGQR.G
10303	1053.9891	2105.9637	2105.9614	1.09	0	75	7.7e-08	1		K.GSPGADGPAGAPGTPGPQGIAGQR.G 10300 10302 10304
10366	1059.9901	2117.9657	2117.9654	0.11	0	48	6.5e-05	1		R.GEPGPPGPAGFAGPPGADGQPGAK.G 10368
10386	707.6708	2119.9905	2119.9883	1.03	0	(13)	0.12	1		K.GSPGADGPAGAPGTPGPQGIAGQR.G
10393	1061.4946	2120.9747	2120.9723	1.12	0	(39)	0.00031	2		K.GSPGADGPAGAPGTPGPQGIAGQR.G
10394	1061.4948	2120.9750	2120.9723	1.24	0	(15)	0.075	6		K.GSPGADGPAGAPGTPGPQGIAGQR.G
10404	708.3286	2121.9638	2121.9563	3.53	0	(7)	0.5	1		K.GSPGADGPAGAPGTPGPQGIAGQR.G
10468	711.9996	2132.9771	2132.9763	0.34	0	(26)	0.021	1		R.GEPGPPGPAGFAGPPGADGQPGAK.G
10469	711.9998	2132.9776	2132.9763	0.60	0	(25)	0.027	1		R.GEPGPPGPAGFAGPPGADGQPGAK.G
10471	1067.4969	2132.9793	2132.9763	1.40	0	(45)	0.00022	1		R.GEPGPPGPAGFAGPPGADGQPGAK.G
10472	1067.4972	2132.9798	2132.9763	1.63	0	(27)	0.015	1		R.GEPGPPGPAGFAGPPGADGQPGAK.G 10473
10479	712.3277	2133.9613	2133.9604	0.42	0	(27)	0.0091	1		R.GEPGPPGPAGFAGPPGADGQPGAK.G
10480	712.3278	2133.9614	2133.9604	0.51	0	(31)	0.0031	1		R.GEPGPPGPAGFAGPPGADGQPGAK.G 10488
10481	712.3278	2133.9616	2133.9604	0.60	0	(18)	0.068	1		R.GEPGPPGPAGFAGPPGADGQPGAK.G
10482	1067.9886	2133.9627	2133.9604	1.12	0	(22)	0.026	1		R.GEPGPPGPAGFAGPPGADGQPGAK.G
10483	1067.9886	2133.9627	2133.9604	1.12	0	(9)	0.6	1		R.GEPGPPGPAGFAGPPGADGQPGAK.G
10484	1067.9888	2133.9630	2133.9604	1.23	0	(31)	0.0035	1		R.GEPGPPGPAGFAGPPGADGQPGAK.G 10477 10485
10487	1067.9899	2133.9652	2133.9604	2.26	0	(2)	2.6	1		R.GEPGPPGPAGFAGPPGADGQPGAK.G
10593	716.6562	2146.9467	2146.9516	-2.26	0	(18)	0.05	1		K.GAPGPDGNNGAQGPPGPQGVQGGK.G
10594	1074.4843	2146.9540	2146.9516	1.10	0	(24)	0.014	1		K.GAPGPDGNNGAQGPPGPQGVQGGK.G
10595	1074.4850	2146.9554	2146.9516	1.78	0	35	0.001	1		K.GAPGPDGNNGAQGPPGPQGVQGGK.G
10596	716.6599	2146.9577	2146.9516	2.86	0	(7)	0.64	1		K.GAPGPDGNNGAQGPPGPQGVQGGK.G
10598	716.9860	2147.9361	2147.9356	0.22	0	(7)	0.58	1		K.GAPGPDGNNGAQGPPGPQGVQGGK.G
10599	1074.9802	2147.9459	2147.9356	4.80	0	(28)	0.005	1		K.GAPGPDGNNGAQGPPGPQGVQGGK.G
10609	1075.4917	2148.9688	2148.9713	-1.13	0	(27)	0.017	1		R.GEPGPPGPAGFAGPPGADGQPGAK.G
10610	717.3303	2148.9690	2148.9713	-1.08	0	(16)	0.2	1		R.GEPGPPGPAGFAGPPGADGQPGAK.G
10611	717.3314	2148.9723	2148.9713	0.46	0	(12)	0.53	1		R.GEPGPPGPAGFAGPPGADGQPGAK.G
10619	717.6600	2149.9581	2149.9553	1.31	0	(24)	0.018	1		R.GEPGPPGPAGFAGPPGADGQPGAK.G 10618
10746	723.6910	2168.0511	2168.0498	0.58	1	0	2.8	1		R.VGPPGPSGNAGPPGPPGPAGKEGGK.G
10915	1100.5319	2199.0492	2199.0556	-2.95	1	(6)	1.4	1		R.GETGPAGRPGEVGPPGPPGPAGEK.G
10916	734.0262	2199.0567	2199.0556	0.49	1	(28)	0.01	1		R.GETGPAGRPGEVGPPGPPGPAGEK.G
10995	738.9949	2213.9628	2213.9608	0.91	0	(31)	0.0013	1		K.GDAGAPGAPGSQGAPGLQGMPGER.G 10994
10998	1108.4813	2214.9481	2214.9448	1.50	0	36	0.00038	1		K.GDAGAPGAPGSQGAPGLQGMPGER.G
11003	739.3580	2215.0523	2215.0506	0.77	1	34	0.0026	1		R.GETGPAGRPGEVGPPGPPGPAGEK.G 11004 11006 11007 11008
11069	744.6871	2231.0396	2231.0455	-2.65	1	(6)	1.4	1		R.GETGPAGRPGEVGPPGPPGPAGEK.G
11070	744.6900	2231.0482	2231.0455	1.21	1	(11)	0.47	2		R.GETGPAGRPGEVGPPGPPGPAGEK.G
11280	757.0339	2268.0800	2268.0771	1.26	1	(1)	0.87	1		R.GFPGLPGPSGEPGKQGPSGTSGER.G 11279
11286	757.3624	2269.0655	2269.0611	1.91	1	(3)	0.63	1		R.GFPGLPGPSGEPGKQGPSGTSGER.G
11358	762.3654	2284.0742	2284.0720	0.97	1	7	0.18	1		R.GFPGLPGPSGEPGKQGPSGTSGER.G
11444	767.3546	2299.0418	2299.0465	-2.05	0	(13)	0.23	1		R.GEPGPPGPAGAAGPAGNPGADGQPGAK.G
11445	767.3562	2299.0468	2299.0465	0.10	0	(16)	0.11	1		R.GEPGPPGPAGAAGPAGNPGADGQPGAK.G
11447	767.3580	2299.0521	2299.0465	2.41	0	(14)	0.18	1		R.GEPGPPGPAGAAGPAGNPGADGQPGAK.G
11453	767.6844	2300.0315	2300.0305	0.42	0	(40)	0.00044	1		R.GEPGPPGPAGAAGPAGNPGADGQPGAK.G
11455	767.6851	2300.0333	2300.0305	1.22	0	(42)	0.00027	1		R.GEPGPPGPAGAAGPAGNPGADGQPGAK.G 11454
11462	768.0131	2301.0175	2301.0146	1.29	0	(40)	0.00039	1		R.GEPGPPGPAGAAGPAGNPGADGQPGAK.G
11541	772.6876	2315.0410	2315.0415	-0.18	0	(4)	1.6	5		R.GEPGPPGPAGAAGPAGNPGADGQPGAK.G
11542	772.6877	2315.0414	2315.0415	-0.02	0	(19)	0.058	1		R.GEPGPPGPAGAAGPAGNPGADGQPGAK.G
11543	772.6881	2315.0425	2315.0415	0.45	0	(34)	0.0017	1		R.GEPGPPGPAGAAGPAGNPGADGQPGAK.G
11547	773.0165	2316.0276	2316.0255	0.93	0	54	1.6e-05	1		R.GEPGPPGPAGAAGPAGNPGADGQPGAK.G
11548	773.0168	2316.0285	2316.0255	1.32	0	(36)	0.00099	1		R.GEPGPPGPAGAAGPAGNPGADGQPGAK.G
11553	773.3447	2317.0122	2317.0095	1.16	0	(38)	0.00067	1		R.GEPGPPGPAGAAGPAGNPGADGQPGAK.G 11552
11619	778.6788	2333.0145	2333.0044	4.32	0	(1)	3	1		R.GEPGPPGPAGAAGPAGNPGADGQPGAK.G
11831	799.0477	2394.1212	2394.1200	0.49	1	(13)	0.19	1		R.GEVGPAGPNGFAGPAGAAGQPGAKGER.G
11916	804.0516	2409.1331	2409.1309	0.89	1	(22)	0.026	1		R.GEVGPAGPNGFAGPAGAAGQPGAKGER.G
11917	804.0518	2409.1336	2409.1309	1.12	1	(5)	1.2	2		R.GEVGPAGPNGFAGPAGAAGQPGAKGER.G
11921	804.3823	2410.1250	2410.1149	4.16	1	33	0.0019	1		R.GEVGPAGPNGFAGPAGAAGQPGAKGER.G 11920
11971	807.3978	2419.1715	2419.1728	-0.54	2	4	2.6	1		R.GSPGPAGPKGSPGEAGRPGEAGLPGAK.G
13027	896.4196	2686.2368	2686.2372	-0.14	1	(36)	0.00096	1		R.GAPGDRGEPGPPGPAGFAGPPGADGQPGAK.G
13029	896.7469	2687.2190	2687.2212	-0.82	1	(11)	0.28	1		R.GAPGDRGEPGPPGPAGFAGPPGADGQPGAK.G
13030	896.7485	2687.2238	2687.2212	0.95	1	(16)	0.09	1		R.GAPGDRGEPGPPGPAGFAGPPGADGQPGAK.G
13075	901.7522	2702.2348	2702.2321	0.97	1	(21)	0.028	1		R.GAPGDRGEPGPPGPAGFAGPPGADGQPGAK.G
13076	901.7524	2702.2355	2702.2321	1.24	1	(34)	0.0015	1		R.GAPGDRGEPGPPGPAGFAGPPGADGQPGAK.G 13074
13078	902.0795	2703.2166	2703.2161	0.16	1	(32)	0.0022	1		R.GAPGDRGEPGPPGPAGFAGPPGADGQPGAK.G 13079 13080
13132	907.0829	2718.2270	2718.2271	-0.01	1	(24)	0.014	1		R.GAPGDRGEPGPPGPAGFAGPPGADGQPGAK.G 13133
13141	907.4119	2719.2140	2719.2111	1.06	1	38	0.00065	1		R.GAPGDRGEPGPPGPAGFAGPPGADGQPGAK.G 13139 13140 13142
13143	907.4137	2719.2193	2719.2111	3.02	1	(12)	0.24	1		R.GAPGDRGEPGPPGPAGFAGPPGADGQPGAK.G
13770	978.4467	2932.3183	2932.3112	2.44	1	(5)	1.9	1		R.GEPGPPGPAGFAGPPGADGQPGAKGEPGDAGAK.G
13824	983.7770	2948.3093	2948.3061	1.09	1	10	0.56	1		R.GEPGPPGPAGFAGPPGADGQPGAKGEPGDAGAK.G
13883	992.7869	2975.3390	2975.3282	3.61	0	(0)	4.6	4		K.GPPGASGAPGPQGFQGPAGEPGEPGQTGPAGAR.G
13903	995.1763	2982.5072	2982.5047	0.82	0	(5)	0.31	2		K.GPSGEPGTAGPPGTPGPQGLLGAPGILGLPGSR.G
13907	995.5039	2983.4899	2983.4887	0.39	0	28	0.0046	4		K.GPSGEPGTAGPPGTPGPQGLLGAPGILGLPGSR.G
13908	995.5055	2983.4947	2983.4887	1.98	0	(1)	2.4	2		K.GPSGEPGTAGPPGTPGPQGLLGAPGILGLPGSR.G
13928	997.7844	2990.3314	2990.3391	-2.57	0	(3)	0.58	3		K.GPPGASGAPGPQGFQGPAGEPGEPGQTGPAGAR.G
13934	998.1121	2991.3145	2991.3231	-2.87	0	11	0.096	3		K.GPPGASGAPGPQGFQGPAGEPGEPGQTGPAGAR.G
13948	1000.5076	2998.5009	2998.4996	0.41	0	(22)	0.007	2		K.GPSGEPGTAGPPGTPGPQGLLGAPGILGLPGSR.G
13950	1000.8348	2999.4827	2999.4837	-0.33	0	(22)	0.017	2		K.GPSGEPGTAGPPGTPGPQGLLGAPGILGLPGSR.G
13951	1000.8356	2999.4851	2999.4837	0.47	0	(10)	0.27	2		K.GPSGEPGTAGPPGTPGPQGLLGAPGILGLPGSR.G
14298	1056.8254	3167.4545	3167.4504	1.28	1	21	0.049	1		R.GSEGPQGVRGEPGPPGPAGAAGPAGNPGADGQPGAK.G
14300	1057.4811	3169.4214	3169.4185	0.93	1	(19)	0.044	1		R.GSEGPQGVRGEPGPPGPAGAAGPAGNPGADGQPGAK.G
14436	1086.8005	3257.3798	3257.3763	1.06	1	(22)	0.019	3		R.GANGAPGNDGAKGDAGAPGAPGSQGAPGLQGMPGER.G
14441	1087.1298	3258.3675	3258.3604	2.18	1	(21)	0.024	3		R.GANGAPGNDGAKGDAGAPGAPGSQGAPGLQGMPGER.G
14442	1087.1302	3258.3689	3258.3604	2.63	1	(17)	0.061	4		R.GANGAPGNDGAKGDAGAPGAPGSQGAPGLQGMPGER.G 14443
14445	1087.4563	3259.3471	3259.3444	0.83	1	24	0.012	3		R.GANGAPGNDGAKGDAGAPGAPGSQGAPGLQGMPGER.G
14453	1088.5146	3262.5221	3262.5062	4.86	2	0	7.8	1		K.TGPPGPAGQDGRPGPPGPPGARGQAGVMGFPGPK.P
14480	1099.5206	3295.5401	3295.5455	-1.64	2	1	3.1	1		K.GLTGSPGSPGPDGKTGPPGPAGQDGRPGPPGPPGAR.G
M00009 Mass: 122452 Score: 6633 Matches: 632(350) Sequences: 69(53) emPAI: 39.18
>cu|M00009|COL1_RHINO Ceratotherium
Query	Observed	Mr(expt)	Mr(calc)	ppm	Miss	Score	Expect	Rank	Unique	Peptide
36	350.6904	699.3662	699.3664	-0.19	1	9	0.18	1		K.EGGKGPR.G
140	369.6928	737.3710	737.3708	0.25	0	32	0.0011	1		R.GPPGPPGK.A
146	372.2061	742.3976	742.3974	0.35	0	24	0.011	1		R.GAAGIPGGK.G
215	392.2218	782.4290	782.4286	0.44	0	(35)	0.0014	1		R.GAAGLPGPK.G 214
216	392.2219	782.4292	782.4286	0.75	0	37	0.00074	1		R.GAAGLPGPK.G
218	392.7068	783.3990	783.3987	0.28	1	0	4.1	1		K.PGRPGER.G
220	393.6908	785.3670	785.3668	0.32	0	27	0.0045	1		R.GDQGPVGR.A
261	400.2192	798.4239	798.4236	0.37	0	(27)	0.009	1		R.GAAGLPGPK.G
346	418.7226	835.4306	835.4301	0.69	0	33	0.0021	1		R.GPAGPQGPR.G
354	421.2306	840.4467	840.4454	1.57	0	23	0.0097	1		R.GVVGPQGAR.G
460	426.2168	850.4190	850.4185	0.58	0	21	0.018	1		R.GFSGLDGAK.G 457 458 459
471	429.2338	856.4531	856.4515	1.85	1	19	0.028	1		K.GLPGERGR.V
503	434.7354	867.4562	867.4563	-0.06	0	14	0.073	1		R.VGAPGPAGAR.G 501 502 506
504	434.7355	867.4564	867.4563	0.15	0	(4)	0.7	2		R.VGAPGPAGAR.G
650	441.7615	881.5084	881.5083	0.09	0	(29)	0.0027	1		R.GVVGLPGQR.G
651	442.2535	882.4924	882.4923	0.09	0	(24)	0.0085	1		R.GVVGLPGQR.G
652	443.7227	885.4308	885.4304	0.35	0	59	3e-06	1		R.GSEGPQGVR.G
653	444.2145	886.4144	886.4145	-0.06	0	(55)	6.2e-06	1		R.GSEGPQGVR.G
667	447.7430	893.4715	893.4719	-0.44	0	2	0.58	1		R.PGPVGPAGAR.G
674	448.2351	894.4557	894.4559	-0.23	0	(4)	0.76	2		R.GPPGSAGAPGK.G
695	449.7589	897.5033	897.5032	0.11	0	(44)	8.3e-05	1		R.GVVGLPGQR.G 692 693 696 697
704	450.2509	898.4872	898.4872	-0.03	0	47	3.8e-05	1		R.GVVGLPGQR.G 699 700 701 702 703 705 706 707 708 709 710 711 712
769	456.2326	910.4507	910.4508	-0.13	0	27	0.012	1		R.GHNGLDGLK.G
770	456.2327	910.4508	910.4509	-0.07	0	66	1.4e-06	1		R.GPPGSAGAPGK.G
846	464.7404	927.4662	927.4662	0.07	0	45	0.00014	1		R.PGEAGLPGAK.G
881	467.7405	933.4664	933.4668	-0.47	0	24	0.0082	1		R.PGPPGPPGAR.G
883	467.7410	933.4674	933.4668	0.58	0	(10)	0.18	1		R.PGPPGPPGAR.G
932	475.7382	949.4619	949.4618	0.19	0	(10)	0.18	1		R.PGPPGPPGAR.G
1390	529.2855	1056.5565	1056.5564	0.12	1	30	0.0029	1		R.GAAGIPGGKGEK.G
1392	529.7496	1057.4846	1057.4863	-1.57	0	21	0.033	1		R.PGEPGLMGPR.P
1471	537.2835	1072.5525	1072.5513	1.10	1	(24)	0.013	1		R.GAAGIPGGKGEK.G
1538	542.7853	1083.5561	1083.5560	0.07	0	(35)	0.00092	1		R.GLVGEPGPAGSK.G 1541
1540	542.7855	1083.5565	1083.5560	0.41	0	59	4.2e-06	1		R.GLVGEPGPAGSK.G 1539
1560	545.2443	1088.4740	1088.4734	0.50	0	21	0.013	1		K.GNSGEPGAPGSK.G
1562	545.2938	1088.5731	1088.5727	0.35	0	(34)	0.00084	1		R.GVQGPPGPAGPR.G
1638	550.7827	1099.5508	1099.5510	-0.19	0	(47)	6.5e-05	1		R.GLVGEPGPAGSK.G
1639	550.7838	1099.5530	1099.5510	1.81	0	(12)	0.18	1		R.GLVGEPGPAGSK.G
1712	553.2911	1104.5676	1104.5676	-0.02	0	(25)	0.0057	1		R.GVQGPPGPAGPR.G 1678 1683 1691 1694 1695 1696 1698 1703 1705 1706 1707 1708 1715 1716 1721 1723 1726 1727
1718	553.2911	1104.5677	1104.5676	0.09	0	(23)	0.0086	1		R.GVQGPPGPAGPR.G 1682 1688 1693 1709 1717 1720 1735 1737 1739 1743
1740	553.2916	1104.5686	1104.5676	0.86	0	(33)	0.001	1		R.GVQGPPGPAGPR.G
1742	553.2917	1104.5689	1104.5676	1.19	0	(46)	5.3e-05	1		R.GVQGPPGPAGPR.G 1679 1680 1681 1684 1685 1686 1687 1689 1690 1692 1697 1699 1700 1701 1702 1704 1710 1711 1713 1714 1719 1722 1724 1725 1728 1729 1730 1731 1732 1733 1734 1736 1738 1741 1744 1745
1750	553.7831	1105.5516	1105.5516	-0.02	0	(23)	0.011	1		R.GVQGPPGPAGPR.G 1752 1753 1755 1757
1756	553.7836	1105.5526	1105.5516	0.86	0	56	4.6e-06	1		R.GVQGPPGPAGPR.G 1751
1832	561.2886	1120.5626	1120.5625	0.04	0	(13)	0.1	1		R.GVQGPPGPAGPR.G
1833	561.2886	1120.5627	1120.5625	0.15	0	(20)	0.022	1		R.GVQGPPGPAGPR.G 1831
1868	564.2937	1126.5729	1126.5731	-0.21	1	27	0.0079	1		R.GAAGLPGPKGDR.G
1869	376.5317	1126.5732	1126.5731	0.10	1	(9)	0.46	1		R.GAAGLPGPKGDR.G
1931	569.2859	1136.5573	1136.5575	-0.11	0	(11)	0.32	1		R.GVQGPPGPAGPR.G
1933	569.2863	1136.5581	1136.5575	0.54	0	(12)	0.21	1		R.GVQGPPGPAGPR.G 1932
1934	569.2863	1136.5581	1136.5575	0.54	0	(8)	0.52	1		R.GVQGPPGPAGPR.G
2004	573.7945	1145.5744	1145.5751	-0.56	0	25	0.018	1		R.GLPGTAGLPGMK.G 2005
2082	581.2895	1160.5644	1160.5648	-0.37	0	(40)	0.00063	1		R.GQAGVMGFPGPK.P
2083	581.2900	1160.5654	1160.5648	0.48	0	(50)	5.7e-05	1		R.GQAGVMGFPGPK.P
2085	581.7814	1161.5482	1161.5489	-0.57	0	(55)	1.9e-05	1		R.GQAGVMGFPGPK.P 2086 2087
2088	581.7817	1161.5488	1161.5489	-0.05	0	(44)	0.00023	1		R.GQAGVMGFPGPK.P
2191	589.2868	1176.5591	1176.5598	-0.61	0	(4)	3.7	1		R.GQAGVMGFPGPK.P
2195	589.2874	1176.5603	1176.5598	0.43	0	(4)	4	1		R.GQAGVMGFPGPK.P 2190 2198
2197	589.2875	1176.5604	1176.5598	0.53	0	(57)	1.8e-05	1		R.GQAGVMGFPGPK.P 2192 2193 2194 2196
2206	589.7792	1177.5438	1177.5438	0.01	0	(63)	4.4e-06	1		R.GQAGVMGFPGPK.P 2207 2211
2208	589.7794	1177.5443	1177.5438	0.43	0	88	1.4e-08	1		R.GQAGVMGFPGPK.P 2209 2212
2210	589.7798	1177.5450	1177.5438	1.05	0	(20)	0.092	1		R.GQAGVMGFPGPK.P
2317	597.2847	1192.5549	1192.5547	0.18	0	(16)	0.27	1		R.GQAGVMGFPGPK.P
2319	597.2851	1192.5556	1192.5547	0.79	0	(11)	0.74	1		R.GQAGVMGFPGPK.P
2339	597.7765	1193.5385	1193.5387	-0.13	0	(57)	1.2e-05	1		R.GQAGVMGFPGPK.P 2338 2340 2341 2343
2342	597.7772	1193.5398	1193.5387	0.89	0	(46)	0.00015	1		R.GQAGVMGFPGPK.P
2416	601.2963	1200.5780	1200.5775	0.38	0	(43)	0.00017	1		R.GEPGNIGFPGPK.G 2415
2417	601.2963	1200.5780	1200.5775	0.38	0	(36)	0.00085	1		R.GEPGNIGFPGPK.G 2414
2421	601.7881	1201.5616	1201.5615	0.08	0	(36)	0.00092	1		R.GEPGNIGFPGPK.G 2420
2422	601.7882	1201.5619	1201.5615	0.28	0	55	9.3e-06	1		R.GEPGNIGFPGPK.G 2423 2424
2455	603.8113	1205.6080	1205.6081	-0.09	0	(22)	0.029	1		R.GFPGTPGLPGFK.G 2457
2456	603.8115	1205.6084	1205.6081	0.22	0	26	0.011	1		R.GFPGTPGLPGFK.G
2571	611.8084	1221.6023	1221.6030	-0.62	0	(8)	0.72	1		R.GFPGTPGLPGFK.G
2574	611.8090	1221.6035	1221.6030	0.38	0	(23)	0.023	1		R.GFPGTPGLPGFK.G 2572
2589	612.3281	1222.6417	1222.6418	-0.11	0	0	0.91	1		R.GIPGPAGAAGATGAR.G
2608	613.8037	1225.5929	1225.5939	-0.84	0	(39)	0.00029	1		K.GLTGSPGSPGPDGK.T
2683	619.8065	1237.5985	1237.5979	0.43	0	(18)	0.035	1		R.GFPGTPGLPGFK.G 2685
2706	414.2301	1239.6686	1239.6684	0.14	1	(8)	0.31	1		R.GVVGLPGQRGER.G
2707	620.8417	1239.6689	1239.6684	0.43	1	(6)	0.51	1		R.GVVGLPGQRGER.G
2714	414.5581	1240.6526	1240.6524	0.14	1	23	0.0092	1		R.GVVGLPGQRGER.G 2713
2715	621.3337	1240.6529	1240.6524	0.42	1	(21)	0.017	1		R.GVVGLPGQRGER.G
2719	621.8023	1241.5901	1241.5888	1.00	0	(46)	0.00012	1		K.GLTGSPGSPGPDGK.T
2720	621.8026	1241.5906	1241.5888	1.40	0	(36)	0.0011	1		K.GLTGSPGSPGPDGK.T 2718
2840	629.7989	1257.5833	1257.5837	-0.31	0	(34)	0.0017	1		K.GLTGSPGSPGPDGK.T
2841	629.7993	1257.5840	1257.5837	0.17	0	61	3.5e-06	1		K.GLTGSPGSPGPDGK.T 2842 2843 2844 2845 2846
3238	649.3103	1296.6061	1296.6058	0.16	0	62	7.7e-07	1		R.GESGPSGPAGPTGAR.G
3366	656.8285	1311.6424	1311.6459	-2.67	0	(1)	3.6	1		R.GFPGLPGPSGEPGK.Q
3367	656.8306	1311.6466	1311.6459	0.49	0	(51)	4.5e-05	1		R.GFPGLPGPSGEPGK.Q 3368 3373
3370	656.8307	1311.6468	1311.6459	0.68	0	(40)	0.00057	1		R.GFPGLPGPSGEPGK.Q 3371
3374	656.8313	1311.6480	1311.6459	1.61	0	(28)	0.0099	1		R.GFPGLPGPSGEPGK.Q
3483	664.8275	1327.6404	1327.6409	-0.38	0	(10)	0.39	1		R.GFPGLPGPSGEPGK.Q 3488
3491	664.8279	1327.6412	1327.6409	0.27	0	58	6.8e-06	1		R.GFPGLPGPSGEPGK.Q 3486 3487 3489 3492 3497 3501 3502
3496	664.8282	1327.6418	1327.6409	0.73	0	(44)	0.00017	1		R.GFPGLPGPSGEPGK.Q
3498	664.8286	1327.6426	1327.6409	1.28	0	(20)	0.044	1		R.GFPGLPGPSGEPGK.Q 3484
3500	664.8290	1327.6434	1327.6409	1.92	0	(17)	0.078	1		R.GFPGLPGPSGEPGK.Q
3515	666.8334	1331.6522	1331.6470	3.90	0	82	1.3e-08	1		R.GPSGPQGPSGPPGPK.G 3512 3513 3514
3527	667.3228	1332.6311	1332.6310	0.05	0	(47)	5e-05	1		R.GPSGPQGPSGPPGPK.G
3529	667.3234	1332.6322	1332.6310	0.87	0	(82)	1.4e-08	1		R.GPSGPQGPSGPPGPK.G 3524 3525 3526 3528
3579	672.8252	1343.6358	1343.6358	0.05	0	(14)	0.16	1		R.GFPGLPGPSGEPGK.Q
3580	672.8254	1343.6363	1343.6358	0.41	0	(42)	0.0003	1		R.GFPGLPGPSGEPGK.Q 3577 3581 3582 3583
3607	674.8285	1347.6424	1347.6419	0.38	0	(55)	7e-06	1		R.GPSGPQGPSGPPGPK.G
3608	674.8287	1347.6429	1347.6419	0.74	0	(41)	0.00019	1		R.GPSGPQGPSGPPGPK.G 3609
3613	675.3199	1348.6252	1348.6259	-0.53	0	(74)	8.6e-08	1		R.GPSGPQGPSGPPGPK.G
3614	675.3200	1348.6255	1348.6259	-0.35	0	(74)	9.1e-08	1		R.GPSGPQGPSGPPGPK.G
3615	675.3201	1348.6257	1348.6259	-0.17	0	(44)	8.3e-05	1		R.GPSGPQGPSGPPGPK.G
3616	675.3203	1348.6261	1348.6259	0.11	0	(39)	0.00031	1		R.GPSGPQGPSGPPGPK.G
3617	675.3204	1348.6262	1348.6259	0.20	0	(37)	0.00046	1		R.GPSGPQGPSGPPGPK.G
3618	675.3209	1348.6272	1348.6259	0.92	0	(30)	0.0021	1		R.GPSGPQGPSGPPGPK.G
3756	682.8257	1363.6368	1363.6368	-0.02	0	(35)	0.00077	1		R.GPSGPQGPSGPPGPK.G
4341	725.3520	1448.6895	1448.6896	-0.03	0	(4)	0.47	1		R.GEPGPTGLPGPPGER.G
4342	725.3525	1448.6905	1448.6896	0.64	0	(26)	0.003	1		R.GEPGPTGLPGPPGER.G
4443	487.2358	1458.6855	1458.6852	0.22	0	(52)	1.3e-05	1		R.GSAGPPGATGFPGAAGR.V 4438
4449	730.3503	1458.6860	1458.6852	0.56	0	(11)	0.16	1		R.GSAGPPGATGFPGAAGR.V 4429 4471 4481 4482
4475	730.3512	1458.6878	1458.6852	1.83	0	114	7.3e-12	1		R.GSAGPPGATGFPGAAGR.V 4420 4422 4423 4424 4425 4426 4427 4428 4430 4431 4432 4433 4434 4435 4436 4437 4439 4440 4441 4442 4444 4445 4446 4447 4448 4450 4451 4452 4453 4454 4455 4456 4457 4458 4459 4460 4461 4462 4463 4464 4465 4466 4467 4468 4469 4470 4472 4473 4474 4476 4477 4478 4479 4480
4553	733.3489	1464.6832	1464.6845	-0.89	0	(6)	0.26	1		R.GEPGPTGLPGPPGER.G 4558 4575
4554	733.3491	1464.6837	1464.6845	-0.56	0	(5)	0.33	1		R.GEPGPTGLPGPPGER.G
4562	733.3494	1464.6843	1464.6845	-0.14	0	(3)	0.51	1		R.GEPGPTGLPGPPGER.G 4559
4563	733.3497	1464.6848	1464.6845	0.19	0	(6)	0.25	1		R.GEPGPTGLPGPPGER.G
4570	733.3502	1464.6859	1464.6845	0.94	0	52	6.3e-06	1		R.GEPGPTGLPGPPGER.G 4555 4561 4567 4568 4571 4578 4579
4572	733.3503	1464.6860	1464.6845	1.02	0	(5)	0.37	1		R.GEPGPTGLPGPPGER.G
4573	733.3503	1464.6861	1464.6845	1.11	0	(10)	0.11	1		R.GEPGPTGLPGPPGER.G 4560 4564 4587
4580	733.3507	1464.6869	1464.6845	1.61	0	(24)	0.0047	1		R.GEPGPTGLPGPPGER.G 4550 4584
4585	733.3514	1464.6883	1464.6845	2.60	0	(5)	0.36	1		R.GEPGPTGLPGPPGER.G
4726	741.3482	1480.6819	1480.6794	1.64	0	(11)	0.083	1		R.GEPGPTGLPGPPGER.G 4727
5702	793.3902	1584.7658	1584.7645	0.86	0	(53)	1.2e-05	1		K.GANGAPGIAGAPGFPGAR.G 5701
5727	793.8821	1585.7497	1585.7485	0.79	0	69	5.6e-07	1		K.GANGAPGIAGAPGFPGAR.G 5707 5708 5709 5710 5711 5712 5713 5714 5715 5716 5717 5718 5719 5720 5722 5723 5724 5725 5726 5728 5729 5731 5732 5733 5734 5735 5736 5737 5738 5739 5740 5741
5914	800.4161	1598.8177	1598.8165	0.76	0	(53)	4.7e-06	1		R.GELGPVGNPGPAGPAGPR.G
5930	534.2740	1599.8003	1599.8005	-0.13	0	(25)	0.0037	1		R.GELGPVGNPGPAGPAGPR.G
5931	800.9083	1599.8020	1599.8005	0.91	0	(37)	0.00026	1		R.GELGPVGNPGPAGPAGPR.G
6026	539.2771	1614.8095	1614.8114	-1.21	0	(31)	0.0011	1		R.GELGPVGNPGPAGPAGPR.G
6027	808.4139	1614.8133	1614.8114	1.17	0	79	1.8e-08	1		R.GELGPVGNPGPAGPAGPR.G 6028
6042	539.6057	1615.7951	1615.7954	-0.20	0	(52)	1.1e-05	1		R.GELGPVGNPGPAGPAGPR.G
6044	808.9056	1615.7966	1615.7954	0.72	0	(65)	5e-07	1		R.GELGPVGNPGPAGPAGPR.G
6157	816.4103	1630.8061	1630.8064	-0.14	0	(11)	0.12	1		R.GELGPVGNPGPAGPAGPR.G
6165	816.8985	1631.7824	1631.7904	-4.85	0	(4)	2.2	1		R.GELGPVGNPGPAGPAGPR.G
6168	816.9045	1631.7945	1631.7904	2.56	0	(47)	3.3e-05	1		R.GELGPVGNPGPAGPAGPR.G
6235	547.2732	1638.7978	1638.7962	0.97	1	(16)	0.1	1		K.GSPGEAGRPGEAGLPGAK.G
6236	820.4071	1638.7997	1638.7962	2.13	1	(29)	0.0064	2		K.GSPGEAGRPGEAGLPGAK.G
6298	550.2648	1647.7725	1647.7713	0.69	2	10	0.4	1		K.AGEDGHPGKPGRPGER.G
6361	552.6043	1654.7911	1654.7911	0.01	1	(16)	0.11	1		K.GSPGEAGRPGEAGLPGAK.G 6360
6363	828.4033	1654.7920	1654.7911	0.54	1	67	7.7e-07	1		K.GSPGEAGRPGEAGLPGAK.G 6365
6364	828.4034	1654.7922	1654.7911	0.69	1	(38)	0.00061	1		K.GSPGEAGRPGEAGLPGAK.G
6477	557.9357	1670.7852	1670.7860	-0.49	1	(4)	0.87	1		K.GSPGEAGRPGEAGLPGAK.G
6491	836.9113	1671.8080	1671.8064	0.93	1	31	0.0037	1		R.GLVGEPGPAGSKGESGNK.G
7038	581.9556	1742.8451	1742.8449	0.11	1	12	0.13	2		K.GARGSAGPPGATGFPGAAGR.V
7095	583.9554	1748.8443	1748.8442	0.07	1	21	0.0089	1		R.GARGEPGPTGLPGPPGER.G
7110	584.6231	1750.8475	1750.8486	-0.63	1	12	0.2	1		R.GHNGLDGLKGQPGAPGVK.G
7133	585.9409	1754.8007	1754.8006	0.07	1	(16)	0.027	1		R.GPSGDSGRPGEPGLMGPR.P
7134	585.9415	1754.8028	1754.8006	1.22	1	(10)	0.1	1		R.GPSGDSGRPGEPGLMGPR.P
7226	883.9222	1765.8299	1765.8231	3.85	0	26	0.0059	1		K.PGEQGVPGDLGAPGPSGAR.G
7235	884.4109	1766.8072	1766.8071	0.05	0	(26)	0.012	1		K.PGEQGVPGDLGAPGPSGAR.G
7264	591.2725	1770.7956	1770.7955	0.01	1	39	0.00014	1		R.GPSGDSGRPGEPGLMGPR.P 7265 7268
7266	591.2725	1770.7957	1770.7955	0.11	1	(26)	0.0023	1		R.GPSGDSGRPGEPGLMGPR.P
7270	886.4064	1770.7983	1770.7955	1.57	1	(21)	0.0077	2		R.GPSGDSGRPGEPGLMGPR.P 7267 7269
7395	596.6042	1786.7907	1786.7905	0.16	1	(14)	0.043	1		R.GPSGDSGRPGEPGLMGPR.P
7398	894.4049	1786.7953	1786.7905	2.69	1	(11)	0.072	2		R.GPSGDSGRPGEPGLMGPR.P
7788	912.9666	1823.9187	1823.9167	1.11	0	(21)	0.011	1		R.VGPPGPSGNAGPPGPPGPVGK.E 7789
7799	609.3076	1824.9010	1824.9007	0.20	0	(22)	0.0085	1		R.VGPPGPSGNAGPPGPPGPVGK.E
7802	913.4586	1824.9027	1824.9007	1.11	0	47	2.5e-05	1		R.VGPPGPSGNAGPPGPPGPVGK.E 7800 7801
7972	614.3113	1839.9120	1839.9116	0.23	0	(18)	0.019	1		R.VGPPGPSGNAGPPGPPGPVGK.E 7973 7982
7975	920.9641	1839.9137	1839.9116	1.14	0	(36)	0.00034	1		R.VGPPGPSGNAGPPGPPGPVGK.E 7977 7983
7976	920.9642	1839.9139	1839.9116	1.27	0	(25)	0.0037	1		R.VGPPGPSGNAGPPGPPGPVGK.E 7974 7979
7980	920.9645	1839.9144	1839.9116	1.54	0	(24)	0.0049	1		R.VGPPGPSGNAGPPGPPGPVGK.E 7978
7995	921.4554	1840.8962	1840.8956	0.34	0	(38)	0.00021	1		R.VGPPGPSGNAGPPGPPGPVGK.E 8000 8006
7996	614.6396	1840.8971	1840.8956	0.83	0	(21)	0.0095	1		R.VGPPGPSGNAGPPGPPGPVGK.E
7997	921.4559	1840.8972	1840.8956	0.87	0	(6)	0.32	1		R.VGPPGPSGNAGPPGPPGPVGK.E 7991 7993 8011
7998	921.4560	1840.8974	1840.8956	1.00	0	(36)	0.00029	1		R.VGPPGPSGNAGPPGPPGPVGK.E 7989 8003
7999	921.4561	1840.8976	1840.8956	1.07	0	(13)	0.057	1		R.VGPPGPSGNAGPPGPPGPVGK.E
8002	614.6403	1840.8991	1840.8956	1.93	0	(16)	0.031	1		R.VGPPGPSGNAGPPGPPGPVGK.E 7994
8159	619.6428	1855.9065	1855.9065	-0.02	0	(4)	0.53	1		R.VGPPGPSGNAGPPGPPGPVGK.E
8161	928.9622	1855.9098	1855.9065	1.76	0	(28)	0.002	1		R.VGPPGPSGNAGPPGPPGPVGK.E 8160
8162	619.6440	1855.9101	1855.9065	1.95	0	(5)	0.42	1		R.VGPPGPSGNAGPPGPPGPVGK.E
8165	929.4526	1856.8907	1856.8905	0.12	0	(19)	0.015	1		R.VGPPGPSGNAGPPGPPGPVGK.E 8170
8166	929.4528	1856.8910	1856.8905	0.25	0	(11)	0.09	1		R.VGPPGPSGNAGPPGPPGPVGK.E
8167	929.4529	1856.8912	1856.8905	0.38	0	(28)	0.002	1		R.VGPPGPSGNAGPPGPPGPVGK.E 8168 8171
8169	929.4533	1856.8921	1856.8905	0.84	0	(30)	0.0012	1		R.VGPPGPSGNAGPPGPPGPVGK.E
8305	937.4493	1872.8840	1872.8854	-0.76	0	(9)	0.16	1		R.VGPPGPSGNAGPPGPPGPVGK.E
8306	937.4507	1872.8868	1872.8854	0.74	0	(8)	0.2	1		R.VGPPGPSGNAGPPGPPGPVGK.E 8307
9675	679.6604	2035.9594	2035.9599	-0.27	0	(7)	0.33	1		R.GEVGPAGPNGFAGPAGAAGQPGAK.G
9676	1018.9882	2035.9618	2035.9599	0.90	0	(36)	0.00041	1		R.GEVGPAGPNGFAGPAGAAGQPGAK.G
9714	681.3278	2040.9616	2040.9614	0.13	1	(7)	0.32	2		K.TGPPGPAGQDGRPGPPGPPGAR.G
9715	681.3280	2040.9622	2040.9614	0.40	1	(4)	0.68	8		K.TGPPGPAGQDGRPGPPGPPGAR.G
9717	1021.4894	2040.9642	2040.9614	1.39	1	(5)	0.59	2		K.TGPPGPAGQDGRPGPPGPPGAR.G
9802	1026.0028	2049.9911	2049.9868	2.06	0	(52)	2.3e-05	1		R.GEVGPAGPNGFAGPAGAAGQPGAK.G
9806	684.6649	2050.9727	2050.9708	0.92	0	(27)	0.0075	1		R.GEVGPAGPNGFAGPAGAAGQPGAK.G
9807	1026.4938	2050.9730	2050.9708	1.05	0	(6)	1	1		R.GEVGPAGPNGFAGPAGAAGQPGAK.G
9808	1026.4946	2050.9747	2050.9708	1.88	0	(43)	0.00019	1		R.GEVGPAGPNGFAGPAGAAGQPGAK.G
9812	684.9925	2051.9556	2051.9548	0.39	0	(10)	0.37	1		R.GEVGPAGPNGFAGPAGAAGQPGAK.G
9813	1026.9852	2051.9559	2051.9548	0.51	0	(8)	0.57	1		R.GEVGPAGPNGFAGPAGAAGQPGAK.G
9814	1026.9857	2051.9569	2051.9548	0.99	0	59	4.9e-06	1		R.GEVGPAGPNGFAGPAGAAGQPGAK.G
9837	686.3330	2055.9772	2055.9723	2.39	1	(20)	0.021	1		K.TGPPGPAGQDGRPGPPGPPGAR.G 9835
9839	1028.9966	2055.9786	2055.9723	3.08	1	(14)	0.071	1		K.TGPPGPAGQDGRPGPPGPPGAR.G
9845	686.6594	2056.9563	2056.9563	-0.01	1	(2)	1.2	2		K.TGPPGPAGQDGRPGPPGPPGAR.G 9849
9855	686.6599	2056.9577	2056.9563	0.70	1	26	0.005	1		K.TGPPGPAGQDGRPGPPGPPGAR.G 9847 9856 9858
9967	689.6685	2065.9835	2065.9817	0.87	0	(17)	0.068	1		R.GEVGPAGPNGFAGPAGAAGQPGAK.G
9975	1034.4921	2066.9696	2066.9658	1.85	0	(37)	0.0007	1		R.GEVGPAGPNGFAGPAGAAGQPGAK.G
9982	690.3237	2067.9492	2067.9498	-0.28	0	(5)	1.2	1		R.GEVGPAGPNGFAGPAGAAGQPGAK.G
9986	1034.9843	2067.9540	2067.9498	2.02	0	(55)	1.1e-05	1		R.GEVGPAGPNGFAGPAGAAGQPGAK.G 9983 9985
10024	691.6757	2072.0053	2072.0036	0.86	0	(3)	0.83	1		K.GSPGADGPAGAPGTPGPQGIAGQR.G
10026	1037.0118	2072.0091	2072.0036	2.69	0	(29)	0.0021	1		K.GSPGADGPAGAPGTPGPQGIAGQR.G
10033	691.9929	2072.9567	2072.9512	2.67	1	(10)	0.22	1		K.TGPPGPAGQDGRPGPPGPPGAR.G
10039	1037.5023	2072.9901	2072.9876	1.22	0	(34)	0.00073	1		K.GSPGADGPAGAPGTPGPQGIAGQR.G
10160	697.0072	2087.9998	2087.9985	0.62	0	(38)	0.00034	2		K.GSPGADGPAGAPGTPGPQGIAGQR.G
10161	1045.0077	2088.0008	2087.9985	1.13	0	(42)	0.00013	2		K.GSPGADGPAGAPGTPGPQGIAGQR.G
10167	697.3352	2088.9838	2088.9825	0.62	0	(9)	0.27	1		K.GSPGADGPAGAPGTPGPQGIAGQR.G
10168	1045.4993	2088.9840	2088.9825	0.72	0	(21)	0.016	1		K.GSPGADGPAGAPGTPGPQGIAGQR.G
10169	697.3353	2088.9842	2088.9825	0.80	0	(24)	0.0079	1		K.GSPGADGPAGAPGTPGPQGIAGQR.G
10170	1045.4995	2088.9845	2088.9825	0.95	0	(66)	5.7e-07	1		K.GSPGADGPAGAPGTPGPQGIAGQR.G 10172
10171	697.3354	2088.9845	2088.9825	0.97	0	(45)	7e-05	1		K.GSPGADGPAGAPGTPGPQGIAGQR.G
10180	697.6628	2089.9667	2089.9665	0.10	0	(22)	0.011	1		K.GSPGADGPAGAPGTPGPQGIAGQR.G 10181
10182	1045.9913	2089.9681	2089.9665	0.78	0	(50)	2.6e-05	1		K.GSPGADGPAGAPGTPGPQGIAGQR.G 10184
10278	702.3387	2103.9942	2103.9934	0.39	0	(31)	0.0019	1		K.GSPGADGPAGAPGTPGPQGIAGQR.G
10279	702.3391	2103.9953	2103.9934	0.92	0	(26)	0.0058	1		K.GSPGADGPAGAPGTPGPQGIAGQR.G
10282	702.6669	2104.9788	2104.9774	0.66	0	(18)	0.04	1		K.GSPGADGPAGAPGTPGPQGIAGQR.G
10283	702.6669	2104.9788	2104.9774	0.66	0	(8)	0.32	1		K.GSPGADGPAGAPGTPGPQGIAGQR.G
10285	1053.4976	2104.9806	2104.9774	1.50	0	(9)	0.3	1		K.GSPGADGPAGAPGTPGPQGIAGQR.G
10286	1053.4976	2104.9806	2104.9774	1.50	0	(4)	0.86	3		K.GSPGADGPAGAPGTPGPQGIAGQR.G
10287	1053.4978	2104.9811	2104.9774	1.73	0	(42)	0.00015	1		K.GSPGADGPAGAPGTPGPQGIAGQR.G 10284
10301	1053.9890	2105.9635	2105.9614	0.98	0	(11)	0.22	1		K.GSPGADGPAGAPGTPGPQGIAGQR.G
10303	1053.9891	2105.9637	2105.9614	1.09	0	75	7.7e-08	1		K.GSPGADGPAGAPGTPGPQGIAGQR.G 10300 10302 10304
10366	1059.9901	2117.9657	2117.9654	0.11	0	48	6.5e-05	1		R.GEPGPPGPAGFAGPPGADGQPGAK.G 10368
10386	707.6708	2119.9905	2119.9883	1.03	0	(13)	0.12	1		K.GSPGADGPAGAPGTPGPQGIAGQR.G
10393	1061.4946	2120.9747	2120.9723	1.12	0	(39)	0.00031	2		K.GSPGADGPAGAPGTPGPQGIAGQR.G
10394	1061.4948	2120.9750	2120.9723	1.24	0	(15)	0.075	6		K.GSPGADGPAGAPGTPGPQGIAGQR.G
10404	708.3286	2121.9638	2121.9563	3.53	0	(7)	0.5	1		K.GSPGADGPAGAPGTPGPQGIAGQR.G
10468	711.9996	2132.9771	2132.9763	0.34	0	(26)	0.021	1		R.GEPGPPGPAGFAGPPGADGQPGAK.G
10469	711.9998	2132.9776	2132.9763	0.60	0	(25)	0.027	1		R.GEPGPPGPAGFAGPPGADGQPGAK.G
10471	1067.4969	2132.9793	2132.9763	1.40	0	(45)	0.00022	1		R.GEPGPPGPAGFAGPPGADGQPGAK.G
10472	1067.4972	2132.9798	2132.9763	1.63	0	(27)	0.015	1		R.GEPGPPGPAGFAGPPGADGQPGAK.G 10473
10479	712.3277	2133.9613	2133.9604	0.42	0	(27)	0.0091	1		R.GEPGPPGPAGFAGPPGADGQPGAK.G
10480	712.3278	2133.9614	2133.9604	0.51	0	(31)	0.0031	1		R.GEPGPPGPAGFAGPPGADGQPGAK.G 10488
10481	712.3278	2133.9616	2133.9604	0.60	0	(18)	0.068	1		R.GEPGPPGPAGFAGPPGADGQPGAK.G
10482	1067.9886	2133.9627	2133.9604	1.12	0	(22)	0.026	1		R.GEPGPPGPAGFAGPPGADGQPGAK.G
10483	1067.9886	2133.9627	2133.9604	1.12	0	(9)	0.6	1		R.GEPGPPGPAGFAGPPGADGQPGAK.G
10484	1067.9888	2133.9630	2133.9604	1.23	0	(31)	0.0035	1		R.GEPGPPGPAGFAGPPGADGQPGAK.G 10477 10485
10487	1067.9899	2133.9652	2133.9604	2.26	0	(2)	2.6	1		R.GEPGPPGPAGFAGPPGADGQPGAK.G
10593	716.6562	2146.9467	2146.9516	-2.26	0	(18)	0.05	1		K.GAPGPDGNNGAQGPPGPQGVQGGK.G
10594	1074.4843	2146.9540	2146.9516	1.10	0	(24)	0.014	1		K.GAPGPDGNNGAQGPPGPQGVQGGK.G
10595	1074.4850	2146.9554	2146.9516	1.78	0	35	0.001	1		K.GAPGPDGNNGAQGPPGPQGVQGGK.G
10596	716.6599	2146.9577	2146.9516	2.86	0	(7)	0.64	1		K.GAPGPDGNNGAQGPPGPQGVQGGK.G
10598	716.9860	2147.9361	2147.9356	0.22	0	(7)	0.58	1		K.GAPGPDGNNGAQGPPGPQGVQGGK.G
10599	1074.9802	2147.9459	2147.9356	4.80	0	(28)	0.005	1		K.GAPGPDGNNGAQGPPGPQGVQGGK.G
10609	1075.4917	2148.9688	2148.9713	-1.13	0	(27)	0.017	1		R.GEPGPPGPAGFAGPPGADGQPGAK.G
10610	717.3303	2148.9690	2148.9713	-1.08	0	(16)	0.2	1		R.GEPGPPGPAGFAGPPGADGQPGAK.G
10611	717.3314	2148.9723	2148.9713	0.46	0	(12)	0.53	1		R.GEPGPPGPAGFAGPPGADGQPGAK.G
10619	717.6600	2149.9581	2149.9553	1.31	0	(24)	0.018	1		R.GEPGPPGPAGFAGPPGADGQPGAK.G 10618
10724	722.3543	2164.0411	2164.0397	0.66	0	22	0.0061	1		K.GEPGVLGAPGTAGPSGPSGLPGER.G
10771	724.6819	2171.0240	2171.0243	-0.15	1	8	0.16	1		R.GETGPAGRPGEAGPPGPPGPSGEK.G
10995	738.9949	2213.9628	2213.9608	0.91	0	(31)	0.0013	1		K.GDAGAPGAPGSQGAPGLQGMPGER.G 10994
10998	1108.4813	2214.9481	2214.9448	1.50	0	36	0.00038	1		K.GDAGAPGAPGSQGAPGLQGMPGER.G
11121	747.3580	2239.0523	2239.0506	0.77	1	(3)	1.5	1		R.GFPGLPGPSGEPGKQGPSGASGER.G
11222	752.6891	2255.0456	2255.0455	0.06	1	(2)	1.8	1		R.GFPGLPGPSGEPGKQGPSGASGER.G
11223	752.6898	2255.0474	2255.0455	0.87	1	11	0.26	1		R.GFPGLPGPSGEPGKQGPSGASGER.G
11382	764.0461	2289.1164	2289.1139	1.12	0	9	0.12	1	U	R.GYPGNAGPVGAVGAPGSHGPVGPTGK.H
11444	767.3546	2299.0418	2299.0465	-2.05	0	(13)	0.23	1		R.GEPGPPGPAGAAGPAGNPGADGQPGAK.G
11445	767.3562	2299.0468	2299.0465	0.10	0	(16)	0.11	1		R.GEPGPPGPAGAAGPAGNPGADGQPGAK.G
11447	767.3580	2299.0521	2299.0465	2.41	0	(14)	0.18	1		R.GEPGPPGPAGAAGPAGNPGADGQPGAK.G
11453	767.6844	2300.0315	2300.0305	0.42	0	(40)	0.00044	1		R.GEPGPPGPAGAAGPAGNPGADGQPGAK.G
11455	767.6851	2300.0333	2300.0305	1.22	0	(42)	0.00027	1		R.GEPGPPGPAGAAGPAGNPGADGQPGAK.G 11454
11462	768.0131	2301.0175	2301.0146	1.29	0	(40)	0.00039	1		R.GEPGPPGPAGAAGPAGNPGADGQPGAK.G
11541	772.6876	2315.0410	2315.0415	-0.18	0	(4)	1.6	5		R.GEPGPPGPAGAAGPAGNPGADGQPGAK.G
11542	772.6877	2315.0414	2315.0415	-0.02	0	(19)	0.058	1		R.GEPGPPGPAGAAGPAGNPGADGQPGAK.G
11543	772.6881	2315.0425	2315.0415	0.45	0	(34)	0.0017	1		R.GEPGPPGPAGAAGPAGNPGADGQPGAK.G
11547	773.0165	2316.0276	2316.0255	0.93	0	54	1.6e-05	1		R.GEPGPPGPAGAAGPAGNPGADGQPGAK.G
11548	773.0168	2316.0285	2316.0255	1.32	0	(36)	0.00099	1		R.GEPGPPGPAGAAGPAGNPGADGQPGAK.G
11553	773.3447	2317.0122	2317.0095	1.16	0	(38)	0.00067	1		R.GEPGPPGPAGAAGPAGNPGADGQPGAK.G 11552
11619	778.6788	2333.0145	2333.0044	4.32	0	(1)	3	1		R.GEPGPPGPAGAAGPAGNPGADGQPGAK.G
11814	797.0353	2388.0842	2388.0830	0.51	1	(6)	0.77	1		R.GPSGPQGPSGPPGPKGNSGEPGAPGSK.G
11831	799.0477	2394.1212	2394.1200	0.49	1	(13)	0.19	1		R.GEVGPAGPNGFAGPAGAAGQPGAKGER.G
11868	801.7107	2402.1103	2402.1099	0.16	1	(4)	0.87	1		R.GPSGPQGPSGPPGPKGNSGEPGAPGSK.G
11873	802.0388	2403.0946	2403.0939	0.31	1	(6)	0.95	1		R.GPSGPQGPSGPPGPKGNSGEPGAPGSK.G
11874	802.0394	2403.0965	2403.0939	1.07	1	(9)	0.3	1		R.GPSGPQGPSGPPGPKGNSGEPGAPGSK.G
11876	802.3654	2404.0742	2404.0779	-1.52	1	(2)	0.68	1		R.GPSGPQGPSGPPGPKGNSGEPGAPGSK.G
11877	802.3669	2404.0790	2404.0779	0.46	1	18	0.055	1		R.GPSGPQGPSGPPGPKGNSGEPGAPGSK.G
11879	802.3700	2404.0882	2404.0779	4.27	1	(2)	2.2	3		R.GPSGPQGPSGPPGPKGNSGEPGAPGSK.G
11916	804.0516	2409.1331	2409.1309	0.89	1	(22)	0.026	1		R.GEVGPAGPNGFAGPAGAAGQPGAKGER.G
11917	804.0518	2409.1336	2409.1309	1.12	1	(5)	1.2	2		R.GEVGPAGPNGFAGPAGAAGQPGAKGER.G
11921	804.3823	2410.1250	2410.1149	4.16	1	33	0.0019	1		R.GEVGPAGPNGFAGPAGAAGQPGAKGER.G 11920
11957	807.0394	2418.0963	2418.1048	-3.53	1	(3)	0.83	3		R.GPSGPQGPSGPPGPKGNSGEPGAPGSK.G
11958	807.0453	2418.1140	2418.1048	3.82	1	(14)	0.047	1		R.GPSGPQGPSGPPGPKGNSGEPGAPGSK.G
11965	807.3694	2419.0865	2419.0888	-0.95	1	(16)	0.043	1		R.GPSGPQGPSGPPGPKGNSGEPGAPGSK.G
13027	896.4196	2686.2368	2686.2372	-0.14	1	(36)	0.00096	1		R.GAPGDRGEPGPPGPAGFAGPPGADGQPGAK.G
13029	896.7469	2687.2190	2687.2212	-0.82	1	(11)	0.28	1		R.GAPGDRGEPGPPGPAGFAGPPGADGQPGAK.G
13030	896.7485	2687.2238	2687.2212	0.95	1	(16)	0.09	1		R.GAPGDRGEPGPPGPAGFAGPPGADGQPGAK.G
13075	901.7522	2702.2348	2702.2321	0.97	1	(21)	0.028	1		R.GAPGDRGEPGPPGPAGFAGPPGADGQPGAK.G
13076	901.7524	2702.2355	2702.2321	1.24	1	(34)	0.0015	1		R.GAPGDRGEPGPPGPAGFAGPPGADGQPGAK.G 13074
13078	902.0795	2703.2166	2703.2161	0.16	1	(32)	0.0022	1		R.GAPGDRGEPGPPGPAGFAGPPGADGQPGAK.G 13079 13080
13132	907.0829	2718.2270	2718.2271	-0.01	1	(24)	0.014	1		R.GAPGDRGEPGPPGPAGFAGPPGADGQPGAK.G 13133
13141	907.4119	2719.2140	2719.2111	1.06	1	38	0.00065	1		R.GAPGDRGEPGPPGPAGFAGPPGADGQPGAK.G 13139 13140 13142
13143	907.4137	2719.2193	2719.2111	3.02	1	(12)	0.24	1		R.GAPGDRGEPGPPGPAGFAGPPGADGQPGAK.G
13770	978.4467	2932.3183	2932.3112	2.44	1	(5)	1.9	1		R.GEPGPPGPAGFAGPPGADGQPGAKGEPGDAGAK.G
13824	983.7770	2948.3093	2948.3061	1.09	1	10	0.56	1		R.GEPGPPGPAGFAGPPGADGQPGAKGEPGDAGAK.G
13883	992.7869	2975.3390	2975.3282	3.61	0	(0)	4.6	4		K.GPPGASGAPGPQGFQGPAGEPGEPGQTGPAGAR.G
13903	995.1763	2982.5072	2982.5047	0.82	0	(5)	0.31	2		K.GPSGEPGTAGPPGTPGPQGLLGAPGILGLPGSR.G
13907	995.5039	2983.4899	2983.4887	0.39	0	28	0.0046	4		K.GPSGEPGTAGPPGTPGPQGLLGAPGILGLPGSR.G
13908	995.5055	2983.4947	2983.4887	1.98	0	(1)	2.4	2		K.GPSGEPGTAGPPGTPGPQGLLGAPGILGLPGSR.G
13928	997.7844	2990.3314	2990.3391	-2.57	0	(3)	0.58	3		K.GPPGASGAPGPQGFQGPAGEPGEPGQTGPAGAR.G
13934	998.1121	2991.3145	2991.3231	-2.87	0	11	0.096	3		K.GPPGASGAPGPQGFQGPAGEPGEPGQTGPAGAR.G
13948	1000.5076	2998.5009	2998.4996	0.41	0	(22)	0.007	2		K.GPSGEPGTAGPPGTPGPQGLLGAPGILGLPGSR.G
13950	1000.8348	2999.4827	2999.4837	-0.33	0	(22)	0.017	2		K.GPSGEPGTAGPPGTPGPQGLLGAPGILGLPGSR.G
13951	1000.8356	2999.4851	2999.4837	0.47	0	(10)	0.27	2		K.GPSGEPGTAGPPGTPGPQGLLGAPGILGLPGSR.G
14298	1056.8254	3167.4545	3167.4504	1.28	1	21	0.049	1		R.GSEGPQGVRGEPGPPGPAGAAGPAGNPGADGQPGAK.G
14300	1057.4811	3169.4214	3169.4185	0.93	1	(19)	0.044	1		R.GSEGPQGVRGEPGPPGPAGAAGPAGNPGADGQPGAK.G
14436	1086.8005	3257.3798	3257.3763	1.06	1	(22)	0.019	3		R.GANGAPGNDGAKGDAGAPGAPGSQGAPGLQGMPGER.G
14441	1087.1298	3258.3675	3258.3604	2.18	1	(21)	0.024	3		R.GANGAPGNDGAKGDAGAPGAPGSQGAPGLQGMPGER.G
14442	1087.1302	3258.3689	3258.3604	2.63	1	(17)	0.061	4		R.GANGAPGNDGAKGDAGAPGAPGSQGAPGLQGMPGER.G 14443
14445	1087.4563	3259.3471	3259.3444	0.83	1	24	0.012	3		R.GANGAPGNDGAKGDAGAPGAPGSQGAPGLQGMPGER.G
14453	1088.5146	3262.5221	3262.5062	4.86	2	0	7.8	1		K.TGPPGPAGQDGRPGPPGPPGARGQAGVMGFPGPK.P
14480	1099.5206	3295.5401	3295.5455	-1.64	2	1	3.1	1		K.GLTGSPGSPGPDGKTGPPGPAGQDGRPGPPGPPGAR.G
14541	1121.5249	3361.5529	3361.5448	2.40	1	0	2.1	1		R.GSAGPPGATGFPGAAGRVGPPGPSGNAGPPGPPGPVGK.E
M00003 Mass: 122714 Score: 6565 Matches: 639(351) Sequences: 79(59) emPAI: 40.83
>cu|M00003|COL1_COW Bos
Query	Observed	Mr(expt)	Mr(calc)	ppm	Miss	Score	Expect	Rank	Unique	Peptide
140	369.6928	737.3710	737.3708	0.25	0	32	0.0011	1		R.GPPGPPGK.A
146	372.2061	742.3976	742.3974	0.35	0	24	0.011	1		R.GAAGIPGGK.G
215	392.2218	782.4290	782.4286	0.44	0	(35)	0.0014	1		R.GAAGLPGPK.G 214
216	392.2219	782.4292	782.4286	0.75	0	37	0.00074	1		R.GAAGLPGPK.G
218	392.7068	783.3990	783.3987	0.28	1	0	4.1	1		K.PGRPGER.G
219	393.2172	784.4198	784.4192	0.78	0	51	8.2e-06	1		R.GATGPAGVR.G
220	393.6908	785.3670	785.3668	0.32	0	27	0.0045	1		R.GDQGPVGR.S
261	400.2192	798.4239	798.4236	0.37	0	(27)	0.009	1		R.GAAGLPGPK.G
346	418.7226	835.4306	835.4301	0.69	0	33	0.0021	1		R.GPAGPQGPR.G
354	421.2306	840.4467	840.4454	1.57	0	23	0.0097	1		R.GVVGPQGAR.G
460	426.2168	850.4190	850.4185	0.58	0	21	0.018	1		R.GFSGLDGAK.G 457 458 459
471	429.2338	856.4531	856.4515	1.85	1	19	0.028	1		K.GLPGERGR.V
503	434.7354	867.4562	867.4563	-0.06	0	14	0.073	1		R.VGAPGPAGAR.G 501 502 506
504	434.7355	867.4564	867.4563	0.15	0	(4)	0.7	2		R.VGAPGPAGAR.G
650	441.7615	881.5084	881.5083	0.09	0	(29)	0.0027	1		R.GVVGLPGQR.G
651	442.2535	882.4924	882.4923	0.09	0	(24)	0.0085	1		R.GVVGLPGQR.G
652	443.7227	885.4308	885.4304	0.35	0	59	3e-06	1		R.GSEGPQGVR.G
653	444.2145	886.4144	886.4145	-0.06	0	(55)	6.2e-06	1		R.GSEGPQGVR.G
674	448.2351	894.4557	894.4559	-0.23	0	(19)	0.025	1		R.GPAGPSGPAGK.D 676
695	449.7589	897.5033	897.5032	0.11	0	(44)	8.3e-05	1		R.GVVGLPGQR.G 692 693 696 697
704	450.2509	898.4872	898.4872	-0.03	0	47	3.8e-05	1		R.GVVGLPGQR.G 699 700 701 702 703 705 706 707 708 709 710 711 712
769	456.2326	910.4507	910.4508	-0.13	0	27	0.012	1		R.GHNGLDGLK.G
770	456.2327	910.4508	910.4509	-0.07	0	29	0.0074	3		R.GPAGPSGPAGK.D
846	464.7404	927.4662	927.4662	0.07	0	45	0.00014	1		R.PGEAGLPGAK.G
881	467.7405	933.4664	933.4668	-0.47	0	24	0.0082	1		R.PGPPGPPGAR.G
883	467.7410	933.4674	933.4668	0.58	0	(10)	0.18	1		R.PGPPGPPGAR.G
932	475.7382	949.4619	949.4618	0.19	0	(10)	0.18	1		R.PGPPGPPGAR.G
1390	529.2855	1056.5565	1056.5564	0.12	1	30	0.0029	1		R.GAAGIPGGKGEK.G
1392	529.7496	1057.4846	1057.4863	-1.57	0	21	0.033	1		R.PGEPGLMGPR.P
1471	537.2835	1072.5525	1072.5513	1.10	1	(24)	0.013	1		R.GAAGIPGGKGEK.G
1538	542.7853	1083.5561	1083.5560	0.07	0	(35)	0.00092	1		R.GLVGEPGPAGSK.G 1541
1540	542.7855	1083.5565	1083.5560	0.41	0	59	4.2e-06	1		R.GLVGEPGPAGSK.G 1539
1560	545.2443	1088.4740	1088.4734	0.50	0	21	0.013	1		K.GNSGEPGAPGSK.G
1562	545.2938	1088.5731	1088.5727	0.35	0	(34)	0.00084	1		R.GVQGPPGPAGPR.G
1593	548.2579	1094.5013	1094.4993	1.87	0	28	0.0056	1		R.GPSGPPGPDGNK.G
1638	550.7827	1099.5508	1099.5510	-0.19	0	(47)	6.5e-05	1		R.GLVGEPGPAGSK.G
1639	550.7838	1099.5530	1099.5510	1.81	0	(12)	0.18	1		R.GLVGEPGPAGSK.G
1712	553.2911	1104.5676	1104.5676	-0.02	0	(25)	0.0057	1		R.GVQGPPGPAGPR.G 1678 1683 1691 1694 1695 1696 1698 1703 1705 1706 1707 1708 1715 1716 1721 1723 1726 1727
1718	553.2911	1104.5677	1104.5676	0.09	0	(23)	0.0086	1		R.GVQGPPGPAGPR.G 1682 1688 1693 1709 1717 1720 1735 1737 1739 1743
1740	553.2916	1104.5686	1104.5676	0.86	0	(33)	0.001	1		R.GVQGPPGPAGPR.G
1742	553.2917	1104.5689	1104.5676	1.19	0	(46)	5.3e-05	1		R.GVQGPPGPAGPR.G 1679 1680 1681 1684 1685 1686 1687 1689 1690 1692 1697 1699 1700 1701 1702 1704 1710 1711 1713 1714 1719 1722 1724 1725 1728 1729 1730 1731 1732 1733 1734 1736 1738 1741 1744 1745
1750	553.7831	1105.5516	1105.5516	-0.02	0	(23)	0.011	1		R.GVQGPPGPAGPR.G 1752 1753 1755 1757
1756	553.7836	1105.5526	1105.5516	0.86	0	56	4.6e-06	1		R.GVQGPPGPAGPR.G 1751
1832	561.2886	1120.5626	1120.5625	0.04	0	(13)	0.1	1		R.GVQGPPGPAGPR.G
1833	561.2886	1120.5627	1120.5625	0.15	0	(20)	0.022	1		R.GVQGPPGPAGPR.G 1831
1868	564.2937	1126.5729	1126.5731	-0.21	1	27	0.0079	1		R.GAAGLPGPKGDR.G
1869	376.5317	1126.5732	1126.5731	0.10	1	(9)	0.46	1		R.GAAGLPGPKGDR.G
1931	569.2859	1136.5573	1136.5575	-0.11	0	(11)	0.32	1		R.GVQGPPGPAGPR.G
1933	569.2863	1136.5581	1136.5575	0.54	0	(12)	0.21	1		R.GVQGPPGPAGPR.G 1932
1934	569.2863	1136.5581	1136.5575	0.54	0	(8)	0.52	1		R.GVQGPPGPAGPR.G
2004	573.7945	1145.5744	1145.5751	-0.56	0	25	0.018	1		R.GLPGTAGLPGMK.G 2005
2082	581.2895	1160.5644	1160.5648	-0.37	0	(40)	0.00063	1		R.GQAGVMGFPGPK.P
2083	581.2900	1160.5654	1160.5648	0.48	0	(50)	5.7e-05	1		R.GQAGVMGFPGPK.P
2085	581.7814	1161.5482	1161.5489	-0.57	0	(55)	1.9e-05	1		R.GQAGVMGFPGPK.P 2086 2087
2088	581.7817	1161.5488	1161.5489	-0.05	0	(44)	0.00023	1		R.GQAGVMGFPGPK.P
2191	589.2868	1176.5591	1176.5598	-0.61	0	(4)	3.7	1		R.GQAGVMGFPGPK.P
2195	589.2874	1176.5603	1176.5598	0.43	0	(4)	4	1		R.GQAGVMGFPGPK.P 2190 2198
2197	589.2875	1176.5604	1176.5598	0.53	0	(57)	1.8e-05	1		R.GQAGVMGFPGPK.P 2192 2193 2194 2196
2206	589.7792	1177.5438	1177.5438	0.01	0	(63)	4.4e-06	1		R.GQAGVMGFPGPK.P 2207 2211
2208	589.7794	1177.5443	1177.5438	0.43	0	88	1.4e-08	1		R.GQAGVMGFPGPK.P 2209 2212
2210	589.7798	1177.5450	1177.5438	1.05	0	(20)	0.092	1		R.GQAGVMGFPGPK.P
2317	597.2847	1192.5549	1192.5547	0.18	0	(16)	0.27	1		R.GQAGVMGFPGPK.P
2319	597.2851	1192.5556	1192.5547	0.79	0	(11)	0.74	1		R.GQAGVMGFPGPK.P
2339	597.7765	1193.5385	1193.5387	-0.13	0	(57)	1.2e-05	1		R.GQAGVMGFPGPK.P 2338 2340 2341 2343
2342	597.7772	1193.5398	1193.5387	0.89	0	(46)	0.00015	1		R.GQAGVMGFPGPK.P
2416	601.2963	1200.5780	1200.5775	0.38	0	(43)	0.00017	1		R.GEPGNIGFPGPK.G 2415
2417	601.2963	1200.5780	1200.5775	0.38	0	(36)	0.00085	1		R.GEPGNIGFPGPK.G 2414
2421	601.7881	1201.5616	1201.5615	0.08	0	(36)	0.00092	1		R.GEPGNIGFPGPK.G 2420
2422	601.7882	1201.5619	1201.5615	0.28	0	55	9.3e-06	1		R.GEPGNIGFPGPK.G 2423 2424
2455	603.8113	1205.6080	1205.6081	-0.09	0	(22)	0.029	1		R.GFPGTPGLPGFK.G 2457
2456	603.8115	1205.6084	1205.6081	0.22	0	26	0.011	1		R.GFPGTPGLPGFK.G
2474	604.8411	1207.6677	1207.6673	0.30	0	(1)	0.79	1	U	R.IGQPGAVGPAGIR.-
2479	605.3331	1208.6516	1208.6513	0.20	0	25	0.0029	1	U	R.IGQPGAVGPAGIR.- 2478
2571	611.8084	1221.6023	1221.6030	-0.62	0	(8)	0.72	1		R.GFPGTPGLPGFK.G
2574	611.8090	1221.6035	1221.6030	0.38	0	(23)	0.023	1		R.GFPGTPGLPGFK.G 2572
2584	612.3101	1222.6056	1222.6055	0.09	1	64	3.6e-07	1		R.GPAGPSGPAGKDGR.I
2585	408.5425	1222.6056	1222.6055	0.13	1	(24)	0.0043	1		R.GPAGPSGPAGKDGR.I
2608	613.8037	1225.5929	1225.5939	-0.84	0	(39)	0.00029	1		K.GLTGSPGSPGPDGK.T
2683	619.8065	1237.5985	1237.5979	0.43	0	(18)	0.035	1		R.GFPGTPGLPGFK.G 2685
2706	414.2301	1239.6686	1239.6684	0.14	1	(8)	0.31	1		R.GVVGLPGQRGER.G
2707	620.8417	1239.6689	1239.6684	0.43	1	(6)	0.51	1		R.GVVGLPGQRGER.G
2714	414.5581	1240.6526	1240.6524	0.14	1	23	0.0092	1		R.GVVGLPGQRGER.G 2713
2715	621.3337	1240.6529	1240.6524	0.42	1	(21)	0.017	1		R.GVVGLPGQRGER.G
2719	621.8023	1241.5901	1241.5888	1.00	0	(46)	0.00012	1		K.GLTGSPGSPGPDGK.T
2720	621.8026	1241.5906	1241.5888	1.40	0	(36)	0.0011	1		K.GLTGSPGSPGPDGK.T 2718
2840	629.7989	1257.5833	1257.5837	-0.31	0	(34)	0.0017	1		K.GLTGSPGSPGPDGK.T
2841	629.7993	1257.5840	1257.5837	0.17	0	61	3.5e-06	1		K.GLTGSPGSPGPDGK.T 2842 2843 2844 2845 2846
2907	423.2297	1266.6672	1266.6681	-0.68	0	(14)	0.053	1		R.GIPGPVGAAGATGAR.G 2920
2927	634.3413	1266.6681	1266.6681	0.00	0	(10)	0.11	1		R.GIPGPVGAAGATGAR.G 2906 2930 2958
2933	423.2301	1266.6684	1266.6681	0.26	0	(5)	0.34	1		R.GIPGPVGAAGATGAR.G
2946	634.3417	1266.6688	1266.6681	0.58	0	68	1.8e-07	1		R.GIPGPVGAAGATGAR.G 2908 2909 2913 2918 2919 2921 2922 2923 2926 2928 2929 2934 2935 2940 2942 2944 2945 2948 2950 2951 2952 2953 2956 2957 2959 2963 2965 2966
3104	642.3389	1282.6632	1282.6630	0.16	0	(22)	0.0071	1		R.GIPGPVGAAGATGAR.G
3238	649.3103	1296.6061	1296.6058	0.16	0	37	0.00022	2		R.GEAGPSGPAGPTGAR.G
3366	656.8285	1311.6424	1311.6459	-2.67	0	(1)	3.6	1		R.GFPGLPGPSGEPGK.Q
3367	656.8306	1311.6466	1311.6459	0.49	0	(51)	4.5e-05	1		R.GFPGLPGPSGEPGK.Q 3368 3373
3370	656.8307	1311.6468	1311.6459	0.68	0	(40)	0.00057	1		R.GFPGLPGPSGEPGK.Q 3371
3374	656.8313	1311.6480	1311.6459	1.61	0	(28)	0.0099	1		R.GFPGLPGPSGEPGK.Q
3483	664.8275	1327.6404	1327.6409	-0.38	0	(10)	0.39	1		R.GFPGLPGPSGEPGK.Q 3488
3491	664.8279	1327.6412	1327.6409	0.27	0	58	6.8e-06	1		R.GFPGLPGPSGEPGK.Q 3486 3487 3489 3492 3497 3501 3502
3496	664.8282	1327.6418	1327.6409	0.73	0	(44)	0.00017	1		R.GFPGLPGPSGEPGK.Q
3498	664.8286	1327.6426	1327.6409	1.28	0	(20)	0.044	1		R.GFPGLPGPSGEPGK.Q 3484
3500	664.8290	1327.6434	1327.6409	1.92	0	(17)	0.078	1		R.GFPGLPGPSGEPGK.Q
3515	666.8334	1331.6522	1331.6470	3.90	0	82	1.3e-08	1		R.GPSGPQGPSGPPGPK.G 3512 3513 3514
3527	667.3228	1332.6311	1332.6310	0.05	0	(47)	5e-05	1		R.GPSGPQGPSGPPGPK.G
3529	667.3234	1332.6322	1332.6310	0.87	0	(82)	1.4e-08	1		R.GPSGPQGPSGPPGPK.G 3524 3525 3526 3528
3579	672.8252	1343.6358	1343.6358	0.05	0	(14)	0.16	1		R.GFPGLPGPSGEPGK.Q
3580	672.8254	1343.6363	1343.6358	0.41	0	(42)	0.0003	1		R.GFPGLPGPSGEPGK.Q 3577 3581 3582 3583
3607	674.8285	1347.6424	1347.6419	0.38	0	(55)	7e-06	1		R.GPSGPQGPSGPPGPK.G
3608	674.8287	1347.6429	1347.6419	0.74	0	(41)	0.00019	1		R.GPSGPQGPSGPPGPK.G 3609
3613	675.3199	1348.6252	1348.6259	-0.53	0	(74)	8.6e-08	1		R.GPSGPQGPSGPPGPK.G
3614	675.3200	1348.6255	1348.6259	-0.35	0	(74)	9.1e-08	1		R.GPSGPQGPSGPPGPK.G
3615	675.3201	1348.6257	1348.6259	-0.17	0	(44)	8.3e-05	1		R.GPSGPQGPSGPPGPK.G
3616	675.3203	1348.6261	1348.6259	0.11	0	(39)	0.00031	1		R.GPSGPQGPSGPPGPK.G
3617	675.3204	1348.6262	1348.6259	0.20	0	(37)	0.00046	1		R.GPSGPQGPSGPPGPK.G
3618	675.3209	1348.6272	1348.6259	0.92	0	(30)	0.0021	1		R.GPSGPQGPSGPPGPK.G
3756	682.8257	1363.6368	1363.6368	-0.02	0	(35)	0.00077	1		R.GPSGPQGPSGPPGPK.G
4443	487.2358	1458.6855	1458.6852	0.22	0	(52)	1.3e-05	1		R.GSAGPPGATGFPGAAGR.V 4438
4449	730.3503	1458.6860	1458.6852	0.56	0	(11)	0.16	1		R.GSAGPPGATGFPGAAGR.V 4429 4471 4481 4482
4475	730.3512	1458.6878	1458.6852	1.83	0	114	7.3e-12	1		R.GSAGPPGATGFPGAAGR.V 4420 4422 4423 4424 4425 4426 4427 4428 4430 4431 4432 4433 4434 4435 4436 4437 4439 4440 4441 4442 4444 4445 4446 4447 4448 4450 4451 4452 4453 4454 4455 4456 4457 4458 4459 4460 4461 4462 4463 4464 4465 4466 4467 4468 4469 4470 4472 4473 4474 4476 4477 4478 4479 4480
4670	737.8632	1473.7118	1473.7100	1.20	0	63	1.7e-06	1		R.PGEVGPPGPPGPAGEK.G
4791	745.8598	1489.7051	1489.7049	0.10	0	(24)	0.012	2		R.PGEVGPPGPPGPAGEK.G
4793	745.8604	1489.7062	1489.7049	0.84	0	(45)	0.0001	2		R.PGEVGPPGPPGPAGEK.G 4792
4934	753.8572	1505.6998	1505.6998	-0.02	0	(4)	1.4	3		R.PGEVGPPGPPGPAGEK.G
4935	753.8573	1505.7000	1505.6998	0.14	0	(22)	0.025	2		R.PGEVGPPGPPGPAGEK.G
4936	753.8575	1505.7005	1505.6998	0.47	0	(18)	0.053	3		R.PGEVGPPGPPGPAGEK.G
4937	753.8577	1505.7009	1505.6998	0.71	0	(24)	0.014	2		R.PGEVGPPGPPGPAGEK.G
5060	761.3740	1520.7335	1520.7332	0.21	0	(26)	0.0025	1	U	R.GAPGAIGAPGPAGANGDR.G
5061	761.3766	1520.7386	1520.7332	3.59	0	(12)	0.066	1	U	R.GAPGAIGAPGPAGANGDR.G
5081	761.8644	1521.7142	1521.7172	-1.95	0	(15)	0.029	1	U	R.GAPGAIGAPGPAGANGDR.G
5084	761.8678	1521.7210	1521.7172	2.54	0	(18)	0.016	1	U	R.GAPGAIGAPGPAGANGDR.G
5191	769.3711	1536.7276	1536.7281	-0.30	0	(17)	0.021	1	U	R.GAPGAIGAPGPAGANGDR.G
5192	769.3722	1536.7298	1536.7281	1.14	0	54	4.1e-06	1	U	R.GAPGAIGAPGPAGANGDR.G
5196	769.8637	1537.7129	1537.7121	0.50	0	(39)	0.00013	1	U	R.GAPGAIGAPGPAGANGDR.G 5197
5198	769.8644	1537.7143	1537.7121	1.45	0	(33)	0.00051	1	U	R.GAPGAIGAPGPAGANGDR.G
5512	782.8900	1563.7654	1563.7641	0.77	0	0	1.1	2		R.GPPGESGAAGPTGPIGSR.G
5702	793.3902	1584.7658	1584.7645	0.86	0	(53)	1.2e-05	1		K.GANGAPGIAGAPGFPGAR.G 5701
5727	793.8821	1585.7497	1585.7485	0.79	0	69	5.6e-07	1		K.GANGAPGIAGAPGFPGAR.G 5707 5708 5709 5710 5711 5712 5713 5714 5715 5716 5717 5718 5719 5720 5722 5723 5724 5725 5726 5728 5729 5731 5732 5733 5734 5735 5736 5737 5738 5739 5740 5741
5914	800.4161	1598.8177	1598.8165	0.76	0	(53)	4.7e-06	1		R.GELGPVGNPGPAGPAGPR.G
5930	534.2740	1599.8003	1599.8005	-0.13	0	(25)	0.0037	1		R.GELGPVGNPGPAGPAGPR.G
5931	800.9083	1599.8020	1599.8005	0.91	0	(37)	0.00026	1		R.GELGPVGNPGPAGPAGPR.G
6026	539.2771	1614.8095	1614.8114	-1.21	0	(31)	0.0011	1		R.GELGPVGNPGPAGPAGPR.G
6027	808.4139	1614.8133	1614.8114	1.17	0	79	1.8e-08	1		R.GELGPVGNPGPAGPAGPR.G 6028
6042	539.6057	1615.7951	1615.7954	-0.20	0	(52)	1.1e-05	1		R.GELGPVGNPGPAGPAGPR.G
6044	808.9056	1615.7966	1615.7954	0.72	0	(65)	5e-07	1		R.GELGPVGNPGPAGPAGPR.G
6157	816.4103	1630.8061	1630.8064	-0.14	0	(11)	0.12	1		R.GELGPVGNPGPAGPAGPR.G
6165	816.8985	1631.7824	1631.7904	-4.85	0	(4)	2.2	1		R.GELGPVGNPGPAGPAGPR.G
6168	816.9045	1631.7945	1631.7904	2.56	0	(47)	3.3e-05	1		R.GELGPVGNPGPAGPAGPR.G
6206	819.3810	1636.7474	1636.7441	2.00	1	8	0.17	1		K.GDAGPAGPKGEGGPQGPR.G
6235	547.2732	1638.7978	1638.7962	0.97	1	(16)	0.1	1		K.GSPGEAGRPGEAGLPGAK.G
6236	820.4071	1638.7997	1638.7962	2.13	1	(29)	0.0064	2		K.GSPGEAGRPGEAGLPGAK.G
6298	550.2648	1647.7725	1647.7713	0.69	2	10	0.4	1		K.AGEDGHPGKPGRPGER.G
6328	826.8849	1651.7552	1651.7551	0.10	1	(4)	0.44	1		K.GDAGPAGPKGEGGPQGPR.G
6361	552.6043	1654.7911	1654.7911	0.01	1	(16)	0.11	1		K.GSPGEAGRPGEAGLPGAK.G 6360
6363	828.4033	1654.7920	1654.7911	0.54	1	67	7.7e-07	1		K.GSPGEAGRPGEAGLPGAK.G 6365
6364	828.4034	1654.7922	1654.7911	0.69	1	(38)	0.00061	1		K.GSPGEAGRPGEAGLPGAK.G
6477	557.9357	1670.7852	1670.7860	-0.49	1	(4)	0.87	1		K.GSPGEAGRPGEAGLPGAK.G
6491	836.9113	1671.8080	1671.8064	0.93	1	31	0.0037	1		R.GLVGEPGPAGSKGESGNK.G
7038	581.9556	1742.8451	1742.8449	0.11	1	12	0.13	2		K.GARGSAGPPGATGFPGAAGR.V
7110	584.6231	1750.8475	1750.8486	-0.63	1	12	0.2	1		R.GHNGLDGLKGQPGAPGVK.G
7226	883.9222	1765.8299	1765.8231	3.85	0	26	0.0059	1		K.PGEQGVPGDLGAPGPSGAR.G
7235	884.4109	1766.8072	1766.8071	0.05	0	(26)	0.012	1		K.PGEQGVPGDLGAPGPSGAR.G
7943	919.9196	1837.8246	1837.8191	2.96	0	13	0.054	1		R.GPPGNVGNPGVNGAPGEAGR.D 7944
8190	931.4354	1860.8563	1860.8490	3.90	0	2	1.7	1		R.VGPPGPSGNAGPPGPPGPAGK.E
9092	655.3245	1962.9516	1962.9582	-3.37	1	14	0.12	1		R.PGEPGLMGPRPGPIGPAGAR.G 9085 9088 9089 9098
9095	982.4838	1962.9531	1962.9582	-2.59	1	(3)	1.3	1		R.PGEPGLMGPRPGPIGPAGAR.G
9097	982.4844	1962.9542	1962.9582	-2.03	1	(11)	0.23	1		R.PGEPGLMGPRPGPIGPAGAR.G
9248	660.6591	1978.9555	1978.9531	1.23	1	(11)	0.24	1		R.PGEPGLMGPRPGPIGPAGAR.G
9675	679.6604	2035.9594	2035.9599	-0.27	0	(7)	0.33	1		R.GEVGPAGPNGFAGPAGAAGQPGAK.G
9676	1018.9882	2035.9618	2035.9599	0.90	0	(36)	0.00041	1		R.GEVGPAGPNGFAGPAGAAGQPGAK.G
9714	681.3278	2040.9616	2040.9614	0.13	1	(7)	0.32	2		K.TGPPGPAGQDGRPGPPGPPGAR.G
9715	681.3280	2040.9622	2040.9614	0.40	1	(4)	0.68	8		K.TGPPGPAGQDGRPGPPGPPGAR.G
9717	1021.4894	2040.9642	2040.9614	1.39	1	(5)	0.59	2		K.TGPPGPAGQDGRPGPPGPPGAR.G
9802	1026.0028	2049.9911	2049.9868	2.06	0	(52)	2.3e-05	1		R.GEVGPAGPNGFAGPAGAAGQPGAK.G
9806	684.6649	2050.9727	2050.9708	0.92	0	(27)	0.0075	1		R.GEVGPAGPNGFAGPAGAAGQPGAK.G
9807	1026.4938	2050.9730	2050.9708	1.05	0	(6)	1	1		R.GEVGPAGPNGFAGPAGAAGQPGAK.G
9808	1026.4946	2050.9747	2050.9708	1.88	0	(43)	0.00019	1		R.GEVGPAGPNGFAGPAGAAGQPGAK.G
9812	684.9925	2051.9556	2051.9548	0.39	0	(10)	0.37	1		R.GEVGPAGPNGFAGPAGAAGQPGAK.G
9813	1026.9852	2051.9559	2051.9548	0.51	0	(8)	0.57	1		R.GEVGPAGPNGFAGPAGAAGQPGAK.G
9814	1026.9857	2051.9569	2051.9548	0.99	0	59	4.9e-06	1		R.GEVGPAGPNGFAGPAGAAGQPGAK.G
9837	686.3330	2055.9772	2055.9723	2.39	1	(20)	0.021	1		K.TGPPGPAGQDGRPGPPGPPGAR.G 9835
9839	1028.9966	2055.9786	2055.9723	3.08	1	(14)	0.071	1		K.TGPPGPAGQDGRPGPPGPPGAR.G
9845	686.6594	2056.9563	2056.9563	-0.01	1	(2)	1.2	2		K.TGPPGPAGQDGRPGPPGPPGAR.G 9849
9855	686.6599	2056.9577	2056.9563	0.70	1	26	0.005	1		K.TGPPGPAGQDGRPGPPGPPGAR.G 9847 9856 9858
9897	687.3560	2059.0460	2059.0487	-1.29	1	1	5.7	1		R.PGPIGPAGARGEPGNIGFPGPK.G 9895 9896
9967	689.6685	2065.9835	2065.9817	0.87	0	(17)	0.068	1		R.GEVGPAGPNGFAGPAGAAGQPGAK.G
9975	1034.4921	2066.9696	2066.9658	1.85	0	(37)	0.0007	1		R.GEVGPAGPNGFAGPAGAAGQPGAK.G
9982	690.3237	2067.9492	2067.9498	-0.28	0	(5)	1.2	1		R.GEVGPAGPNGFAGPAGAAGQPGAK.G
9986	1034.9843	2067.9540	2067.9498	2.02	0	(55)	1.1e-05	1		R.GEVGPAGPNGFAGPAGAAGQPGAK.G 9983 9985
10024	691.6757	2072.0053	2072.0036	0.86	0	(3)	0.83	1		K.GAPGADGPAGAPGTPGPQGIAGQR.G
10026	1037.0118	2072.0091	2072.0036	2.69	0	(29)	0.0021	1		K.GAPGADGPAGAPGTPGPQGIAGQR.G
10033	691.9929	2072.9567	2072.9512	2.67	1	(10)	0.22	1		K.TGPPGPAGQDGRPGPPGPPGAR.G
10039	1037.5023	2072.9901	2072.9876	1.22	0	(34)	0.00073	1		K.GAPGADGPAGAPGTPGPQGIAGQR.G
10160	697.0072	2087.9998	2087.9985	0.62	0	(39)	0.0003	1		K.GAPGADGPAGAPGTPGPQGIAGQR.G
10161	1045.0077	2088.0008	2087.9985	1.13	0	(43)	0.00011	1		K.GAPGADGPAGAPGTPGPQGIAGQR.G
10167	697.3352	2088.9838	2088.9825	0.62	0	(6)	0.51	3		K.GAPGADGPAGAPGTPGPQGIAGQR.G
10168	1045.4993	2088.9840	2088.9825	0.72	0	(12)	0.15	2		K.GAPGADGPAGAPGTPGPQGIAGQR.G
10169	697.3353	2088.9842	2088.9825	0.80	0	(23)	0.0099	2		K.GAPGADGPAGAPGTPGPQGIAGQR.G
10170	1045.4995	2088.9845	2088.9825	0.95	0	(41)	0.00019	7		K.GAPGADGPAGAPGTPGPQGIAGQR.G
10171	697.3354	2088.9845	2088.9825	0.97	0	(26)	0.0053	5		K.GAPGADGPAGAPGTPGPQGIAGQR.G 10166
10172	1045.4998	2088.9850	2088.9825	1.19	0	(22)	0.012	5		K.GAPGADGPAGAPGTPGPQGIAGQR.G
10180	697.6628	2089.9667	2089.9665	0.10	0	(21)	0.014	2		K.GAPGADGPAGAPGTPGPQGIAGQR.G 10181
10184	1045.9940	2089.9735	2089.9665	3.35	0	49	3.1e-05	1		K.GAPGADGPAGAPGTPGPQGIAGQR.G 10182
10278	702.3387	2103.9942	2103.9934	0.39	0	(31)	0.0019	1		K.GAPGADGPAGAPGTPGPQGIAGQR.G
10279	702.3391	2103.9953	2103.9934	0.92	0	(12)	0.15	7		K.GAPGADGPAGAPGTPGPQGIAGQR.G
10282	702.6669	2104.9788	2104.9774	0.66	0	(14)	0.08	5		K.GAPGADGPAGAPGTPGPQGIAGQR.G
10283	702.6669	2104.9788	2104.9774	0.66	0	(6)	0.57	4		K.GAPGADGPAGAPGTPGPQGIAGQR.G
10285	1053.4976	2104.9806	2104.9774	1.50	0	(3)	1.2	4		K.GAPGADGPAGAPGTPGPQGIAGQR.G
10287	1053.4978	2104.9811	2104.9774	1.73	0	(36)	0.00062	4		K.GAPGADGPAGAPGTPGPQGIAGQR.G 10284 10286
10301	1053.9890	2105.9635	2105.9614	0.98	0	(5)	0.74	2		K.GAPGADGPAGAPGTPGPQGIAGQR.G
10303	1053.9891	2105.9637	2105.9614	1.09	0	(39)	0.00029	9		K.GAPGADGPAGAPGTPGPQGIAGQR.G 10302 10304
10366	1059.9901	2117.9657	2117.9654	0.11	0	48	6.5e-05	1		R.GEPGPPGPAGFAGPPGADGQPGAK.G 10368
10386	707.6708	2119.9905	2119.9883	1.03	0	(11)	0.17	4		K.GAPGADGPAGAPGTPGPQGIAGQR.G
10393	1061.4946	2120.9747	2120.9723	1.12	0	(25)	0.0067	6		K.GAPGADGPAGAPGTPGPQGIAGQR.G
10394	1061.4948	2120.9750	2120.9723	1.24	0	(17)	0.043	2		K.GAPGADGPAGAPGTPGPQGIAGQR.G
10404	708.3286	2121.9638	2121.9563	3.53	0	(5)	0.8	3		K.GAPGADGPAGAPGTPGPQGIAGQR.G
10468	711.9996	2132.9771	2132.9763	0.34	0	(26)	0.021	1		R.GEPGPPGPAGFAGPPGADGQPGAK.G
10469	711.9998	2132.9776	2132.9763	0.60	0	(25)	0.027	1		R.GEPGPPGPAGFAGPPGADGQPGAK.G
10471	1067.4969	2132.9793	2132.9763	1.40	0	(45)	0.00022	1		R.GEPGPPGPAGFAGPPGADGQPGAK.G
10472	1067.4972	2132.9798	2132.9763	1.63	0	(27)	0.015	1		R.GEPGPPGPAGFAGPPGADGQPGAK.G 10473
10479	712.3277	2133.9613	2133.9604	0.42	0	(27)	0.0091	1		R.GEPGPPGPAGFAGPPGADGQPGAK.G
10480	712.3278	2133.9614	2133.9604	0.51	0	(31)	0.0031	1		R.GEPGPPGPAGFAGPPGADGQPGAK.G 10488
10481	712.3278	2133.9616	2133.9604	0.60	0	(18)	0.068	1		R.GEPGPPGPAGFAGPPGADGQPGAK.G
10482	1067.9886	2133.9627	2133.9604	1.12	0	(22)	0.026	1		R.GEPGPPGPAGFAGPPGADGQPGAK.G
10483	1067.9886	2133.9627	2133.9604	1.12	0	(9)	0.6	1		R.GEPGPPGPAGFAGPPGADGQPGAK.G
10484	1067.9888	2133.9630	2133.9604	1.23	0	(31)	0.0035	1		R.GEPGPPGPAGFAGPPGADGQPGAK.G 10477 10485
10487	1067.9899	2133.9652	2133.9604	2.26	0	(2)	2.6	1		R.GEPGPPGPAGFAGPPGADGQPGAK.G
10602	716.9954	2147.9643	2147.9720	-3.59	0	13	0.049	1		K.GAPGPDGNNGAQGPPGLQGVQGGK.G
10607	717.3227	2148.9463	2148.9560	-4.52	0	(12)	0.069	1		K.GAPGPDGNNGAQGPPGLQGVQGGK.G
10609	1075.4917	2148.9688	2148.9713	-1.13	0	(27)	0.017	1		R.GEPGPPGPAGFAGPPGADGQPGAK.G
10610	717.3303	2148.9690	2148.9713	-1.08	0	(16)	0.2	1		R.GEPGPPGPAGFAGPPGADGQPGAK.G
10611	717.3314	2148.9723	2148.9713	0.46	0	(12)	0.53	1		R.GEPGPPGPAGFAGPPGADGQPGAK.G
10619	717.6600	2149.9581	2149.9553	1.31	0	(24)	0.018	1		R.GEPGPPGPAGFAGPPGADGQPGAK.G 10618
10832	1091.4851	2180.9557	2180.9458	4.52	0	(1)	6.8	1		K.GAPGPDGNNGAQGPPGLQGVQGGK.G
10915	1100.5319	2199.0492	2199.0556	-2.95	1	(6)	1.4	1		R.GETGPAGRPGEVGPPGPPGPAGEK.G
10916	734.0262	2199.0567	2199.0556	0.49	1	(28)	0.01	1		R.GETGPAGRPGEVGPPGPPGPAGEK.G
10995	738.9949	2213.9628	2213.9608	0.91	0	(31)	0.0013	1		K.GDAGAPGAPGSQGAPGLQGMPGER.G 10994
10998	1108.4813	2214.9481	2214.9448	1.50	0	36	0.00038	1		K.GDAGAPGAPGSQGAPGLQGMPGER.G
11003	739.3580	2215.0523	2215.0506	0.77	1	34	0.0026	1		R.GETGPAGRPGEVGPPGPPGPAGEK.G 11004 11006 11007 11008
11069	744.6871	2231.0396	2231.0455	-2.65	1	(6)	1.4	1		R.GETGPAGRPGEVGPPGPPGPAGEK.G
11070	744.6900	2231.0482	2231.0455	1.21	1	(11)	0.47	2		R.GETGPAGRPGEVGPPGPPGPAGEK.G
11121	747.3580	2239.0523	2239.0506	0.77	1	(3)	1.5	1		R.GFPGLPGPSGEPGKQGPSGASGER.G
11222	752.6891	2255.0456	2255.0455	0.06	1	(2)	1.8	1		R.GFPGLPGPSGEPGKQGPSGASGER.G
11223	752.6898	2255.0474	2255.0455	0.87	1	11	0.26	1		R.GFPGLPGPSGEPGKQGPSGASGER.G
11314	1138.5264	2275.0382	2275.0353	1.26	1	1	0.71	1	U	R.GDQGPVGRSGETGASGPPGFVGEK.G
11402	765.3594	2293.0565	2293.0459	4.61	1	1	1	1		R.VGPPGPSGNAGPPGPPGPAGKEGSK.G
11444	767.3546	2299.0418	2299.0465	-2.05	0	(13)	0.23	1		R.GEPGPPGPAGAAGPAGNPGADGQPGAK.G
11445	767.3562	2299.0468	2299.0465	0.10	0	(16)	0.11	1		R.GEPGPPGPAGAAGPAGNPGADGQPGAK.G
11447	767.3580	2299.0521	2299.0465	2.41	0	(14)	0.18	1		R.GEPGPPGPAGAAGPAGNPGADGQPGAK.G
11453	767.6844	2300.0315	2300.0305	0.42	0	(40)	0.00044	1		R.GEPGPPGPAGAAGPAGNPGADGQPGAK.G
11455	767.6851	2300.0333	2300.0305	1.22	0	(42)	0.00027	1		R.GEPGPPGPAGAAGPAGNPGADGQPGAK.G 11454
11462	768.0131	2301.0175	2301.0146	1.29	0	(40)	0.00039	1		R.GEPGPPGPAGAAGPAGNPGADGQPGAK.G
11541	772.6876	2315.0410	2315.0415	-0.18	0	(4)	1.6	5		R.GEPGPPGPAGAAGPAGNPGADGQPGAK.G
11542	772.6877	2315.0414	2315.0415	-0.02	0	(19)	0.058	1		R.GEPGPPGPAGAAGPAGNPGADGQPGAK.G
11543	772.6881	2315.0425	2315.0415	0.45	0	(34)	0.0017	1		R.GEPGPPGPAGAAGPAGNPGADGQPGAK.G
11547	773.0165	2316.0276	2316.0255	0.93	0	54	1.6e-05	1		R.GEPGPPGPAGAAGPAGNPGADGQPGAK.G
11548	773.0168	2316.0285	2316.0255	1.32	0	(36)	0.00099	1		R.GEPGPPGPAGAAGPAGNPGADGQPGAK.G
11553	773.3447	2317.0122	2317.0095	1.16	0	(38)	0.00067	1		R.GEPGPPGPAGAAGPAGNPGADGQPGAK.G 11552
11619	778.6788	2333.0145	2333.0044	4.32	0	(1)	3	1		R.GEPGPPGPAGAAGPAGNPGADGQPGAK.G
11814	797.0353	2388.0842	2388.0830	0.51	1	(6)	0.77	1		R.GPSGPQGPSGPPGPKGNSGEPGAPGSK.G
11831	799.0477	2394.1212	2394.1200	0.49	1	(13)	0.19	1		R.GEVGPAGPNGFAGPAGAAGQPGAKGER.G
11868	801.7107	2402.1103	2402.1099	0.16	1	(4)	0.87	1		R.GPSGPQGPSGPPGPKGNSGEPGAPGSK.G
11873	802.0388	2403.0946	2403.0939	0.31	1	(6)	0.95	1		R.GPSGPQGPSGPPGPKGNSGEPGAPGSK.G
11874	802.0394	2403.0965	2403.0939	1.07	1	(9)	0.3	1		R.GPSGPQGPSGPPGPKGNSGEPGAPGSK.G
11876	802.3654	2404.0742	2404.0779	-1.52	1	(2)	0.68	1		R.GPSGPQGPSGPPGPKGNSGEPGAPGSK.G
11877	802.3669	2404.0790	2404.0779	0.46	1	18	0.055	1		R.GPSGPQGPSGPPGPKGNSGEPGAPGSK.G
11879	802.3700	2404.0882	2404.0779	4.27	1	(2)	2.2	3		R.GPSGPQGPSGPPGPKGNSGEPGAPGSK.G
11916	804.0516	2409.1331	2409.1309	0.89	1	(22)	0.026	1		R.GEVGPAGPNGFAGPAGAAGQPGAKGER.G
11917	804.0518	2409.1336	2409.1309	1.12	1	(5)	1.2	2		R.GEVGPAGPNGFAGPAGAAGQPGAKGER.G
11921	804.3823	2410.1250	2410.1149	4.16	1	33	0.0019	1		R.GEVGPAGPNGFAGPAGAAGQPGAKGER.G 11920
11957	807.0394	2418.0963	2418.1048	-3.53	1	(3)	0.83	3		R.GPSGPQGPSGPPGPKGNSGEPGAPGSK.G
11958	807.0453	2418.1140	2418.1048	3.82	1	(14)	0.047	1		R.GPSGPQGPSGPPGPKGNSGEPGAPGSK.G
11965	807.3694	2419.0865	2419.0888	-0.95	1	(16)	0.043	1		R.GPSGPQGPSGPPGPKGNSGEPGAPGSK.G
12477	844.7429	2531.2067	2531.2001	2.64	2	(4)	0.42	1		K.GESGNKGEPGAVGQPGPPGPSGEEGKR.G
12684	861.0672	2580.1798	2580.1688	4.24	2	5	0.32	1		K.GESGNKGEPGAVGQPGPPGPSGEEGKR.G
12748	866.4130	2596.2171	2596.2267	-3.69	0	(4)	2.2	3		K.GENGPVGPTGPVGAAGPSGPNGPPGPAGSR.E
12750	866.4167	2596.2282	2596.2267	0.61	0	(4)	1.4	5		K.GENGPVGPTGPVGAAGPSGPNGPPGPAGSR.E
12751	866.7452	2597.2137	2597.2107	1.17	0	(12)	0.25	3		K.GENGPVGPTGPVGAAGPSGPNGPPGPAGSR.E
12752	866.7457	2597.2152	2597.2107	1.74	0	(17)	0.078	7		K.GENGPVGPTGPVGAAGPSGPNGPPGPAGSR.E
12755	867.0730	2598.1972	2598.1947	0.96	0	26	0.0025	4		K.GENGPVGPTGPVGAAGPSGPNGPPGPAGSR.E 12756
13027	896.4196	2686.2368	2686.2372	-0.14	1	(36)	0.00096	1		R.GAPGDRGEPGPPGPAGFAGPPGADGQPGAK.G
13029	896.7469	2687.2190	2687.2212	-0.82	1	(11)	0.28	1		R.GAPGDRGEPGPPGPAGFAGPPGADGQPGAK.G
13030	896.7485	2687.2238	2687.2212	0.95	1	(16)	0.09	1		R.GAPGDRGEPGPPGPAGFAGPPGADGQPGAK.G
13075	901.7522	2702.2348	2702.2321	0.97	1	(21)	0.028	1		R.GAPGDRGEPGPPGPAGFAGPPGADGQPGAK.G
13076	901.7524	2702.2355	2702.2321	1.24	1	(34)	0.0015	1		R.GAPGDRGEPGPPGPAGFAGPPGADGQPGAK.G 13074
13078	902.0795	2703.2166	2703.2161	0.16	1	(32)	0.0022	1		R.GAPGDRGEPGPPGPAGFAGPPGADGQPGAK.G 13079 13080
13132	907.0829	2718.2270	2718.2271	-0.01	1	(24)	0.014	1		R.GAPGDRGEPGPPGPAGFAGPPGADGQPGAK.G 13133
13141	907.4119	2719.2140	2719.2111	1.06	1	38	0.00065	1		R.GAPGDRGEPGPPGPAGFAGPPGADGQPGAK.G 13139 13140 13142
13143	907.4137	2719.2193	2719.2111	3.02	1	(12)	0.24	1		R.GAPGDRGEPGPPGPAGFAGPPGADGQPGAK.G
13348	931.4454	2791.3145	2791.3162	-0.61	1	25	0.0036	2		K.GEQGPAGPPGFQGLPGPAGTAGEAGKPGER.G
13349	931.4473	2791.3200	2791.3162	1.36	1	(17)	0.02	3		K.GEQGPAGPPGFQGLPGPAGTAGEAGKPGER.G
13353	931.7749	2792.3029	2792.3002	0.96	1	(17)	0.021	4		K.GEQGPAGPPGFQGLPGPAGTAGEAGKPGER.G
13356	932.1030	2793.2871	2793.2842	1.03	1	(12)	0.058	1		K.GEQGPAGPPGFQGLPGPAGTAGEAGKPGER.G
13607	961.1296	2880.3669	2880.3639	1.06	1	(22)	0.0069	4		K.GPKGENGPVGPTGPVGAAGPSGPNGPPGPAGSR.E
13652	966.1335	2895.3788	2895.3748	1.39	1	(32)	0.00069	9		K.GPKGENGPVGPTGPVGAAGPSGPNGPPGPAGSR.E
13653	966.1345	2895.3817	2895.3748	2.41	1	(28)	0.0014	8		K.GPKGENGPVGPTGPVGAAGPSGPNGPPGPAGSR.E
13660	966.4616	2896.3630	2896.3588	1.45	1	39	0.00014	6		K.GPKGENGPVGPTGPVGAAGPSGPNGPPGPAGSR.E
13770	978.4467	2932.3183	2932.3112	2.44	1	(5)	1.9	1		R.GEPGPPGPAGFAGPPGADGQPGAKGEPGDAGAK.G
13824	983.7770	2948.3093	2948.3061	1.09	1	10	0.56	1		R.GEPGPPGPAGFAGPPGADGQPGAKGEPGDAGAK.G
14056	1017.4528	3049.3366	3049.3286	2.63	0	6	0.24	1		K.GPPGASGAPGPQGFQGPPGEPGEPGQTGPAGAR.G
14298	1056.8254	3167.4545	3167.4504	1.28	1	21	0.049	1		R.GSEGPQGVRGEPGPPGPAGAAGPAGNPGADGQPGAK.G
14300	1057.4811	3169.4214	3169.4185	0.93	1	(19)	0.044	1		R.GSEGPQGVRGEPGPPGPAGAAGPAGNPGADGQPGAK.G
14419	1081.8467	3242.5182	3242.5077	3.26	1	29	0.0016	1		R.GPSGPPGPDGNKGEPGVVGAPGTAGPSGPSGLPGER.G
14420	1081.8469	3242.5189	3242.5077	3.48	1	(3)	0.66	1		R.GPSGPPGPDGNKGEPGVVGAPGTAGPSGPSGLPGER.G
14436	1086.8005	3257.3798	3257.3763	1.06	1	(22)	0.019	3		R.GANGAPGNDGAKGDAGAPGAPGSQGAPGLQGMPGER.G
14441	1087.1298	3258.3675	3258.3604	2.18	1	(21)	0.024	3		R.GANGAPGNDGAKGDAGAPGAPGSQGAPGLQGMPGER.G
14442	1087.1302	3258.3689	3258.3604	2.63	1	(17)	0.061	4		R.GANGAPGNDGAKGDAGAPGAPGSQGAPGLQGMPGER.G 14443
14445	1087.4563	3259.3471	3259.3444	0.83	1	24	0.012	3		R.GANGAPGNDGAKGDAGAPGAPGSQGAPGLQGMPGER.G
14452	1088.1834	3261.5282	3261.5135	4.52	2	4	0.53	1		R.GTKGPKGENGPVGPTGPVGAAGPSGPNGPPGPAGSR.E
14453	1088.5146	3262.5221	3262.5062	4.86	2	0	7.8	1		K.TGPPGPAGQDGRPGPPGPPGARGQAGVMGFPGPK.P
14460	1092.5084	3274.5034	3274.4975	1.82	1	(3)	0.49	1		R.GPSGPPGPDGNKGEPGVVGAPGTAGPSGPSGLPGER.G
14480	1099.5206	3295.5401	3295.5455	-1.64	2	1	3.1	1		K.GLTGSPGSPGPDGKTGPPGPAGQDGRPGPPGPPGAR.G
M00008 Mass: 122573 Score: 6417 Matches: 602(328) Sequences: 76(52) emPAI: 30.95
>cu|M00008|COL1_HORSE Equus
Query	Observed	Mr(expt)	Mr(calc)	ppm	Miss	Score	Expect	Rank	Unique	Peptide
36	350.6904	699.3662	699.3664	-0.19	1	9	0.18	1		K.EGGKGPR.G
140	369.6928	737.3710	737.3708	0.25	0	32	0.0011	1		R.GPPGPPGK.A
146	372.2061	742.3976	742.3974	0.35	0	24	0.011	1		R.GAAGIPGGK.G
215	392.2218	782.4290	782.4286	0.44	0	(35)	0.0014	1		R.GAAGLPGPK.G 214
216	392.2219	782.4292	782.4286	0.75	0	37	0.00074	1		R.GAAGLPGPK.G
218	392.7068	783.3990	783.3987	0.28	1	0	4.1	1		K.PGRPGER.G
220	393.6908	785.3670	785.3668	0.32	0	27	0.0045	1		R.GDQGPVGR.A
261	400.2192	798.4239	798.4236	0.37	0	(27)	0.009	1		R.GAAGLPGPK.G
346	418.7226	835.4306	835.4301	0.69	0	33	0.0021	1		R.GPAGPQGPR.G
354	421.2306	840.4467	840.4454	1.57	0	23	0.0097	1		R.GVVGPQGAR.G
460	426.2168	850.4190	850.4185	0.58	0	21	0.018	1		R.GFSGLDGAK.G 457 458 459
471	429.2338	856.4531	856.4515	1.85	1	19	0.028	1		K.GLPGERGR.V
503	434.7354	867.4562	867.4563	-0.06	0	14	0.073	1		R.VGAPGPAGAR.G 501 502 506
504	434.7355	867.4564	867.4563	0.15	0	(4)	0.7	2		R.VGAPGPAGAR.G
650	441.7615	881.5084	881.5083	0.09	0	(29)	0.0027	1		R.GVVGLPGQR.G
651	442.2535	882.4924	882.4923	0.09	0	(24)	0.0085	1		R.GVVGLPGQR.G
652	443.7227	885.4308	885.4304	0.35	0	59	3e-06	1		R.GSEGPQGVR.G
653	444.2145	886.4144	886.4145	-0.06	0	(55)	6.2e-06	1		R.GSEGPQGVR.G
674	448.2351	894.4557	894.4559	-0.23	0	(4)	0.76	2		R.GPPGSAGAPGK.G
695	449.7589	897.5033	897.5032	0.11	0	(44)	8.3e-05	1		R.GVVGLPGQR.G 692 693 696 697
704	450.2509	898.4872	898.4872	-0.03	0	47	3.8e-05	1		R.GVVGLPGQR.G 699 700 701 702 703 705 706 707 708 709 710 711 712
769	456.2326	910.4507	910.4508	-0.13	0	27	0.012	1		R.GHNGLDGLK.G
770	456.2327	910.4508	910.4509	-0.07	0	66	1.4e-06	1		R.GPPGSAGAPGK.G
846	464.7404	927.4662	927.4662	0.07	0	45	0.00014	1		R.PGEAGLPGAK.G
881	467.7405	933.4664	933.4668	-0.47	0	24	0.0082	1		R.PGPPGPPGAR.G
883	467.7410	933.4674	933.4668	0.58	0	(10)	0.18	1		R.PGPPGPPGAR.G
932	475.7382	949.4619	949.4618	0.19	0	(10)	0.18	1		R.PGPPGPPGAR.G
1390	529.2855	1056.5565	1056.5564	0.12	1	30	0.0029	1		R.GAAGIPGGKGEK.G
1392	529.7496	1057.4846	1057.4863	-1.57	0	21	0.033	1		R.PGEPGLMGPR.P
1471	537.2835	1072.5525	1072.5513	1.10	1	(24)	0.013	1		R.GAAGIPGGKGEK.G
1538	542.7853	1083.5561	1083.5560	0.07	0	(35)	0.00092	1		R.GLVGEPGPAGSK.G 1541
1540	542.7855	1083.5565	1083.5560	0.41	0	59	4.2e-06	1		R.GLVGEPGPAGSK.G 1539
1562	545.2938	1088.5731	1088.5727	0.35	0	(34)	0.00084	1		R.GVQGPPGPAGPR.G
1593	548.2579	1094.5013	1094.4993	1.87	0	28	0.0056	1		R.GPSGPPGPDGNK.G
1638	550.7827	1099.5508	1099.5510	-0.19	0	(47)	6.5e-05	1		R.GLVGEPGPAGSK.G
1639	550.7838	1099.5530	1099.5510	1.81	0	(12)	0.18	1		R.GLVGEPGPAGSK.G
1712	553.2911	1104.5676	1104.5676	-0.02	0	(25)	0.0057	1		R.GVQGPPGPAGPR.G 1678 1683 1691 1694 1695 1696 1698 1703 1705 1706 1707 1708 1715 1716 1721 1723 1726 1727
1718	553.2911	1104.5677	1104.5676	0.09	0	(23)	0.0086	1		R.GVQGPPGPAGPR.G 1682 1688 1693 1709 1717 1720 1735 1737 1739 1743
1740	553.2916	1104.5686	1104.5676	0.86	0	(33)	0.001	1		R.GVQGPPGPAGPR.G
1742	553.2917	1104.5689	1104.5676	1.19	0	(46)	5.3e-05	1		R.GVQGPPGPAGPR.G 1679 1680 1681 1684 1685 1686 1687 1689 1690 1692 1697 1699 1700 1701 1702 1704 1710 1711 1713 1714 1719 1722 1724 1725 1728 1729 1730 1731 1732 1733 1734 1736 1738 1741 1744 1745
1750	553.7831	1105.5516	1105.5516	-0.02	0	(23)	0.011	1		R.GVQGPPGPAGPR.G 1752 1753 1755 1757
1756	553.7836	1105.5526	1105.5516	0.86	0	56	4.6e-06	1		R.GVQGPPGPAGPR.G 1751
1832	561.2886	1120.5626	1120.5625	0.04	0	(13)	0.1	1		R.GVQGPPGPAGPR.G
1833	561.2886	1120.5627	1120.5625	0.15	0	(20)	0.022	1		R.GVQGPPGPAGPR.G 1831
1868	564.2937	1126.5729	1126.5731	-0.21	1	27	0.0079	1		R.GAAGLPGPKGDR.G
1869	376.5317	1126.5732	1126.5731	0.10	1	(9)	0.46	1		R.GAAGLPGPKGDR.G
1931	569.2859	1136.5573	1136.5575	-0.11	0	(11)	0.32	1		R.GVQGPPGPAGPR.G
1933	569.2863	1136.5581	1136.5575	0.54	0	(12)	0.21	1		R.GVQGPPGPAGPR.G 1932
1934	569.2863	1136.5581	1136.5575	0.54	0	(8)	0.52	1		R.GVQGPPGPAGPR.G
2004	573.7945	1145.5744	1145.5751	-0.56	0	25	0.018	1		R.GLPGTAGLPGMK.G 2005
2082	581.2895	1160.5644	1160.5648	-0.37	0	(40)	0.00063	1		R.GQAGVMGFPGPK.P
2083	581.2900	1160.5654	1160.5648	0.48	0	(50)	5.7e-05	1		R.GQAGVMGFPGPK.P
2085	581.7814	1161.5482	1161.5489	-0.57	0	(55)	1.9e-05	1		R.GQAGVMGFPGPK.P 2086 2087
2088	581.7817	1161.5488	1161.5489	-0.05	0	(44)	0.00023	1		R.GQAGVMGFPGPK.P
2191	589.2868	1176.5591	1176.5598	-0.61	0	(4)	3.7	1		R.GQAGVMGFPGPK.P
2195	589.2874	1176.5603	1176.5598	0.43	0	(4)	4	1		R.GQAGVMGFPGPK.P 2190 2198
2197	589.2875	1176.5604	1176.5598	0.53	0	(57)	1.8e-05	1		R.GQAGVMGFPGPK.P 2192 2193 2194 2196
2206	589.7792	1177.5438	1177.5438	0.01	0	(63)	4.4e-06	1		R.GQAGVMGFPGPK.P 2207 2211
2208	589.7794	1177.5443	1177.5438	0.43	0	88	1.4e-08	1		R.GQAGVMGFPGPK.P 2209 2212
2210	589.7798	1177.5450	1177.5438	1.05	0	(20)	0.092	1		R.GQAGVMGFPGPK.P
2317	597.2847	1192.5549	1192.5547	0.18	0	(16)	0.27	1		R.GQAGVMGFPGPK.P
2319	597.2851	1192.5556	1192.5547	0.79	0	(11)	0.74	1		R.GQAGVMGFPGPK.P
2339	597.7765	1193.5385	1193.5387	-0.13	0	(57)	1.2e-05	1		R.GQAGVMGFPGPK.P 2338 2340 2341 2343
2342	597.7772	1193.5398	1193.5387	0.89	0	(46)	0.00015	1		R.GQAGVMGFPGPK.P
2416	601.2963	1200.5780	1200.5775	0.38	0	(43)	0.00017	1		R.GEPGNIGFPGPK.G 2415
2417	601.2963	1200.5780	1200.5775	0.38	0	(36)	0.00085	1		R.GEPGNIGFPGPK.G 2414
2421	601.7881	1201.5616	1201.5615	0.08	0	(36)	0.00092	1		R.GEPGNIGFPGPK.G 2420
2422	601.7882	1201.5619	1201.5615	0.28	0	55	9.3e-06	1		R.GEPGNIGFPGPK.G 2423 2424
2455	603.8113	1205.6080	1205.6081	-0.09	0	(22)	0.029	1		R.GFPGTPGLPGFK.G 2457
2456	603.8115	1205.6084	1205.6081	0.22	0	26	0.011	1		R.GFPGTPGLPGFK.G
2571	611.8084	1221.6023	1221.6030	-0.62	0	(8)	0.72	1		R.GFPGTPGLPGFK.G
2574	611.8090	1221.6035	1221.6030	0.38	0	(23)	0.023	1		R.GFPGTPGLPGFK.G 2572
2589	612.3281	1222.6417	1222.6418	-0.11	0	0	0.91	1		R.GIPGPAGAAGATGAR.G
2608	613.8037	1225.5929	1225.5939	-0.84	0	(39)	0.00029	1		K.GLTGSPGSPGPDGK.T
2683	619.8065	1237.5985	1237.5979	0.43	0	(18)	0.035	1		R.GFPGTPGLPGFK.G 2685
2706	414.2301	1239.6686	1239.6684	0.14	1	(8)	0.31	1		R.GVVGLPGQRGER.G
2707	620.8417	1239.6689	1239.6684	0.43	1	(6)	0.51	1		R.GVVGLPGQRGER.G
2714	414.5581	1240.6526	1240.6524	0.14	1	23	0.0092	1		R.GVVGLPGQRGER.G 2713
2715	621.3337	1240.6529	1240.6524	0.42	1	(21)	0.017	1		R.GVVGLPGQRGER.G
2719	621.8023	1241.5901	1241.5888	1.00	0	(46)	0.00012	1		K.GLTGSPGSPGPDGK.T
2720	621.8026	1241.5906	1241.5888	1.40	0	(36)	0.0011	1		K.GLTGSPGSPGPDGK.T 2718
2840	629.7989	1257.5833	1257.5837	-0.31	0	(34)	0.0017	1		K.GLTGSPGSPGPDGK.T
2841	629.7993	1257.5840	1257.5837	0.17	0	61	3.5e-06	1		K.GLTGSPGSPGPDGK.T 2842 2843 2844 2845 2846
3366	656.8285	1311.6424	1311.6459	-2.67	0	(1)	3.6	1		R.GFPGLPGPSGEPGK.Q
3367	656.8306	1311.6466	1311.6459	0.49	0	(51)	4.5e-05	1		R.GFPGLPGPSGEPGK.Q 3368 3373
3370	656.8307	1311.6468	1311.6459	0.68	0	(40)	0.00057	1		R.GFPGLPGPSGEPGK.Q 3371
3374	656.8313	1311.6480	1311.6459	1.61	0	(28)	0.0099	1		R.GFPGLPGPSGEPGK.Q
3483	664.8275	1327.6404	1327.6409	-0.38	0	(10)	0.39	1		R.GFPGLPGPSGEPGK.Q 3488
3491	664.8279	1327.6412	1327.6409	0.27	0	58	6.8e-06	1		R.GFPGLPGPSGEPGK.Q 3486 3487 3489 3492 3497 3501 3502
3496	664.8282	1327.6418	1327.6409	0.73	0	(44)	0.00017	1		R.GFPGLPGPSGEPGK.Q
3498	664.8286	1327.6426	1327.6409	1.28	0	(20)	0.044	1		R.GFPGLPGPSGEPGK.Q 3484
3500	664.8290	1327.6434	1327.6409	1.92	0	(17)	0.078	1		R.GFPGLPGPSGEPGK.Q
3515	666.8334	1331.6522	1331.6470	3.90	0	82	1.3e-08	1		R.GPSGPQGPSGPPGPK.G 3512 3513 3514
3527	667.3228	1332.6311	1332.6310	0.05	0	(47)	5e-05	1		R.GPSGPQGPSGPPGPK.G
3529	667.3234	1332.6322	1332.6310	0.87	0	(82)	1.4e-08	1		R.GPSGPQGPSGPPGPK.G 3524 3525 3526 3528
3579	672.8252	1343.6358	1343.6358	0.05	0	(14)	0.16	1		R.GFPGLPGPSGEPGK.Q
3580	672.8254	1343.6363	1343.6358	0.41	0	(42)	0.0003	1		R.GFPGLPGPSGEPGK.Q 3577 3581 3582 3583
3607	674.8285	1347.6424	1347.6419	0.38	0	(55)	7e-06	1		R.GPSGPQGPSGPPGPK.G
3608	674.8287	1347.6429	1347.6419	0.74	0	(41)	0.00019	1		R.GPSGPQGPSGPPGPK.G 3609
3613	675.3199	1348.6252	1348.6259	-0.53	0	(74)	8.6e-08	1		R.GPSGPQGPSGPPGPK.G
3614	675.3200	1348.6255	1348.6259	-0.35	0	(74)	9.1e-08	1		R.GPSGPQGPSGPPGPK.G
3615	675.3201	1348.6257	1348.6259	-0.17	0	(44)	8.3e-05	1		R.GPSGPQGPSGPPGPK.G
3616	675.3203	1348.6261	1348.6259	0.11	0	(39)	0.00031	1		R.GPSGPQGPSGPPGPK.G
3617	675.3204	1348.6262	1348.6259	0.20	0	(37)	0.00046	1		R.GPSGPQGPSGPPGPK.G
3618	675.3209	1348.6272	1348.6259	0.92	0	(30)	0.0021	1		R.GPSGPQGPSGPPGPK.G
3756	682.8257	1363.6368	1363.6368	-0.02	0	(35)	0.00077	1		R.GPSGPQGPSGPPGPK.G
4341	725.3520	1448.6895	1448.6896	-0.03	0	(4)	0.47	1		R.GEPGPTGLPGPPGER.G
4342	725.3525	1448.6905	1448.6896	0.64	0	(26)	0.003	1		R.GEPGPTGLPGPPGER.G
4443	487.2358	1458.6855	1458.6852	0.22	0	(52)	1.3e-05	1		R.GSAGPPGATGFPGAAGR.V 4438
4449	730.3503	1458.6860	1458.6852	0.56	0	(11)	0.16	1		R.GSAGPPGATGFPGAAGR.V 4429 4471 4481 4482
4475	730.3512	1458.6878	1458.6852	1.83	0	114	7.3e-12	1		R.GSAGPPGATGFPGAAGR.V 4420 4422 4423 4424 4425 4426 4427 4428 4430 4431 4432 4433 4434 4435 4436 4437 4439 4440 4441 4442 4444 4445 4446 4447 4448 4450 4451 4452 4453 4454 4455 4456 4457 4458 4459 4460 4461 4462 4463 4464 4465 4466 4467 4468 4469 4470 4472 4473 4474 4476 4477 4478 4479 4480
4553	733.3489	1464.6832	1464.6845	-0.89	0	(6)	0.26	1		R.GEPGPTGLPGPPGER.G 4558 4575
4554	733.3491	1464.6837	1464.6845	-0.56	0	(5)	0.33	1		R.GEPGPTGLPGPPGER.G
4562	733.3494	1464.6843	1464.6845	-0.14	0	(3)	0.51	1		R.GEPGPTGLPGPPGER.G 4559
4563	733.3497	1464.6848	1464.6845	0.19	0	(6)	0.25	1		R.GEPGPTGLPGPPGER.G
4570	733.3502	1464.6859	1464.6845	0.94	0	52	6.3e-06	1		R.GEPGPTGLPGPPGER.G 4555 4561 4567 4568 4571 4578 4579
4572	733.3503	1464.6860	1464.6845	1.02	0	(5)	0.37	1		R.GEPGPTGLPGPPGER.G
4573	733.3503	1464.6861	1464.6845	1.11	0	(10)	0.11	1		R.GEPGPTGLPGPPGER.G 4560 4564 4587
4580	733.3507	1464.6869	1464.6845	1.61	0	(24)	0.0047	1		R.GEPGPTGLPGPPGER.G 4550 4584
4585	733.3514	1464.6883	1464.6845	2.60	0	(5)	0.36	1		R.GEPGPTGLPGPPGER.G
4726	741.3482	1480.6819	1480.6794	1.64	0	(11)	0.083	1		R.GEPGPTGLPGPPGER.G 4727
5702	793.3902	1584.7658	1584.7645	0.86	0	(53)	1.2e-05	1		K.GANGAPGIAGAPGFPGAR.G 5701
5727	793.8821	1585.7497	1585.7485	0.79	0	69	5.6e-07	1		K.GANGAPGIAGAPGFPGAR.G 5707 5708 5709 5710 5711 5712 5713 5714 5715 5716 5717 5718 5719 5720 5722 5723 5724 5725 5726 5728 5729 5731 5732 5733 5734 5735 5736 5737 5738 5739 5740 5741
5914	800.4161	1598.8177	1598.8165	0.76	0	(53)	4.7e-06	1		R.GELGPVGNPGPAGPAGPR.G
5930	534.2740	1599.8003	1599.8005	-0.13	0	(25)	0.0037	1		R.GELGPVGNPGPAGPAGPR.G
5931	800.9083	1599.8020	1599.8005	0.91	0	(37)	0.00026	1		R.GELGPVGNPGPAGPAGPR.G
6026	539.2771	1614.8095	1614.8114	-1.21	0	(31)	0.0011	1		R.GELGPVGNPGPAGPAGPR.G
6027	808.4139	1614.8133	1614.8114	1.17	0	79	1.8e-08	1		R.GELGPVGNPGPAGPAGPR.G 6028
6042	539.6057	1615.7951	1615.7954	-0.20	0	(52)	1.1e-05	1		R.GELGPVGNPGPAGPAGPR.G
6044	808.9056	1615.7966	1615.7954	0.72	0	(65)	5e-07	1		R.GELGPVGNPGPAGPAGPR.G
6157	816.4103	1630.8061	1630.8064	-0.14	0	(11)	0.12	1		R.GELGPVGNPGPAGPAGPR.G
6165	816.8985	1631.7824	1631.7904	-4.85	0	(4)	2.2	1		R.GELGPVGNPGPAGPAGPR.G
6168	816.9045	1631.7945	1631.7904	2.56	0	(47)	3.3e-05	1		R.GELGPVGNPGPAGPAGPR.G
6235	547.2732	1638.7978	1638.7962	0.97	1	(16)	0.1	1		K.GSPGEAGRPGEAGLPGAK.G
6236	820.4071	1638.7997	1638.7962	2.13	1	(29)	0.0064	2		K.GSPGEAGRPGEAGLPGAK.G
6298	550.2648	1647.7725	1647.7713	0.69	2	10	0.4	1		K.AGEDGHPGKPGRPGER.G
6361	552.6043	1654.7911	1654.7911	0.01	1	(16)	0.11	1		K.GSPGEAGRPGEAGLPGAK.G 6360
6363	828.4033	1654.7920	1654.7911	0.54	1	67	7.7e-07	1		K.GSPGEAGRPGEAGLPGAK.G 6365
6364	828.4034	1654.7922	1654.7911	0.69	1	(38)	0.00061	1		K.GSPGEAGRPGEAGLPGAK.G
6477	557.9357	1670.7852	1670.7860	-0.49	1	(4)	0.87	1		K.GSPGEAGRPGEAGLPGAK.G
6491	836.9113	1671.8080	1671.8064	0.93	1	31	0.0037	1		R.GLVGEPGPAGSKGESGNK.G
7038	581.9556	1742.8451	1742.8449	0.11	1	12	0.13	2		K.GARGSAGPPGATGFPGAAGR.V
7095	583.9554	1748.8443	1748.8442	0.07	1	21	0.0089	1		R.GARGEPGPTGLPGPPGER.G
7110	584.6231	1750.8475	1750.8486	-0.63	1	12	0.2	1		R.GHNGLDGLKGQPGAPGVK.G
7118	876.9145	1751.8145	1751.8075	4.03	0	4	0.67	4		R.GPPGAVGAPGVNGAPGEAGR.D
7226	883.9222	1765.8299	1765.8231	3.85	0	26	0.0059	1		K.PGEQGVPGDLGAPGPSGAR.G
7235	884.4109	1766.8072	1766.8071	0.05	0	(26)	0.012	1		K.PGEQGVPGDLGAPGPSGAR.G
8042	922.9603	1843.9060	1843.9065	-0.28	0	9	0.12	1	U	R.VGPPGPSGNAGTPGPPGPVGK.E
9092	655.3245	1962.9516	1962.9582	-3.37	1	14	0.12	1		R.PGEPGLMGPRPGPIGPAGAR.G 9085 9088 9089 9098
9095	982.4838	1962.9531	1962.9582	-2.59	1	(3)	1.3	1		R.PGEPGLMGPRPGPIGPAGAR.G
9097	982.4844	1962.9542	1962.9582	-2.03	1	(11)	0.23	1		R.PGEPGLMGPRPGPIGPAGAR.G
9248	660.6591	1978.9555	1978.9531	1.23	1	(11)	0.24	1		R.PGEPGLMGPRPGPIGPAGAR.G
9675	679.6604	2035.9594	2035.9599	-0.27	0	(7)	0.33	1		R.GEVGPAGPNGFAGPAGAAGQPGAK.G
9676	1018.9882	2035.9618	2035.9599	0.90	0	(36)	0.00041	1		R.GEVGPAGPNGFAGPAGAAGQPGAK.G
9714	681.3278	2040.9616	2040.9614	0.13	1	(7)	0.32	2		K.TGPPGPAGQDGRPGPPGPPGAR.G
9715	681.3280	2040.9622	2040.9614	0.40	1	(4)	0.68	8		K.TGPPGPAGQDGRPGPPGPPGAR.G
9717	1021.4894	2040.9642	2040.9614	1.39	1	(5)	0.59	2		K.TGPPGPAGQDGRPGPPGPPGAR.G
9802	1026.0028	2049.9911	2049.9868	2.06	0	(52)	2.3e-05	1		R.GEVGPAGPNGFAGPAGAAGQPGAK.G
9806	684.6649	2050.9727	2050.9708	0.92	0	(27)	0.0075	1		R.GEVGPAGPNGFAGPAGAAGQPGAK.G
9807	1026.4938	2050.9730	2050.9708	1.05	0	(6)	1	1		R.GEVGPAGPNGFAGPAGAAGQPGAK.G
9808	1026.4946	2050.9747	2050.9708	1.88	0	(43)	0.00019	1		R.GEVGPAGPNGFAGPAGAAGQPGAK.G
9812	684.9925	2051.9556	2051.9548	0.39	0	(10)	0.37	1		R.GEVGPAGPNGFAGPAGAAGQPGAK.G
9813	1026.9852	2051.9559	2051.9548	0.51	0	(8)	0.57	1		R.GEVGPAGPNGFAGPAGAAGQPGAK.G
9814	1026.9857	2051.9569	2051.9548	0.99	0	59	4.9e-06	1		R.GEVGPAGPNGFAGPAGAAGQPGAK.G
9837	686.3330	2055.9772	2055.9723	2.39	1	(20)	0.021	1		K.TGPPGPAGQDGRPGPPGPPGAR.G 9835
9839	1028.9966	2055.9786	2055.9723	3.08	1	(14)	0.071	1		K.TGPPGPAGQDGRPGPPGPPGAR.G
9845	686.6594	2056.9563	2056.9563	-0.01	1	(2)	1.2	2		K.TGPPGPAGQDGRPGPPGPPGAR.G 9849
9855	686.6599	2056.9577	2056.9563	0.70	1	26	0.005	1		K.TGPPGPAGQDGRPGPPGPPGAR.G 9847 9856 9858
9897	687.3560	2059.0460	2059.0487	-1.29	1	1	5.7	1		R.PGPIGPAGARGEPGNIGFPGPK.G 9895 9896
9967	689.6685	2065.9835	2065.9817	0.87	0	(17)	0.068	1		R.GEVGPAGPNGFAGPAGAAGQPGAK.G
9975	1034.4921	2066.9696	2066.9658	1.85	0	(37)	0.0007	1		R.GEVGPAGPNGFAGPAGAAGQPGAK.G
9982	690.3237	2067.9492	2067.9498	-0.28	0	(5)	1.2	1		R.GEVGPAGPNGFAGPAGAAGQPGAK.G
9986	1034.9843	2067.9540	2067.9498	2.02	0	(55)	1.1e-05	1		R.GEVGPAGPNGFAGPAGAAGQPGAK.G 9983 9985
10024	691.6757	2072.0053	2072.0036	0.86	0	(3)	0.83	1		K.GSPGADGPAGAPGTPGPQGIAGQR.G
10026	1037.0118	2072.0091	2072.0036	2.69	0	(29)	0.0021	1		K.GSPGADGPAGAPGTPGPQGIAGQR.G
10033	691.9929	2072.9567	2072.9512	2.67	1	(10)	0.22	1		K.TGPPGPAGQDGRPGPPGPPGAR.G
10039	1037.5023	2072.9901	2072.9876	1.22	0	(34)	0.00073	1		K.GSPGADGPAGAPGTPGPQGIAGQR.G
10160	697.0072	2087.9998	2087.9985	0.62	0	(38)	0.00034	2		K.GSPGADGPAGAPGTPGPQGIAGQR.G
10161	1045.0077	2088.0008	2087.9985	1.13	0	(42)	0.00013	2		K.GSPGADGPAGAPGTPGPQGIAGQR.G
10167	697.3352	2088.9838	2088.9825	0.62	0	(9)	0.27	1		K.GSPGADGPAGAPGTPGPQGIAGQR.G
10168	1045.4993	2088.9840	2088.9825	0.72	0	(21)	0.016	1		K.GSPGADGPAGAPGTPGPQGIAGQR.G
10169	697.3353	2088.9842	2088.9825	0.80	0	(24)	0.0079	1		K.GSPGADGPAGAPGTPGPQGIAGQR.G
10170	1045.4995	2088.9845	2088.9825	0.95	0	(66)	5.7e-07	1		K.GSPGADGPAGAPGTPGPQGIAGQR.G 10172
10171	697.3354	2088.9845	2088.9825	0.97	0	(45)	7e-05	1		K.GSPGADGPAGAPGTPGPQGIAGQR.G
10180	697.6628	2089.9667	2089.9665	0.10	0	(22)	0.011	1		K.GSPGADGPAGAPGTPGPQGIAGQR.G 10181
10182	1045.9913	2089.9681	2089.9665	0.78	0	(50)	2.6e-05	1		K.GSPGADGPAGAPGTPGPQGIAGQR.G 10184
10278	702.3387	2103.9942	2103.9934	0.39	0	(31)	0.0019	1		K.GSPGADGPAGAPGTPGPQGIAGQR.G
10279	702.3391	2103.9953	2103.9934	0.92	0	(26)	0.0058	1		K.GSPGADGPAGAPGTPGPQGIAGQR.G
10282	702.6669	2104.9788	2104.9774	0.66	0	(18)	0.04	1		K.GSPGADGPAGAPGTPGPQGIAGQR.G
10283	702.6669	2104.9788	2104.9774	0.66	0	(8)	0.32	1		K.GSPGADGPAGAPGTPGPQGIAGQR.G
10285	1053.4976	2104.9806	2104.9774	1.50	0	(9)	0.3	1		K.GSPGADGPAGAPGTPGPQGIAGQR.G
10286	1053.4976	2104.9806	2104.9774	1.50	0	(4)	0.86	3		K.GSPGADGPAGAPGTPGPQGIAGQR.G
10287	1053.4978	2104.9811	2104.9774	1.73	0	(42)	0.00015	1		K.GSPGADGPAGAPGTPGPQGIAGQR.G 10284
10301	1053.9890	2105.9635	2105.9614	0.98	0	(11)	0.22	1		K.GSPGADGPAGAPGTPGPQGIAGQR.G
10303	1053.9891	2105.9637	2105.9614	1.09	0	75	7.7e-08	1		K.GSPGADGPAGAPGTPGPQGIAGQR.G 10300 10302 10304
10366	1059.9901	2117.9657	2117.9654	0.11	0	48	6.5e-05	1		R.GEPGPPGPAGFAGPPGADGQPGAK.G 10368
10386	707.6708	2119.9905	2119.9883	1.03	0	(13)	0.12	1		K.GSPGADGPAGAPGTPGPQGIAGQR.G
10393	1061.4946	2120.9747	2120.9723	1.12	0	(39)	0.00031	2		K.GSPGADGPAGAPGTPGPQGIAGQR.G
10394	1061.4948	2120.9750	2120.9723	1.24	0	(15)	0.075	6		K.GSPGADGPAGAPGTPGPQGIAGQR.G
10404	708.3286	2121.9638	2121.9563	3.53	0	(7)	0.5	1		K.GSPGADGPAGAPGTPGPQGIAGQR.G
10468	711.9996	2132.9771	2132.9763	0.34	0	(26)	0.021	1		R.GEPGPPGPAGFAGPPGADGQPGAK.G
10469	711.9998	2132.9776	2132.9763	0.60	0	(25)	0.027	1		R.GEPGPPGPAGFAGPPGADGQPGAK.G
10471	1067.4969	2132.9793	2132.9763	1.40	0	(45)	0.00022	1		R.GEPGPPGPAGFAGPPGADGQPGAK.G
10472	1067.4972	2132.9798	2132.9763	1.63	0	(27)	0.015	1		R.GEPGPPGPAGFAGPPGADGQPGAK.G 10473
10479	712.3277	2133.9613	2133.9604	0.42	0	(27)	0.0091	1		R.GEPGPPGPAGFAGPPGADGQPGAK.G
10480	712.3278	2133.9614	2133.9604	0.51	0	(31)	0.0031	1		R.GEPGPPGPAGFAGPPGADGQPGAK.G 10488
10481	712.3278	2133.9616	2133.9604	0.60	0	(18)	0.068	1		R.GEPGPPGPAGFAGPPGADGQPGAK.G
10482	1067.9886	2133.9627	2133.9604	1.12	0	(22)	0.026	1		R.GEPGPPGPAGFAGPPGADGQPGAK.G
10483	1067.9886	2133.9627	2133.9604	1.12	0	(9)	0.6	1		R.GEPGPPGPAGFAGPPGADGQPGAK.G
10484	1067.9888	2133.9630	2133.9604	1.23	0	(31)	0.0035	1		R.GEPGPPGPAGFAGPPGADGQPGAK.G 10477 10485
10487	1067.9899	2133.9652	2133.9604	2.26	0	(2)	2.6	1		R.GEPGPPGPAGFAGPPGADGQPGAK.G
10593	716.6562	2146.9467	2146.9516	-2.26	0	(18)	0.05	1		K.GAPGPDGNNGAQGPPGPQGVQGGK.G
10594	1074.4843	2146.9540	2146.9516	1.10	0	(24)	0.014	1		K.GAPGPDGNNGAQGPPGPQGVQGGK.G
10595	1074.4850	2146.9554	2146.9516	1.78	0	35	0.001	1		K.GAPGPDGNNGAQGPPGPQGVQGGK.G
10596	716.6599	2146.9577	2146.9516	2.86	0	(7)	0.64	1		K.GAPGPDGNNGAQGPPGPQGVQGGK.G
10598	716.9860	2147.9361	2147.9356	0.22	0	(7)	0.58	1		K.GAPGPDGNNGAQGPPGPQGVQGGK.G
10599	1074.9802	2147.9459	2147.9356	4.80	0	(28)	0.005	1		K.GAPGPDGNNGAQGPPGPQGVQGGK.G
10609	1075.4917	2148.9688	2148.9713	-1.13	0	(27)	0.017	1		R.GEPGPPGPAGFAGPPGADGQPGAK.G
10610	717.3303	2148.9690	2148.9713	-1.08	0	(16)	0.2	1		R.GEPGPPGPAGFAGPPGADGQPGAK.G
10611	717.3314	2148.9723	2148.9713	0.46	0	(12)	0.53	1		R.GEPGPPGPAGFAGPPGADGQPGAK.G
10619	717.6600	2149.9581	2149.9553	1.31	0	(24)	0.018	1		R.GEPGPPGPAGFAGPPGADGQPGAK.G 10618
10724	722.3543	2164.0411	2164.0397	0.66	0	22	0.0061	1		K.GEPGVLGAPGTAGPSGPSGLPGER.G
10771	724.6819	2171.0240	2171.0243	-0.15	1	8	0.16	1		R.GETGPAGRPGEAGPPGPPGPSGEK.G
10995	738.9949	2213.9628	2213.9608	0.91	0	(31)	0.0013	1		K.GDAGAPGAPGSQGAPGLQGMPGER.G 10994
10998	1108.4813	2214.9481	2214.9448	1.50	0	36	0.00038	1		K.GDAGAPGAPGSQGAPGLQGMPGER.G
11121	747.3580	2239.0523	2239.0506	0.77	1	(3)	1.5	1		R.GFPGLPGPSGEPGKQGPSGASGER.G
11222	752.6891	2255.0456	2255.0455	0.06	1	(2)	1.8	1		R.GFPGLPGPSGEPGKQGPSGASGER.G
11223	752.6898	2255.0474	2255.0455	0.87	1	11	0.26	1		R.GFPGLPGPSGEPGKQGPSGASGER.G
11257	755.3817	2263.1233	2263.1234	-0.02	0	(2)	0.61	2	U	K.GDAGPPGPAGPAGPPGPIGSVGAPGPK.G
11414	766.0457	2295.1153	2295.1132	0.93	0	5	0.29	9	U	K.GDAGPPGPAGPAGPPGPIGSVGAPGPK.G
11415	1148.5652	2295.1158	2295.1132	1.14	0	(2)	0.6	9	U	K.GDAGPPGPAGPAGPPGPIGSVGAPGPK.G
11444	767.3546	2299.0418	2299.0465	-2.05	0	(13)	0.23	1		R.GEPGPPGPAGAAGPAGNPGADGQPGAK.G
11445	767.3562	2299.0468	2299.0465	0.10	0	(16)	0.11	1		R.GEPGPPGPAGAAGPAGNPGADGQPGAK.G
11447	767.3580	2299.0521	2299.0465	2.41	0	(14)	0.18	1		R.GEPGPPGPAGAAGPAGNPGADGQPGAK.G
11453	767.6844	2300.0315	2300.0305	0.42	0	(40)	0.00044	1		R.GEPGPPGPAGAAGPAGNPGADGQPGAK.G
11455	767.6851	2300.0333	2300.0305	1.22	0	(42)	0.00027	1		R.GEPGPPGPAGAAGPAGNPGADGQPGAK.G 11454
11462	768.0131	2301.0175	2301.0146	1.29	0	(40)	0.00039	1		R.GEPGPPGPAGAAGPAGNPGADGQPGAK.G
11541	772.6876	2315.0410	2315.0415	-0.18	0	(4)	1.6	5		R.GEPGPPGPAGAAGPAGNPGADGQPGAK.G
11542	772.6877	2315.0414	2315.0415	-0.02	0	(19)	0.058	1		R.GEPGPPGPAGAAGPAGNPGADGQPGAK.G
11543	772.6881	2315.0425	2315.0415	0.45	0	(34)	0.0017	1		R.GEPGPPGPAGAAGPAGNPGADGQPGAK.G
11547	773.0165	2316.0276	2316.0255	0.93	0	54	1.6e-05	1		R.GEPGPPGPAGAAGPAGNPGADGQPGAK.G
11548	773.0168	2316.0285	2316.0255	1.32	0	(36)	0.00099	1		R.GEPGPPGPAGAAGPAGNPGADGQPGAK.G
11553	773.3447	2317.0122	2317.0095	1.16	0	(38)	0.00067	1		R.GEPGPPGPAGAAGPAGNPGADGQPGAK.G 11552
11619	778.6788	2333.0145	2333.0044	4.32	0	(1)	3	1		R.GEPGPPGPAGAAGPAGNPGADGQPGAK.G
11796	794.3545	2380.0416	2380.0415	0.07	1	7	0.4	1		K.GESGNKGEPGAAGPQGPPGPSGEEGK.R
11831	799.0477	2394.1212	2394.1200	0.49	1	(13)	0.19	1		R.GEVGPAGPNGFAGPAGAAGQPGAKGER.G
11916	804.0516	2409.1331	2409.1309	0.89	1	(22)	0.026	1		R.GEVGPAGPNGFAGPAGAAGQPGAKGER.G
11917	804.0518	2409.1336	2409.1309	1.12	1	(5)	1.2	2		R.GEVGPAGPNGFAGPAGAAGQPGAKGER.G
11921	804.3823	2410.1250	2410.1149	4.16	1	33	0.0019	1		R.GEVGPAGPNGFAGPAGAAGQPGAKGER.G 11920
12446	842.7584	2525.2533	2525.2623	-3.59	2	4	0.38	1	U	R.VGPPGPSGNAGTPGPPGPVGKEGGKGPR.G
12563	851.3921	2551.1544	2551.1535	0.37	2	1	3.1	7		K.GESGNKGEPGAAGPQGPPGPSGEEGKR.G
12748	866.4130	2596.2171	2596.2267	-3.69	0	(4)	2.2	3		K.GENGPVGPTGPVGAAGPSGPNGPPGPAGSR.E
12750	866.4167	2596.2282	2596.2267	0.61	0	(4)	1.4	5		K.GENGPVGPTGPVGAAGPSGPNGPPGPAGSR.E
12751	866.7452	2597.2137	2597.2107	1.17	0	(12)	0.25	3		K.GENGPVGPTGPVGAAGPSGPNGPPGPAGSR.E
12752	866.7457	2597.2152	2597.2107	1.74	0	(17)	0.078	7		K.GENGPVGPTGPVGAAGPSGPNGPPGPAGSR.E
12755	867.0730	2598.1972	2598.1947	0.96	0	26	0.0025	4		K.GENGPVGPTGPVGAAGPSGPNGPPGPAGSR.E 12756
13027	896.4196	2686.2368	2686.2372	-0.14	1	(36)	0.00096	1		R.GAPGDRGEPGPPGPAGFAGPPGADGQPGAK.G
13029	896.7469	2687.2190	2687.2212	-0.82	1	(11)	0.28	1		R.GAPGDRGEPGPPGPAGFAGPPGADGQPGAK.G
13030	896.7485	2687.2238	2687.2212	0.95	1	(16)	0.09	1		R.GAPGDRGEPGPPGPAGFAGPPGADGQPGAK.G
13075	901.7522	2702.2348	2702.2321	0.97	1	(21)	0.028	1		R.GAPGDRGEPGPPGPAGFAGPPGADGQPGAK.G
13076	901.7524	2702.2355	2702.2321	1.24	1	(34)	0.0015	1		R.GAPGDRGEPGPPGPAGFAGPPGADGQPGAK.G 13074
13078	902.0795	2703.2166	2703.2161	0.16	1	(32)	0.0022	1		R.GAPGDRGEPGPPGPAGFAGPPGADGQPGAK.G 13079 13080
13132	907.0829	2718.2270	2718.2271	-0.01	1	(24)	0.014	1		R.GAPGDRGEPGPPGPAGFAGPPGADGQPGAK.G 13133
13141	907.4119	2719.2140	2719.2111	1.06	1	38	0.00065	1		R.GAPGDRGEPGPPGPAGFAGPPGADGQPGAK.G 13139 13140 13142
13143	907.4137	2719.2193	2719.2111	3.02	1	(12)	0.24	1		R.GAPGDRGEPGPPGPAGFAGPPGADGQPGAK.G
13607	961.1296	2880.3669	2880.3639	1.06	1	(22)	0.0069	4		K.GPKGENGPVGPTGPVGAAGPSGPNGPPGPAGSR.E
13652	966.1335	2895.3788	2895.3748	1.39	1	(32)	0.00069	9		K.GPKGENGPVGPTGPVGAAGPSGPNGPPGPAGSR.E
13653	966.1345	2895.3817	2895.3748	2.41	1	(28)	0.0014	8		K.GPKGENGPVGPTGPVGAAGPSGPNGPPGPAGSR.E
13660	966.4616	2896.3630	2896.3588	1.45	1	39	0.00014	6		K.GPKGENGPVGPTGPVGAAGPSGPNGPPGPAGSR.E
13770	978.4467	2932.3183	2932.3112	2.44	1	(5)	1.9	1		R.GEPGPPGPAGFAGPPGADGQPGAKGEPGDAGAK.G
13824	983.7770	2948.3093	2948.3061	1.09	1	10	0.56	1		R.GEPGPPGPAGFAGPPGADGQPGAKGEPGDAGAK.G
13883	992.7869	2975.3390	2975.3282	3.61	0	(0)	4.6	4		K.GPPGASGAPGPQGFQGPAGEPGEPGQTGPAGAR.G
13903	995.1763	2982.5072	2982.5047	0.82	0	(5)	0.31	2		K.GPSGEPGTAGPPGTPGPQGLLGAPGILGLPGSR.G
13907	995.5039	2983.4899	2983.4887	0.39	0	28	0.0046	4		K.GPSGEPGTAGPPGTPGPQGLLGAPGILGLPGSR.G
13908	995.5055	2983.4947	2983.4887	1.98	0	(1)	2.4	2		K.GPSGEPGTAGPPGTPGPQGLLGAPGILGLPGSR.G
13928	997.7844	2990.3314	2990.3391	-2.57	0	(3)	0.58	3		K.GPPGASGAPGPQGFQGPAGEPGEPGQTGPAGAR.G
13934	998.1121	2991.3145	2991.3231	-2.87	0	11	0.096	3		K.GPPGASGAPGPQGFQGPAGEPGEPGQTGPAGAR.G
13948	1000.5076	2998.5009	2998.4996	0.41	0	(22)	0.007	2		K.GPSGEPGTAGPPGTPGPQGLLGAPGILGLPGSR.G
13950	1000.8348	2999.4827	2999.4837	-0.33	0	(22)	0.017	2		K.GPSGEPGTAGPPGTPGPQGLLGAPGILGLPGSR.G
13951	1000.8356	2999.4851	2999.4837	0.47	0	(10)	0.27	2		K.GPSGEPGTAGPPGTPGPQGLLGAPGILGLPGSR.G
14143	1032.1643	3093.4711	3093.4640	2.30	1	2	0.59	10	U	K.GEPGDAGAKGDAGPPGPAGPAGPPGPIGSVGAPGPK.G
14298	1056.8254	3167.4545	3167.4504	1.28	1	21	0.049	1		R.GSEGPQGVRGEPGPPGPAGAAGPAGNPGADGQPGAK.G
14300	1057.4811	3169.4214	3169.4185	0.93	1	(19)	0.044	1		R.GSEGPQGVRGEPGPPGPAGAAGPAGNPGADGQPGAK.G
14387	1075.8505	3224.5296	3224.5335	-1.21	1	(20)	0.011	1		R.GPSGPPGPDGNKGEPGVLGAPGTAGPSGPSGLPGER.G
14388	1075.8534	3224.5384	3224.5335	1.52	1	(32)	0.00065	1		R.GPSGPPGPDGNKGEPGVLGAPGTAGPSGPSGLPGER.G
14391	1076.1815	3225.5227	3225.5175	1.63	1	32	0.0006	1		R.GPSGPPGPDGNKGEPGVLGAPGTAGPSGPSGLPGER.G
14413	1081.5116	3241.5130	3241.5124	0.18	1	(12)	0.057	1		R.GPSGPPGPDGNKGEPGVLGAPGTAGPSGPSGLPGER.G 14415
14414	1081.5131	3241.5174	3241.5124	1.53	1	(3)	0.48	1		R.GPSGPPGPDGNKGEPGVLGAPGTAGPSGPSGLPGER.G
14436	1086.8005	3257.3798	3257.3763	1.06	1	(25)	0.01	1		R.GSNGAPGNDGAKGDAGAPGAPGSQGAPGLQGMPGER.G
14438	1086.8414	3257.5025	3257.5073	-1.49	1	(29)	0.0013	1		R.GPSGPPGPDGNKGEPGVLGAPGTAGPSGPSGLPGER.G
14441	1087.1298	3258.3675	3258.3604	2.18	1	(22)	0.017	1		R.GSNGAPGNDGAKGDAGAPGAPGSQGAPGLQGMPGER.G
14442	1087.1302	3258.3689	3258.3604	2.63	1	(23)	0.014	1		R.GSNGAPGNDGAKGDAGAPGAPGSQGAPGLQGMPGER.G 14443
14445	1087.4563	3259.3471	3259.3444	0.83	1	26	0.0071	1		R.GSNGAPGNDGAKGDAGAPGAPGSQGAPGLQGMPGER.G
14452	1088.1834	3261.5282	3261.5135	4.52	2	4	0.53	1		R.GTKGPKGENGPVGPTGPVGAAGPSGPNGPPGPAGSR.E
14453	1088.5146	3262.5221	3262.5062	4.86	2	0	7.8	1		K.TGPPGPAGQDGRPGPPGPPGARGQAGVMGFPGPK.P
14459	1092.1788	3273.5147	3273.5022	3.80	1	(2)	0.6	1		R.GPSGPPGPDGNKGEPGVLGAPGTAGPSGPSGLPGER.G
14480	1099.5206	3295.5401	3295.5455	-1.64	2	1	3.1	1		K.GLTGSPGSPGPDGKTGPPGPAGQDGRPGPPGPPGAR.G
14629	1160.5310	3478.5712	3478.5608	2.98	2	4	3.2	1		R.GLVGEPGPAGSKGESGNKGEPGAAGPQGPPGPSGEEGK.R
	M00027 Mass: 122517 Score: 6202 Matches: 630(334) Sequences: 74(52) emPAI: 37.08
>cu|M00027|COL1_RBBT Oryctolagus
Query	Observed	Mr(expt)	Mr(calc)	ppm	Miss	Score	Expect	Rank	Unique	Peptide
36	350.6904	699.3662	699.3664	-0.19	1	9	0.18	1		K.EGGKGPR.G
140	369.6928	737.3710	737.3708	0.25	0	32	0.0011	1		R.GPPGPPGK.A
146	372.2061	742.3976	742.3974	0.35	0	24	0.011	1		R.GAAGIPGGK.G
215	392.2218	782.4290	782.4286	0.44	0	(35)	0.0014	1		R.GAAGLPGPK.G 214
216	392.2219	782.4292	782.4286	0.75	0	37	0.00074	1		R.GAAGLPGPK.G
218	392.7068	783.3990	783.3987	0.28	1	0	4.1	1		K.PGRPGER.G
220	393.6908	785.3670	785.3668	0.32	0	27	0.0045	1		R.GDQGPVGR.T
261	400.2192	798.4239	798.4236	0.37	0	(27)	0.009	1		R.GAAGLPGPK.G
346	418.7226	835.4306	835.4301	0.69	0	33	0.0021	1		R.GPAGPQGPR.G
460	426.2168	850.4190	850.4185	0.58	0	21	0.018	1		R.GFSGLDGAK.G 457 458 459
471	429.2338	856.4531	856.4515	1.85	1	19	0.028	1		K.GLPGERGR.V
503	434.7354	867.4562	867.4563	-0.06	0	14	0.073	1		R.VGAPGPAGAR.G 501 502 506
504	434.7355	867.4564	867.4563	0.15	0	(4)	0.7	2		R.VGAPGPAGAR.G
650	441.7615	881.5084	881.5083	0.09	0	(29)	0.0027	1		R.GVVGLPGQR.G
651	442.2535	882.4924	882.4923	0.09	0	(24)	0.0085	1		R.GVVGLPGQR.G
652	443.7227	885.4308	885.4304	0.35	0	59	3e-06	1		R.GSEGPQGVR.G
653	444.2145	886.4144	886.4145	-0.06	0	(55)	6.2e-06	1		R.GSEGPQGVR.G
674	448.2351	894.4557	894.4559	-0.23	0	(4)	0.76	2		R.GPPGSAGAPGK.G
695	449.7589	897.5033	897.5032	0.11	0	(44)	8.3e-05	1		R.GVVGLPGQR.G 692 693 696 697
704	450.2509	898.4872	898.4872	-0.03	0	47	3.8e-05	1		R.GVVGLPGQR.G 699 700 701 702 703 705 706 707 708 709 710 711 712
769	456.2326	910.4507	910.4508	-0.13	0	27	0.012	1		R.GHNGLDGLK.G
770	456.2327	910.4508	910.4509	-0.07	0	66	1.4e-06	1		R.GPPGSAGAPGK.G
846	464.7404	927.4662	927.4662	0.07	0	45	0.00014	1		R.PGEAGLPGAK.G
881	467.7405	933.4664	933.4668	-0.47	0	24	0.0082	1		R.PGPPGPPGAR.G
883	467.7410	933.4674	933.4668	0.58	0	(10)	0.18	1		R.PGPPGPPGAR.G
910	472.7346	943.4547	943.4546	0.20	0	41	0.00011	1		R.AGVMGPPGSR.G
932	475.7382	949.4619	949.4618	0.19	0	(10)	0.18	1		R.PGPPGPPGAR.G
973	480.7308	959.4470	959.4495	-2.59	0	(10)	0.13	1		R.AGVMGPPGSR.G
974	480.7318	959.4491	959.4495	-0.36	0	(24)	0.005	1		R.AGVMGPPGSR.G 975 976
1058	488.7294	975.4443	975.4444	-0.09	0	(31)	0.00089	1		R.AGVMGPPGSR.G 1057
1390	529.2855	1056.5565	1056.5564	0.12	1	30	0.0029	1		R.GAAGIPGGKGEK.G
1392	529.7496	1057.4846	1057.4863	-1.57	0	21	0.033	1		R.PGEPGLMGPR.P
1471	537.2835	1072.5525	1072.5513	1.10	1	(24)	0.013	1		R.GAAGIPGGKGEK.G
1562	545.2938	1088.5731	1088.5727	0.35	0	(34)	0.00084	1		R.GVQGPPGPAGPR.G
1593	548.2579	1094.5013	1094.4993	1.87	0	28	0.0056	1		R.GPSGPPGPDGNK.G
1712	553.2911	1104.5676	1104.5676	-0.02	0	(25)	0.0057	1		R.GVQGPPGPAGPR.G 1678 1683 1691 1694 1695 1696 1698 1703 1705 1706 1707 1708 1715 1716 1721 1723 1726 1727
1718	553.2911	1104.5677	1104.5676	0.09	0	(23)	0.0086	1		R.GVQGPPGPAGPR.G 1682 1688 1693 1709 1717 1720 1735 1737 1739 1743
1740	553.2916	1104.5686	1104.5676	0.86	0	(33)	0.001	1		R.GVQGPPGPAGPR.G
1742	553.2917	1104.5689	1104.5676	1.19	0	(46)	5.3e-05	1		R.GVQGPPGPAGPR.G 1679 1680 1681 1684 1685 1686 1687 1689 1690 1692 1697 1699 1700 1701 1702 1704 1710 1711 1713 1714 1719 1722 1724 1725 1728 1729 1730 1731 1732 1733 1734 1736 1738 1741 1744 1745
1750	553.7831	1105.5516	1105.5516	-0.02	0	(23)	0.011	1		R.GVQGPPGPAGPR.G 1752 1753 1755 1757
1756	553.7836	1105.5526	1105.5516	0.86	0	56	4.6e-06	1		R.GVQGPPGPAGPR.G 1751
1832	561.2886	1120.5626	1120.5625	0.04	0	(13)	0.1	1		R.GVQGPPGPAGPR.G
1833	561.2886	1120.5627	1120.5625	0.15	0	(20)	0.022	1		R.GVQGPPGPAGPR.G 1831
1868	564.2937	1126.5729	1126.5731	-0.21	1	27	0.0079	1		R.GAAGLPGPKGDR.G
1869	376.5317	1126.5732	1126.5731	0.10	1	(9)	0.46	1		R.GAAGLPGPKGDR.G
1931	569.2859	1136.5573	1136.5575	-0.11	0	(11)	0.32	1		R.GVQGPPGPAGPR.G
1933	569.2863	1136.5581	1136.5575	0.54	0	(12)	0.21	1		R.GVQGPPGPAGPR.G 1932
1934	569.2863	1136.5581	1136.5575	0.54	0	(8)	0.52	1		R.GVQGPPGPAGPR.G
2004	573.7945	1145.5744	1145.5751	-0.56	0	25	0.018	1		R.GLPGTAGLPGMK.G 2005
2082	581.2895	1160.5644	1160.5648	-0.37	0	(40)	0.00063	1		R.GQAGVMGFPGPK.P
2083	581.2900	1160.5654	1160.5648	0.48	0	(50)	5.7e-05	1		R.GQAGVMGFPGPK.P
2085	581.7814	1161.5482	1161.5489	-0.57	0	(55)	1.9e-05	1		R.GQAGVMGFPGPK.P 2086 2087
2088	581.7817	1161.5488	1161.5489	-0.05	0	(44)	0.00023	1		R.GQAGVMGFPGPK.P
2191	589.2868	1176.5591	1176.5598	-0.61	0	(4)	3.7	1		R.GQAGVMGFPGPK.P
2195	589.2874	1176.5603	1176.5598	0.43	0	(4)	4	1		R.GQAGVMGFPGPK.P 2190 2198
2197	589.2875	1176.5604	1176.5598	0.53	0	(57)	1.8e-05	1		R.GQAGVMGFPGPK.P 2192 2193 2194 2196
2206	589.7792	1177.5438	1177.5438	0.01	0	(63)	4.4e-06	1		R.GQAGVMGFPGPK.P 2207 2211
2208	589.7794	1177.5443	1177.5438	0.43	0	88	1.4e-08	1		R.GQAGVMGFPGPK.P 2209 2212
2210	589.7798	1177.5450	1177.5438	1.05	0	(20)	0.092	1		R.GQAGVMGFPGPK.P
2317	597.2847	1192.5549	1192.5547	0.18	0	(16)	0.27	1		R.GQAGVMGFPGPK.P
2319	597.2851	1192.5556	1192.5547	0.79	0	(11)	0.74	1		R.GQAGVMGFPGPK.P
2339	597.7765	1193.5385	1193.5387	-0.13	0	(57)	1.2e-05	1		R.GQAGVMGFPGPK.P 2338 2340 2341 2343
2342	597.7772	1193.5398	1193.5387	0.89	0	(46)	0.00015	1		R.GQAGVMGFPGPK.P
2416	601.2963	1200.5780	1200.5775	0.38	0	(43)	0.00017	1		R.GEPGNIGFPGPK.G 2415
2417	601.2963	1200.5780	1200.5775	0.38	0	(36)	0.00085	1		R.GEPGNIGFPGPK.G 2414
2421	601.7881	1201.5616	1201.5615	0.08	0	(36)	0.00092	1		R.GEPGNIGFPGPK.G 2420
2422	601.7882	1201.5619	1201.5615	0.28	0	55	9.3e-06	1		R.GEPGNIGFPGPK.G 2423 2424
2455	603.8113	1205.6080	1205.6081	-0.09	0	(22)	0.029	1		R.GFPGTPGLPGFK.G 2457
2456	603.8115	1205.6084	1205.6081	0.22	0	26	0.011	1		R.GFPGTPGLPGFK.G
2571	611.8084	1221.6023	1221.6030	-0.62	0	(8)	0.72	1		R.GFPGTPGLPGFK.G
2574	611.8090	1221.6035	1221.6030	0.38	0	(23)	0.023	1		R.GFPGTPGLPGFK.G 2572
2608	613.8037	1225.5929	1225.5939	-0.84	0	(39)	0.00029	1		K.GLTGSPGSPGPDGK.T
2674	619.3185	1236.6224	1236.6211	1.06	1	19	0.012	1		R.GPAGPTGPAGKDGR.S
2683	619.8065	1237.5985	1237.5979	0.43	0	(18)	0.035	1		R.GFPGTPGLPGFK.G 2685
2706	414.2301	1239.6686	1239.6684	0.14	1	(8)	0.31	1		R.GVVGLPGQRGER.G
2707	620.8417	1239.6689	1239.6684	0.43	1	(6)	0.51	1		R.GVVGLPGQRGER.G
2714	414.5581	1240.6526	1240.6524	0.14	1	23	0.0092	1		R.GVVGLPGQRGER.G 2713
2715	621.3337	1240.6529	1240.6524	0.42	1	(21)	0.017	1		R.GVVGLPGQRGER.G
2719	621.8023	1241.5901	1241.5888	1.00	0	(46)	0.00012	1		K.GLTGSPGSPGPDGK.T
2720	621.8026	1241.5906	1241.5888	1.40	0	(36)	0.0011	1		K.GLTGSPGSPGPDGK.T 2718
2840	629.7989	1257.5833	1257.5837	-0.31	0	(34)	0.0017	1		K.GLTGSPGSPGPDGK.T
2841	629.7993	1257.5840	1257.5837	0.17	0	61	3.5e-06	1		K.GLTGSPGSPGPDGK.T 2842 2843 2844 2845 2846
2907	423.2297	1266.6672	1266.6681	-0.68	0	(14)	0.053	1		R.GIPGPVGAAGATGAR.G 2920
2927	634.3413	1266.6681	1266.6681	0.00	0	(10)	0.11	1		R.GIPGPVGAAGATGAR.G 2906 2930 2958
2933	423.2301	1266.6684	1266.6681	0.26	0	(5)	0.34	1		R.GIPGPVGAAGATGAR.G
2946	634.3417	1266.6688	1266.6681	0.58	0	68	1.8e-07	1		R.GIPGPVGAAGATGAR.G 2908 2909 2913 2918 2919 2921 2922 2923 2926 2928 2929 2934 2935 2940 2942 2944 2945 2948 2950 2951 2952 2953 2956 2957 2959 2963 2965 2966
3104	642.3389	1282.6632	1282.6630	0.16	0	(22)	0.0071	1		R.GIPGPVGAAGATGAR.G
3366	656.8285	1311.6424	1311.6459	-2.67	0	(1)	3.6	1		R.GFPGLPGPSGEPGK.Q
3367	656.8306	1311.6466	1311.6459	0.49	0	(51)	4.5e-05	1		R.GFPGLPGPSGEPGK.Q 3368 3373
3370	656.8307	1311.6468	1311.6459	0.68	0	(40)	0.00057	1		R.GFPGLPGPSGEPGK.Q 3371
3374	656.8313	1311.6480	1311.6459	1.61	0	(28)	0.0099	1		R.GFPGLPGPSGEPGK.Q
3483	664.8275	1327.6404	1327.6409	-0.38	0	(10)	0.39	1		R.GFPGLPGPSGEPGK.Q 3488
3491	664.8279	1327.6412	1327.6409	0.27	0	58	6.8e-06	1		R.GFPGLPGPSGEPGK.Q 3486 3487 3489 3492 3497 3501 3502
3496	664.8282	1327.6418	1327.6409	0.73	0	(44)	0.00017	1		R.GFPGLPGPSGEPGK.Q
3498	664.8286	1327.6426	1327.6409	1.28	0	(20)	0.044	1		R.GFPGLPGPSGEPGK.Q 3484
3500	664.8290	1327.6434	1327.6409	1.92	0	(17)	0.078	1		R.GFPGLPGPSGEPGK.Q
3515	666.8334	1331.6522	1331.6470	3.90	0	82	1.3e-08	1		R.GPSGPQGPSGPPGPK.G 3512 3513 3514
3527	667.3228	1332.6311	1332.6310	0.05	0	(47)	5e-05	1		R.GPSGPQGPSGPPGPK.G
3529	667.3234	1332.6322	1332.6310	0.87	0	(82)	1.4e-08	1		R.GPSGPQGPSGPPGPK.G 3524 3525 3526 3528
3579	672.8252	1343.6358	1343.6358	0.05	0	(14)	0.16	1		R.GFPGLPGPSGEPGK.Q
3580	672.8254	1343.6363	1343.6358	0.41	0	(42)	0.0003	1		R.GFPGLPGPSGEPGK.Q 3577 3581 3582 3583
3607	674.8285	1347.6424	1347.6419	0.38	0	(55)	7e-06	1		R.GPSGPQGPSGPPGPK.G
3608	674.8287	1347.6429	1347.6419	0.74	0	(41)	0.00019	1		R.GPSGPQGPSGPPGPK.G 3609
3613	675.3199	1348.6252	1348.6259	-0.53	0	(74)	8.6e-08	1		R.GPSGPQGPSGPPGPK.G
3614	675.3200	1348.6255	1348.6259	-0.35	0	(74)	9.1e-08	1		R.GPSGPQGPSGPPGPK.G
3615	675.3201	1348.6257	1348.6259	-0.17	0	(44)	8.3e-05	1		R.GPSGPQGPSGPPGPK.G
3616	675.3203	1348.6261	1348.6259	0.11	0	(39)	0.00031	1		R.GPSGPQGPSGPPGPK.G
3617	675.3204	1348.6262	1348.6259	0.20	0	(37)	0.00046	1		R.GPSGPQGPSGPPGPK.G
3618	675.3209	1348.6272	1348.6259	0.92	0	(30)	0.0021	1		R.GPSGPQGPSGPPGPK.G
3756	682.8257	1363.6368	1363.6368	-0.02	0	(35)	0.00077	1		R.GPSGPQGPSGPPGPK.G
4341	725.3520	1448.6895	1448.6896	-0.03	0	(4)	0.47	1		R.GEPGPTGLPGPPGER.G
4342	725.3525	1448.6905	1448.6896	0.64	0	(26)	0.003	1		R.GEPGPTGLPGPPGER.G
4553	733.3489	1464.6832	1464.6845	-0.89	0	(6)	0.26	1		R.GEPGPTGLPGPPGER.G 4558 4575
4554	733.3491	1464.6837	1464.6845	-0.56	0	(5)	0.33	1		R.GEPGPTGLPGPPGER.G
4562	733.3494	1464.6843	1464.6845	-0.14	0	(3)	0.51	1		R.GEPGPTGLPGPPGER.G 4559
4563	733.3497	1464.6848	1464.6845	0.19	0	(6)	0.25	1		R.GEPGPTGLPGPPGER.G
4570	733.3502	1464.6859	1464.6845	0.94	0	52	6.3e-06	1		R.GEPGPTGLPGPPGER.G 4555 4561 4567 4568 4571 4578 4579
4572	733.3503	1464.6860	1464.6845	1.02	0	(5)	0.37	1		R.GEPGPTGLPGPPGER.G
[truncated: 1,491 more rows]
