# Supplementary material for: Ancient collagen reveals evolutionary history of the endemic South American ‘ungulates’
Source: Proc Biol Sci. 2015 May 7;282(1806):20142671. doi: 10.1098/rspb.2014.2671 (PMC4426609; doi:10.1098/rspb.2014.2671)
Supplement: ESM4 [file rspb20142671supp4.zip › ESM4_MLP 86-III-25-15.xls]

## Sheet: Sheet1
Observed	Mr(expt)	Mr(calc)	ppm	Miss	Score	Expect	Peptide
369.6928	737.3710	737.3708	0.25	0	32	0.0033	R.GPPGPPGK.N
392.2218	782.4290	782.4286	0.44	0	(35)	0.0015	R.GAAGLPGPK.G 214
392.2219	782.4292	782.4286	0.75	0	37	0.00077	R.GAAGLPGPK.G
418.7226	835.4306	835.4301	0.69	0	33	0.0023	R.GPAGPQGPR.G
434.7356	867.4567	867.4563	0.50	0	62	2.3e-06	R.GPSGPQGIR.G 504
435.2274	868.4403	868.4403	0.01	0	(51)	1.5e-05	R.GPSGPQGIR.G 509
440.7354	879.4563	879.4563	0.08	0	37	0.00021	R.PGPTGPAGAR.G
443.7227	885.4308	885.4304	0.35	0	59	3.6e-06	R.GSEGPQGVR.G
444.2145	886.4144	886.4145	-0.06	0	(55)	7.4e-06	R.GSEGPQGVR.G
449.7589	897.5033	897.5032	0.11	0	(44)	8.7e-05	R.GVVGLPGQR.G 696 697
450.2509	898.4872	898.4872	-0.03	0	47	4e-05	R.GVVGLPGQR.G 699 705 706 707 708 709 710 711
456.2327	910.4508	910.4509	-0.07	0	66	1.5e-06	R.GPPGSAGAPGK.D
464.7404	927.4662	927.4662	0.07	0	45	0.00014	R.PGEAGLPGAK.G
472.7346	943.4547	943.4546	0.20	0	41	0.00013	R.AGVMGPPGSR.G
488.7294	975.4443	975.4444	-0.09	0	(31)	0.00089	R.AGVMGPPGSR.G 1057
529.2855	1056.5565	1056.5564	0.12	1	30	0.0031	R.GAAGIPGGKGEK.G
360.5285	1078.5636	1078.5632	0.38	1	(32)	0.00092	R.GRPGAPGPAGAR.G
542.7853	1083.5561	1083.5560	0.07	0	(35)	0.00095	R.GLVGEPGPAGSK.G
542.7855	1083.5565	1083.5560	0.41	0	59	4.4e-06	R.GLVGEPGPAGSK.G
545.2938	1088.5731	1088.5727	0.35	0	(34)	0.00089	R.GVQGPPGPAGPR.G
365.8600	1094.5581	1094.5581	0.02	1	41	0.00028	R.GRPGAPGPAGAR.G
550.7827	1099.5508	1099.5510	-0.19	0	(47)	6.7e-05	R.GLVGEPGPAGSK.G
552.7701	1103.5256	1103.5248	0.76	0	53	1.8e-05	R.GFPGSDGVAGPK.G 1667 1668 1669
553.2916	1104.5686	1104.5676	0.86	0	(33)	0.0011	R.GVQGPPGPAGPR.G
553.2917	1104.5689	1104.5676	1.19	0	(46)	5.6e-05	R.GVQGPPGPAGPR.G 1681 1724 1731 1736
553.7836	1105.5526	1105.5516	0.86	0	56	4.8e-06	R.GVQGPPGPAGPR.G 1751
580.8253	1159.6360	1159.6350	0.85	0	(31)	0.0011	R.GVPGPPGAVGPAGK.D
581.2895	1160.5644	1160.5648	-0.37	0	(40)	0.00066	R.GQAGVMGFPGPK.G
581.2900	1160.5654	1160.5648	0.48	0	(50)	6e-05	R.GQAGVMGFPGPK.G
581.7814	1161.5482	1161.5489	-0.57	0	(55)	2e-05	R.GQAGVMGFPGPK.G 2086 2087
581.7817	1161.5488	1161.5489	-0.05	0	(44)	0.00024	R.GQAGVMGFPGPK.G
588.8225	1175.6305	1175.6299	0.48	0	(44)	0.00014	R.GVPGPPGAVGPAGK.D 2188
588.8229	1175.6312	1175.6299	1.11	0	(33)	0.0016	R.GVPGPPGAVGPAGK.D
589.2875	1176.5604	1176.5598	0.53	0	(57)	1.9e-05	R.GQAGVMGFPGPK.G 2194 2196
589.7792	1177.5438	1177.5438	0.01	0	(63)	4.7e-06	R.GQAGVMGFPGPK.G 2207
589.7794	1177.5443	1177.5438	0.43	0	88	1.5e-08	R.GQAGVMGFPGPK.G 2209
591.8096	1181.6046	1181.6041	0.44	0	50	1.9e-05	K.EGPVGLPGIDGR.P 2245 2246 2248
596.8200	1191.6255	1191.6248	0.54	0	65	1.1e-06	R.GVPGPPGAVGPAGK.D 2303 2308
597.7765	1193.5385	1193.5387	-0.13	0	(57)	1.3e-05	R.GQAGVMGFPGPK.G 2338 2340 2341 2343
597.7772	1193.5398	1193.5387	0.89	0	(46)	0.00015	R.GQAGVMGFPGPK.G
601.2963	1200.5780	1200.5775	0.38	0	(43)	0.00032	R.GEPGNIGFPGPK.G 2415
601.2963	1200.5780	1200.5775	0.38	0	(36)	0.0016	R.GEPGNIGFPGPK.G
601.7881	1201.5616	1201.5615	0.08	0	(36)	0.001	R.GEPGNIGFPGPK.G
601.7882	1201.5619	1201.5615	0.28	0	55	1e-05	R.GEPGNIGFPGPK.G 2423 2424
612.3101	1222.6056	1222.6055	0.09	1	64	3.8e-07	R.GPAGPSGPAGKDGR.I
613.8037	1225.5929	1225.5939	-0.84	0	(39)	0.00031	K.GLTGSPGSPGPDGK.T
411.2351	1230.6834	1230.6833	0.07	0	(32)	0.0007	R.IGHPGTVGPAGIR.G
616.3491	1230.6836	1230.6833	0.20	0	(32)	0.0007	R.IGHPGTVGPAGIR.G
621.8023	1241.5901	1241.5888	1.00	0	(46)	0.00012	K.GLTGSPGSPGPDGK.T
621.8026	1241.5906	1241.5888	1.40	0	(36)	0.0011	K.GLTGSPGSPGPDGK.T
416.5668	1246.6785	1246.6782	0.20	0	(34)	0.00039	R.IGHPGTVGPAGIR.G
624.3468	1246.6791	1246.6782	0.65	0	38	0.00018	R.IGHPGTVGPAGIR.G
629.7989	1257.5833	1257.5837	-0.31	0	(34)	0.0019	K.GLTGSPGSPGPDGK.T
629.7993	1257.5840	1257.5837	0.17	0	61	3.7e-06	K.GLTGSPGSPGPDGK.T 2842 2843
634.3417	1266.6688	1266.6681	0.58	0	68	2e-07	R.GIPGPVGAAGATGAR.G 2950 2959 2965
644.3203	1286.6261	1286.6255	0.42	0	81	8.5e-09	R.GFPGSPGNIGPAGK.E 3127
644.8125	1287.6104	1287.6095	0.70	0	(62)	6.7e-07	R.GFPGSPGNIGPAGK.E 3136 3141 3143 3148
649.3103	1296.6061	1296.6058	0.16	0	62	8.4e-07	K.GESGPSGPAGPTGAR.G
656.8306	1311.6466	1311.6459	0.49	0	(51)	4.9e-05	R.GFPGLPGPSGEPGK.Q 3368
656.8307	1311.6468	1311.6459	0.68	0	(40)	0.00062	R.GFPGLPGPSGEPGK.Q
664.8279	1327.6412	1327.6409	0.27	0	58	7.3e-06	R.GFPGLPGPSGEPGK.Q 3486 3487 3489 3492 3497
664.8282	1327.6418	1327.6409	0.73	0	(44)	0.00017	R.GFPGLPGPSGEPGK.Q
666.8334	1331.6522	1331.6470	3.90	0	82	1.5e-08	R.GPSGPQGPSGPPGPK.G 3512 3513 3514
667.3228	1332.6311	1332.6310	0.05	0	(47)	5.4e-05	R.GPSGPQGPSGPPGPK.G
667.3234	1332.6322	1332.6310	0.87	0	(82)	1.5e-08	R.GPSGPQGPSGPPGPK.G 3524 3525 3526 3528
672.8254	1343.6363	1343.6358	0.41	0	(42)	0.00029	R.GFPGLPGPSGEPGK.Q 3581 3582 3583
674.8285	1347.6424	1347.6419	0.38	0	(55)	7.6e-06	R.GPSGPQGPSGPPGPK.G
674.8287	1347.6429	1347.6419	0.74	0	(41)	0.00021	R.GPSGPQGPSGPPGPK.G
675.3199	1348.6252	1348.6259	-0.53	0	(74)	9.4e-08	R.GPSGPQGPSGPPGPK.G
675.3200	1348.6255	1348.6259	-0.35	0	(74)	9.9e-08	R.GPSGPQGPSGPPGPK.G
675.3201	1348.6257	1348.6259	-0.17	0	(44)	9e-05	R.GPSGPQGPSGPPGPK.G
675.3203	1348.6261	1348.6259	0.11	0	(39)	0.00033	R.GPSGPQGPSGPPGPK.G
675.3204	1348.6262	1348.6259	0.20	0	(37)	0.0005	R.GPSGPQGPSGPPGPK.G
675.3209	1348.6272	1348.6259	0.92	0	(30)	0.0023	R.GPSGPQGPSGPPGPK.G
682.8257	1363.6368	1363.6368	-0.02	0	(35)	0.00083	R.GPSGPQGPSGPPGPK.G
706.3704	1410.7262	1410.7256	0.43	0	(47)	1.9e-05	R.GLPGEFGLPGPAGAR.G
714.3678	1426.7210	1426.7205	0.39	0	61	8.2e-07	R.GLPGEFGLPGPAGAR.G 4135 4146 4156 4157 4160
722.3655	1442.7165	1442.7154	0.77	0	(44)	3.7e-05	R.GLPGEFGLPGPAGAR.G
729.3428	1456.6710	1456.6695	1.00	0	(76)	2.3e-08	R.GDGGPPGATGFPGAAGR.T 4390 4393
487.2358	1458.6855	1458.6852	0.22	0	(52)	1.3e-05	R.GSAGPPGATGFPGAAGR.V
730.3512	1458.6878	1458.6852	1.83	0	114	7.7e-12	R.GSAGPPGATGFPGAAGR.V 4425 4426 4431 4434 4435 4437 4440 4444 4452 4455 4456 4458 4463 4467 4479 4480
733.3502	1464.6859	1464.6845	0.94	0	52	6.9e-06	R.GEPGPTGLPGPPGER.G 4567 4568 4571 4578
737.3400	1472.6654	1472.6645	0.63	0	79	1.4e-08	R.GDGGPPGATGFPGAAGR.T 4653 4655 4656
745.8604	1489.7062	1489.7049	0.84	0	54	1.6e-05	R.PGEVGPPGPPGPSGEK.G 4792
753.8577	1505.7009	1505.6998	0.71	0	(31)	0.0033	R.PGEVGPPGPPGPSGEK.G
766.8953	1531.7761	1531.7743	1.16	0	(65)	3.7e-07	R.GEPGPAGSVGPAGAVGPR.G
769.3722	1536.7298	1536.7281	1.14	0	54	4.1e-06	R.GAPGAIGAPGPAGANGDR.G
769.8637	1537.7129	1537.7121	0.50	0	(39)	0.00013	R.GAPGAIGAPGPAGANGDR.G
769.8644	1537.7143	1537.7121	1.45	0	(33)	0.00051	R.GAPGAIGAPGPAGANGDR.G
773.8965	1545.7785	1545.7787	-0.13	0	(35)	0.00061	K.DGLNGLPGPIGPPGPR.G
773.8971	1545.7796	1545.7787	0.58	0	(46)	4.6e-05	K.DGLNGLPGPIGPPGPR.G
516.9304	1547.7692	1547.7692	0.00	0	(71)	1.4e-07	R.GEPGPAGSVGPAGAVGPR.G
774.8926	1547.7707	1547.7692	0.96	0	87	3.2e-09	R.GEPGPAGSVGPAGAVGPR.G
774.8928	1547.7710	1547.7692	1.13	0	62	8.8e-07	R.GETGPAGPAGPIGPAGAR.G 5307 5321
781.4025	1560.7904	1560.7896	0.48	0	(33)	0.00099	K.DGLNGLPGPIGPPGPR.G
781.8923	1561.7701	1561.7737	-2.26	0	65	7e-07	K.DGLNGLPGPIGPPGPR.G 5450 5452 5455 5457 5461
781.8948	1561.7751	1561.7737	0.94	0	(54)	7.5e-06	K.DGLNGLPGPIGPPGPR.G 5458
781.9183	1561.8220	1561.8213	0.46	0	45	6.9e-05	K.GAAGLPGVAGAPGLPGPR.G
781.9186	1561.8226	1561.8213	0.85	0	(44)	7.7e-05	K.GAAGLPGVAGAPGLPGPR.G
787.9128	1573.8111	1573.8100	0.69	0	(56)	1.1e-05	R.GLTGPIGPPGPAGAPGDK.G 5587
793.3902	1584.7658	1584.7645	0.86	0	(53)	1.2e-05	K.GANGAPGIAGAPGFPGAR.G
793.8821	1585.7497	1585.7485	0.79	0	69	6.1e-07	K.GANGAPGIAGAPGFPGAR.G 5708 5710 5729 5736 5741
795.9104	1589.8062	1589.8050	0.81	0	63	1.9e-06	R.GLTGPIGPPGPAGAPGDK.G
532.2655	1593.7747	1593.7747	-0.02	0	(39)	0.00018	R.GPPGESGAVGPSGPIGSR.G
797.8949	1593.7752	1593.7747	0.33	0	81	1.2e-08	R.GPPGESGAVGPSGPIGSR.G 5835 5839 5843 5845 5850 5851 5853 5855 5857 5859
800.4161	1598.8177	1598.8165	0.76	0	(53)	5e-06	K.GELGPVGNPGPAGPAGPR.G
800.9083	1599.8020	1599.8005	0.91	0	(37)	0.00028	K.GELGPVGNPGPAGPAGPR.G
805.8906	1609.7667	1609.7696	-1.83	0	(39)	0.00018	R.GPPGESGAVGPSGPIGSR.G 5998
805.8916	1609.7687	1609.7696	-0.61	0	(38)	0.00026	R.GPPGESGAVGPSGPIGSR.G
805.8934	1609.7722	1609.7696	1.59	0	(76)	4.2e-08	R.GPPGESGAVGPSGPIGSR.G 6000
539.2771	1614.8095	1614.8114	-1.21	0	(31)	0.0012	K.GELGPVGNPGPAGPAGPR.G
808.4139	1614.8133	1614.8114	1.17	0	79	2e-08	K.GELGPVGNPGPAGPAGPR.G 6028
539.6057	1615.7951	1615.7954	-0.20	0	(52)	1.2e-05	K.GELGPVGNPGPAGPAGPR.G
808.9056	1615.7966	1615.7954	0.72	0	(65)	5.3e-07	K.GELGPVGNPGPAGPAGPR.G
816.9045	1631.7945	1631.7904	2.56	0	(47)	3.5e-05	K.GELGPVGNPGPAGPAGPR.G
819.3979	1636.7813	1636.7805	0.50	0	(78)	1.7e-08	R.GPNGEAGSTGPTGPPGLR.G 4741 4743
819.8897	1637.7649	1637.7645	0.20	0	92	6.2e-10	R.GPNGEAGSTGPTGPPGLR.G 4749 4750 4752 4754
828.4033	1654.7920	1654.7911	0.54	1	67	8e-07	K.GSPGEAGRPGEAGLPGAK.G
828.4034	1654.7922	1654.7911	0.69	1	(38)	0.00064	K.GSPGEAGRPGEAGLPGAK.G
836.9113	1671.8080	1671.8064	0.93	1	31	0.0038	R.GLVGEPGPAGSKGESGNK.G
873.9315	1745.8484	1745.8445	2.20	0	(47)	1.9e-05	R.GPPGAVGNPGVNGAPGEAGR.D 7054
874.4229	1746.8312	1746.8285	1.50	0	(39)	0.00014	R.GPPGAVGNPGVNGAPGEAGR.D
874.4229	1746.8312	1746.8285	1.50	0	(72)	7e-08	R.GPPGAVGNPGVNGAPGEAGR.D 7063
874.9167	1747.8188	1747.8125	3.59	0	(71)	7.7e-08	R.GPPGAVGNPGVNGAPGEAGR.D 7074
880.3643	1758.7140	1758.7115	1.39	0	54	1.5e-05	K.GEPGSPGENGAPGQMGPR.G
881.9281	1761.8416	1761.8394	1.25	0	(45)	2.9e-05	R.GPPGAVGNPGVNGAPGEAGR.D
882.4197	1762.8248	1762.8235	0.76	0	(65)	3.5e-07	R.GPPGAVGNPGVNGAPGEAGR.D 7193 7197
882.4197	1762.8248	1762.8235	0.76	0	(49)	1.4e-05	R.GPPGAVGNPGVNGAPGEAGR.D
882.9116	1763.8087	1763.8075	0.70	0	(60)	1.1e-06	R.GPPGAVGNPGVNGAPGEAGR.D
883.9639	1765.9133	1765.9111	1.22	0	(66)	2.4e-07	R.GPPGPIGPPGLAGPPGESGR.E 7229
889.9260	1777.8374	1777.8344	1.69	0	(44)	4.2e-05	R.GPPGAVGNPGVNGAPGEAGR.D
890.4174	1778.8202	1778.8184	1.01	0	(74)	3.8e-08	R.GPPGAVGNPGVNGAPGEAGR.D 7330
890.9094	1779.8042	1779.8024	1.01	0	76	2.8e-08	R.GPPGAVGNPGVNGAPGEAGR.D
594.9758	1781.9055	1781.9061	-0.33	0	(33)	0.00052	R.GPPGPIGPPGLAGPPGESGR.E
891.9610	1781.9074	1781.9061	0.77	0	(65)	3.4e-07	R.GPPGPIGPPGLAGPPGESGR.E 7361
891.9611	1781.9076	1781.9061	0.84	0	(64)	3.5e-07	R.GPPGPIGPPGLAGPPGESGR.E
891.9611	1781.9077	1781.9061	0.91	0	(76)	2.7e-08	R.GPPGPIGPPGLAGPPGESGR.E
598.6345	1792.8816	1792.8816	-0.05	1	(38)	0.00016	K.RGPNGEAGSTGPTGPPGLR.G
897.4483	1792.8821	1792.8816	0.23	1	(64)	4.2e-07	K.RGPNGEAGSTGPTGPPGLR.G
598.9628	1793.8667	1793.8656	0.57	1	(43)	4.9e-05	K.RGPNGEAGSTGPTGPPGLR.G 5607 5608 5609 5610 5613 5615 5616 5618 5620 5621 5622 5623 5624 5626 5627 5629 5631 5633 5634 5635 5637 5638
897.9408	1793.8670	1793.8656	0.78	1	78	1.6e-08	K.RGPNGEAGSTGPTGPPGLR.G 5611 5632
600.3076	1797.9010	1797.9010	0.02	0	(58)	1.6e-06	R.GPPGPIGPPGLAGPPGESGR.E 7507 7508
899.9585	1797.9024	1797.9010	0.81	0	(68)	1.7e-07	R.GPPGPIGPPGLAGPPGESGR.E 7516
899.9587	1797.9029	1797.9010	1.08	0	88	1.6e-09	R.GPPGPIGPPGLAGPPGESGR.E 7513 7515
909.4568	1816.8990	1816.8956	1.89	0	(56)	4.5e-06	R.TGPPGPSGITGPPGPPGAAGK.E
913.4586	1824.9027	1824.9007	1.11	0	47	3.2e-05	R.VGPPGPSGNAGPPGPPGPVGK.E
917.4354	1832.8562	1832.8541	1.13	0	(45)	3.4e-05	K.GEPGPTGVQGPPGPAGEEGK.R
917.4538	1832.8930	1832.8905	1.39	0	(46)	5e-05	R.TGPPGPSGITGPPGPPGAAGK.E 7885 7886
920.9641	1839.9137	1839.9116	1.14	0	(36)	0.00039	R.VGPPGPSGNAGPPGPPGPVGK.E
921.4554	1840.8962	1840.8956	0.34	0	(38)	0.00026	R.VGPPGPSGNAGPPGPPGPVGK.E
921.4560	1840.8974	1840.8956	1.00	0	(36)	0.00036	R.VGPPGPSGNAGPPGPPGPVGK.E 8003
925.4335	1848.8525	1848.8490	1.89	0	78	1.5e-08	K.GEPGPTGVQGPPGPAGEEGK.R
925.9248	1849.8351	1849.8330	1.10	0	(50)	9.6e-06	K.GEPGPTGVQGPPGPAGEEGK.R
929.4533	1856.8921	1856.8905	0.84	0	(30)	0.0014	R.VGPPGPSGNAGPPGPPGPVGK.E
645.3206	1932.9400	1932.9402	-0.09	2	36	0.00037	K.GPTGDPGKNGDKGHAGLAGAR.G
968.9779	1935.9413	1935.9399	0.71	1	41	7.8e-05	R.GERGPPGESGAVGPSGPIGSR.G
646.3211	1935.9415	1935.9399	0.83	1	(36)	0.00026	R.GERGPPGESGAVGPSGPIGSR.G
650.6528	1948.9365	1948.9351	0.70	2	(32)	0.0013	K.GPTGDPGKNGDKGHAGLAGAR.G
982.4844	1962.9542	1962.9508	1.74	1	52	8.5e-06	K.SGDRGETGPAGPAGPIGPAGAR.G
655.3254	1962.9543	1962.9508	1.80	1	(35)	0.00043	K.SGDRGETGPAGPAGPIGPAGAR.G 9092
1003.4837	2004.9529	2004.9501	1.36	1	(62)	7.1e-07	K.GEPGPTGVQGPPGPAGEEGKR.G 9414 9418
1003.9747	2005.9349	2005.9341	0.39	1	63	7.4e-07	K.GEPGPTGVQGPPGPAGEEGKR.G
1003.9758	2005.9371	2005.9341	1.48	1	(44)	5.4e-05	K.GEPGPTGVQGPPGPAGEEGKR.G
1018.9882	2035.9618	2035.9599	0.90	0	(36)	0.0005	R.GEVGPAGPNGFAGPAGAAGQPGAK.G
1026.0028	2049.9911	2049.9868	2.06	0	(52)	2.9e-05	R.GEVGPAGPNGFAGPAGAAGQPGAK.G
1026.4946	2050.9747	2050.9708	1.88	0	(43)	0.00023	R.GEVGPAGPNGFAGPAGAAGQPGAK.G
1026.9857	2051.9569	2051.9548	0.99	0	59	5.7e-06	R.GEVGPAGPNGFAGPAGAAGQPGAK.G
1034.4921	2066.9696	2066.9658	1.85	0	(37)	0.00085	R.GEVGPAGPNGFAGPAGAAGQPGAK.G
1034.9843	2067.9540	2067.9498	2.02	0	(55)	1.3e-05	R.GEVGPAGPNGFAGPAGAAGQPGAK.G 9983
1037.5023	2072.9901	2072.9876	1.22	0	(34)	0.00091	K.GSPGADGPAGAPGTPGPQGIAGQR.G
697.0072	2087.9998	2087.9985	0.62	0	(38)	0.00036	K.GSPGADGPAGAPGTPGPQGIAGQR.G
1045.0077	2088.0008	2087.9985	1.13	0	(42)	0.00014	K.GSPGADGPAGAPGTPGPQGIAGQR.G
1045.4995	2088.9845	2088.9825	0.95	0	(66)	6.9e-07	K.GSPGADGPAGAPGTPGPQGIAGQR.G 10172
697.3354	2088.9845	2088.9825	0.97	0	(45)	8.5e-05	K.GSPGADGPAGAPGTPGPQGIAGQR.G
1045.9913	2089.9681	2089.9665	0.78	0	(50)	2.7e-05	K.GSPGADGPAGAPGTPGPQGIAGQR.G 10184
702.3387	2103.9942	2103.9934	0.39	0	(31)	0.0016	K.GSPGADGPAGAPGTPGPQGIAGQR.G
1053.4978	2104.9811	2104.9774	1.73	0	(42)	0.00016	K.GSPGADGPAGAPGTPGPQGIAGQR.G
1053.9891	2105.9637	2105.9614	1.09	0	75	8.6e-08	K.GSPGADGPAGAPGTPGPQGIAGQR.G 10304
1059.9901	2117.9657	2117.9654	0.11	0	48	6.6e-05	R.GEPGPPGPAGFAGPPGADGQPGAK.G
1061.4946	2120.9747	2120.9723	1.12	0	(39)	0.00033	K.GSPGADGPAGAPGTPGPQGIAGQR.G
1065.0718	2128.1290	2128.1277	0.62	0	(45)	3.2e-05	R.GLPGVAGSLGEPGPLGIAGPPGAR.G 10444
1067.4969	2132.9793	2132.9763	1.40	0	(45)	0.00023	R.GEPGPPGPAGFAGPPGADGQPGAK.G
712.3278	2133.9614	2133.9604	0.51	0	(31)	0.0032	R.GEPGPPGPAGFAGPPGADGQPGAK.G
1067.9888	2133.9630	2133.9604	1.23	0	(31)	0.0035	R.GEPGPPGPAGFAGPPGADGQPGAK.G 10477
713.0280	2136.0620	2136.0600	0.95	0	51	3.6e-05	R.GETGPAGPPGAPGAPGAPGPVGPAGK.S
1073.0685	2144.1224	2144.1226	-0.09	0	(72)	6.6e-08	R.GLPGVAGSLGEPGPLGIAGPPGAR.G 10568
715.7149	2144.1229	2144.1226	0.13	0	(36)	0.00026	R.GLPGVAGSLGEPGPLGIAGPPGAR.G
715.7150	2144.1233	2144.1226	0.30	0	(39)	0.00013	R.GLPGVAGSLGEPGPLGIAGPPGAR.G 10566
1073.0693	2144.1241	2144.1226	0.71	0	96	2.5e-10	R.GLPGVAGSLGEPGPLGIAGPPGAR.G 10549 10552 10554
1074.4850	2146.9554	2146.9516	1.78	0	35	0.00094	R.GAPGPDGNNGAQGPPGPQGVQGGK.G
1077.0356	2152.0567	2152.0549	0.84	0	(32)	0.0037	R.GETGPAGPPGAPGAPGAPGPVGPAGK.S
1085.0331	2168.0516	2168.0498	0.81	0	(46)	0.00017	R.GETGPAGPPGAPGAPGAPGPVGPAGK.S
738.9949	2213.9628	2213.9608	0.91	0	(31)	0.0013	K.GDAGAPGAPGSQGAPGLQGMPGER.G
1108.4813	2214.9481	2214.9448	1.50	0	36	0.0004	K.GDAGAPGAPGSQGAPGLQGMPGER.G
739.3580	2215.0523	2215.0506	0.77	1	34	0.0027	R.GETGPAGRPGEVGPPGPPGPSGEK.G
760.3859	2278.1359	2278.1342	0.74	0	(35)	0.00029	K.GDAGPAGPAGPTGPPGPIGNVGAPGPK.G
760.7136	2279.1189	2279.1183	0.26	0	(56)	2.3e-06	K.GDAGPAGPAGPTGPPGPIGNVGAPGPK.G
765.7175	2294.1308	2294.1292	0.69	0	(49)	1.3e-05	K.GDAGPAGPAGPTGPPGPIGNVGAPGPK.G
766.0457	2295.1153	2295.1132	0.93	0	(49)	1.4e-05	K.GDAGPAGPAGPTGPPGPIGNVGAPGPK.G 11416
1148.5652	2295.1158	2295.1132	1.15	0	99	1.3e-10	K.GDAGPAGPAGPTGPPGPIGNVGAPGPK.G
767.6844	2300.0315	2300.0305	0.42	0	(40)	0.00046	R.GEPGPPGPAGAAGPAGNPGADGQPGAK.G
767.6851	2300.0333	2300.0305	1.22	0	(42)	0.00029	R.GEPGPPGPAGAAGPAGNPGADGQPGAK.G 11454
768.0131	2301.0175	2301.0146	1.29	0	(40)	0.0004	R.GEPGPPGPAGAAGPAGNPGADGQPGAK.G
772.6881	2315.0425	2315.0415	0.45	0	(34)	0.0018	R.GEPGPPGPAGAAGPAGNPGADGQPGAK.G
773.0165	2316.0276	2316.0255	0.93	0	54	1.7e-05	R.GEPGPPGPAGAAGPAGNPGADGQPGAK.G
773.0168	2316.0285	2316.0255	1.32	0	(36)	0.001	R.GEPGPPGPAGAAGPAGNPGADGQPGAK.G
773.3447	2317.0122	2317.0095	1.16	0	(38)	0.0007	R.GEPGPPGPAGAAGPAGNPGADGQPGAK.G 11552
1203.5942	2405.1739	2405.1711	1.18	0	(42)	0.0001	R.GEVGLPGVSGPVGPPGNPGANGLTGAK.G
804.3823	2410.1250	2410.1149	4.16	1	33	0.0021	R.GEVGPAGPNGFAGPAGAAGQPGAKGER.X
1211.1042	2420.1939	2420.1820	4.94	0	59	2.4e-06	R.GEVGLPGVSGPVGPPGNPGANGLTGAK.G 11982
818.7515	2453.2327	2453.2299	1.15	1	31	0.0022	R.GPPGSAGAPGKDGLNGLPGPIGPPGPR.G
822.4111	2464.2116	2464.2095	0.83	1	36	0.0012	K.GDRGETGPAGPPGAPGAPGAPGPVGPAGK.S
827.7433	2480.2082	2480.2045	1.52	1	(31)	0.0032	K.GDRGETGPAGPPGAPGAPGAPGPVGPAGK.S
838.4061	2512.1964	2512.1943	0.83	1	(35)	0.0012	K.GDRGETGPAGPPGAPGAPGAPGPVGPAGK.S
850.0742	2547.2006	2547.1991	0.63	0	(38)	0.00075	R.GNDGATGAAGPPGPTGPAGPPGFPGAVGAK.G
850.4021	2548.1845	2548.1831	0.56	0	41	0.00074	R.GNDGATGAAGPPGPTGPAGPPGFPGAVGAK.G
858.4261	2572.2566	2572.2558	0.30	0	41	0.00031	R.GSDGSVGPVGPAGPIGSAGPPGFPGAPGPK.G
863.7581	2588.2525	2588.2508	0.68	0	(40)	0.00046	R.GSDGSVGPVGPAGPIGSAGPPGFPGAPGPK.G 12723
866.7457	2597.2152	2597.2107	1.74	0	(32)	0.003	K.GENGPVGPTGPVGSAGPSGPNGPPGPAGSR.G
867.0730	2598.1972	2598.1947	0.96	0	45	5e-05	K.GENGPVGPTGPVGSAGPSGPNGPPGPAGSR.G
892.0887	2673.2442	2673.2420	0.85	0	(44)	9.4e-05	R.GFSGLQGPPGPPGSPGEQGPSGASGPAGPR.G
896.4196	2686.2368	2686.2372	-0.14	1	(36)	0.001	R.GAPGDRGEPGPPGPAGFAGPPGADGQPGAK.G
897.4200	2689.2383	2689.2369	0.53	0	(35)	0.00077	R.GFSGLQGPPGPPGSPGEQGPSGASGPAGPR.G
897.4205	2689.2396	2689.2369	1.01	0	(43)	0.00011	R.GFSGLQGPPGPPGSPGEQGPSGASGPAGPR.G
901.7524	2702.2355	2702.2321	1.24	1	(34)	0.0016	R.GAPGDRGEPGPPGPAGFAGPPGADGQPGAK.G
902.0795	2703.2166	2703.2161	0.16	1	(32)	0.0023	R.GAPGDRGEPGPPGPAGFAGPPGADGQPGAK.G
902.4241	2704.2506	2704.2478	1.03	0	(46)	6.5e-05	R.GFSGLQGPPGPPGSPGEQGPSGASGPAGPR.G
902.7521	2705.2344	2705.2318	0.96	0	(52)	1.3e-05	R.GFSGLQGPPGPPGSPGEQGPSGASGPAGPR.G
902.7523	2705.2351	2705.2318	1.23	0	54	8.2e-06	R.GFSGLQGPPGPPGSPGEQGPSGASGPAGPR.G
903.0803	2706.2190	2706.2158	1.16	0	(43)	0.00016	R.GFSGLQGPPGPPGSPGEQGPSGASGPAGPR.G
907.4119	2719.2140	2719.2111	1.06	1	38	0.00068	R.GAPGDRGEPGPPGPAGFAGPPGADGQPGAK.G
1032.1643	3093.4711	3093.4640	2.30	1	36	0.0003	K.GEPGDAGAKGDAGPAGPAGPTGPPGPIGNVGAPGPK.G
1075.8534	3224.5384	3224.5335	1.52	1	(32)	0.00065	R.GPSGPPGPDGNKGEPGVLGAPGTAGPSGPSGLPGER.G
1076.1815	3225.5227	3225.5175	1.63	1	32	0.0006	R.GPSGPPGPDGNKGEPGVLGAPGTAGPSGPSGLPGER.G
