# Supplementary material for: Ancient collagen reveals evolutionary history of the endemic South American ‘ungulates’
Source: Proc Biol Sci. 2015 May 7;282(1806):20142671. doi: 10.1098/rspb.2014.2671 (PMC4426609; doi:10.1098/rspb.2014.2671)
Supplement: ESM4 [file rspb20142671supp4.zip › ESM4_MLP 86-III-25-15_nofilter.xls]

## Sheet: Sheet1
M00015 Mass: 122690 Score: 14035 Matches: 963(685) Sequences: 101(71) emPAI: 128.73
>cu|M00015|COL1_DOG Canis
Query	Observed	Mr(expt)	Mr(calc)	ppm	Miss	Score	Expect	Rank	Unique	Peptide
69	369.6928	737.3710	737.3708	0.25	0	38	0.0003	1		R.GPPGPPGK.A
71	372.2058	742.3971	742.3974	-0.30	0	28	0.0049	1		R.GAAGIPGGK.G
72	372.6854	743.3562	743.3562	0.02	0	12	0.14	1		R.GETGPAGR.P
117	384.2061	766.3977	766.3974	0.51	0	(8)	0.43	3		R.GSPGPAGPK.G
130	385.1957	768.3769	768.3766	0.32	0	29	0.0023	1		K.GDAGPAGPK.G
149	392.2035	782.3924	782.3923	0.12	0	10	0.44	4		R.GSPGPAGPK.G 150
153	392.2211	782.4276	782.4286	-1.36	0	(24)	0.014	1		R.GAAGLPGPK.G 154 155 156 160 164 166 167 168
157	392.2216	782.4287	782.4286	0.04	0	51	3.5e-05	1		R.GAAGLPGPK.G 158 159 161 162 163 165 169
170	392.7066	783.3987	783.3987	-0.04	1	10	0.38	1		K.PGRPGER.G
171	392.7250	783.4355	783.4351	0.52	1	9	0.2	1		R.EGLRGPR.G
174	393.1940	784.3735	784.3715	2.51	0	(17)	0.072	1		K.GDAGPAGPK.G
178	393.2170	784.4195	784.4192	0.39	0	58	1.4e-06	1		R.GATGPAGVR.G 176 177
179	393.6908	785.3670	785.3668	0.23	0	33	0.00094	1		R.GDQGPVGR.T 180
207	400.2014	798.3883	798.3872	1.37	0	(0)	3.8	2		R.GSPGPAGPK.G
208	400.2190	798.4234	798.4236	-0.17	0	(24)	0.015	1		R.GAAGLPGPK.G
209	400.2191	798.4236	798.4236	-0.02	0	(39)	0.00055	1		R.GAAGLPGPK.G 210
214	401.1963	800.3781	800.3777	0.48	0	(4)	0.87	2		R.GDQGPVGR.T
216	401.6884	801.3623	801.3617	0.70	0	(7)	0.42	2		R.GDQGPVGR.T
249	408.2039	814.3932	814.3933	-0.20	0	2	0.74	1		R.GEIGNPGR.D
316	418.7226	835.4306	835.4301	0.62	0	55	1.2e-05	1		R.GPAGPQGPR.G 304 305 306 307 308 309 310 311 312 313 314 315 317 318 319
320	419.2145	836.4144	836.4141	0.41	0	(29)	0.0048	1		R.GPAGPQGPR.G
322	420.7382	839.4618	839.4614	0.48	0	(25)	0.0055	1		R.GVVGPQGAR.G
323	421.2300	840.4454	840.4454	0.04	0	27	0.0046	1		R.GVVGPQGAR.G
324	421.7093	841.4041	841.4042	-0.09	0	33	0.00061	1		K.GEAGPQGAR.G
345	426.2167	850.4189	850.4185	0.43	0	(26)	0.0054	1		R.GFSGLDGAK.G 344 346
363	426.7198	851.4251	851.4250	0.20	0	(35)	0.0012	1		R.GPPGPQGAR.G 352 353 354 355 356 357 358 359 360 361 362 364 365 366 367 368 369
374	427.2121	852.4097	852.4090	0.85	0	43	0.00021	1		R.GPPGPQGAR.G 372 373
383	429.2330	856.4515	856.4515	0.01	1	29	0.0025	1		K.GLPGERGR.V
404	434.2141	866.4137	866.4134	0.31	0	30	0.002	1		R.GFSGLDGAK.G 403
437	434.7355	867.4564	867.4563	0.15	0	(2)	1.1	2		R.VGAPGPAGAR.G
456	434.7357	867.4568	867.4563	0.64	0	53	9e-06	1		R.VGAPGPAGAR.G 410 411 412 413 414 415 416 417 418 419 420 421 422 423 424 425 426 427 428 429 430 431 432 433 434 435 436 438 439 440 441 443 444 445 446 447 448 449 450 451 452 453 454 455 457 458 459 460
511	441.7613	881.5081	881.5083	-0.25	0	(27)	0.0041	1		R.GVVGLPGQR.G
515	442.2530	882.4914	882.4923	-1.02	0	(37)	0.00045	1		R.GVVGLPGQR.G
518	443.7227	885.4309	885.4304	0.49	0	49	2.7e-05	1		R.GSEGPQGVR.G
519	444.2146	886.4147	886.4145	0.28	0	(49)	2.4e-05	1		R.GSEGPQGVR.G
539	448.2352	894.4559	894.4559	-0.03	0	64	7.8e-07	1		R.GPAGPSGPAGK.D 534 535 536 537 538 540 541 542 543 544 545 546 547
570	449.7588	897.5030	897.5032	-0.30	0	43	0.00011	1		R.GVVGLPGQR.G 566 567 568 569 571 572 573 574 575 576 577 578
593	450.2509	898.4873	898.4872	0.03	0	(34)	0.00075	1		R.GVVGLPGQR.G 581 582 583 584 585 586 587 588 589 590 591 592 594 595 596 597 598 599 600 601
642	456.2325	910.4505	910.4509	-0.35	0	(12)	0.36	4		R.GPPGSAGSPGK.G
643	456.2328	910.4510	910.4509	0.12	0	(18)	0.1	4		R.GPAGPSGPAGK.D 641 645
697	464.2303	926.4460	926.4458	0.20	0	22	0.048	6		R.GPPGSAGSPGK.G
704	464.7384	927.4623	927.4662	-4.14	0	25	0.017	1		R.PGEAGLPGAK.G
720	467.7409	933.4672	933.4668	0.38	0	(9)	0.22	1		R.PGPPGPPGAR.G
755	473.7513	945.4881	945.4879	0.14	1	29	0.0016	1		K.GEKGETGLR.G
765	475.7379	949.4613	949.4618	-0.51	0	41	0.00015	2		R.PGPPGPPGAR.G 766 767 768
1013	510.7464	1019.4782	1019.4785	-0.27	1	26	0.0057	1		R.GERGFPGER.G 1012
1190	529.2855	1056.5564	1056.5564	0.01	1	30	0.0032	1		R.GAAGIPGGKGEK.G
1191	353.1929	1056.5570	1056.5564	0.57	1	(21)	0.023	1		R.GAAGIPGGKGEK.G
1263	537.2831	1072.5516	1072.5513	0.31	1	(16)	0.07	1		R.GAAGIPGGKGEK.G
1310	541.2968	1080.5790	1080.5788	0.10	1	37	0.00036	1		R.GRVGAPGPAGAR.G
1311	361.2003	1080.5791	1080.5788	0.26	1	(21)	0.015	1		R.GRVGAPGPAGAR.G
1326	542.7568	1083.4990	1083.4945	4.16	0	(4)	1	2		R.EGAPGAEGSPGR.D
1330	542.7853	1083.5561	1083.5560	0.07	0	(13)	0.17	1		R.GLVGEPGPAGSK.G 1328 1329 1332
1333	542.7855	1083.5564	1083.5560	0.30	0	45	9.1e-05	1		R.GLVGEPGPAGSK.G 1331 1334
1335	542.7864	1083.5583	1083.5560	2.10	0	(1)	2.4	1		R.GLVGEPGPAGSK.G
1359	545.2806	1088.5466	1088.5462	0.37	1	(23)	0.0075	1		R.GAAGIPGGKGEK.G
1360	545.2939	1088.5733	1088.5727	0.58	0	(38)	0.00028	1		R.GVQGPPGPAGPR.G
1413	365.8600	1094.5580	1094.5581	-0.08	1	(3)	1	1		R.GPRGDQGPVGR.T
1448	548.2866	1094.5586	1094.5581	0.40	1	(8)	0.3	1		R.GPRGDQGPVGR.T 1399
1496	550.7521	1099.4896	1099.4894	0.17	0	(51)	4e-05	1		R.EGAPGAEGSPGR.D
1558	553.2911	1104.5676	1104.5676	-0.02	0	52	1.1e-05	1		R.GVQGPPGPAGPR.G 1525 1526 1527 1528 1529 1530 1531 1533 1534 1535 1536 1537 1541 1542 1543 1544 1545 1549 1550 1551 1552 1553 1554 1555 1556 1557 1560 1561 1562 1563 1564 1565 1567 1568 1569 1570 1571 1573 1574 1575 1576 1577 1578 1579 1580 1581 1586 1587
1559	553.2911	1104.5676	1104.5676	-0.02	0	(37)	0.00036	1		R.GVQGPPGPAGPR.G 1532 1538 1539 1540 1547 1548 1566 1572 1582 1583 1584 1585
1589	553.7834	1105.5522	1105.5516	0.53	0	(46)	5e-05	1		R.GVQGPPGPAGPR.G 1588
1590	553.7836	1105.5526	1105.5516	0.86	0	(15)	0.061	1		R.GVQGPPGPAGPR.G
1615	556.2955	1110.5765	1110.5782	-1.49	1	(27)	0.0072	1		R.GAAGLPGPKGDR.G
1628	558.7496	1115.4846	1115.4843	0.24	0	73	2.5e-07	1		R.EGAPGAEGSPGR.D
1659	561.2888	1120.5630	1120.5625	0.37	0	(15)	0.057	1		R.GVQGPPGPAGPR.G
1660	561.2888	1120.5630	1120.5625	0.37	0	(35)	0.00061	1		R.GVQGPPGPAGPR.G
1661	561.2888	1120.5631	1120.5625	0.48	0	(27)	0.0038	1		R.GVQGPPGPAGPR.G
1665	561.7803	1121.5460	1121.5466	-0.50	0	(28)	0.0033	1		R.GVQGPPGPAGPR.G
1672	563.2676	1124.5207	1124.5211	-0.31	0	54	7.3e-06	1		K.TGPPGPAGQDGR.P 1671
1675	563.7596	1125.5047	1125.5051	-0.31	0	(9)	0.29	1		K.TGPPGPAGQDGR.P
1684	564.2816	1126.5487	1126.5480	0.64	1	9	0.23	1		R.GPRGDQGPVGR.T
1687	376.5315	1126.5727	1126.5731	-0.31	1	(11)	0.32	1		R.GAAGLPGPKGDR.G 1690
1688	564.2937	1126.5729	1126.5731	-0.21	1	50	3.6e-05	1		R.GAAGLPGPKGDR.G 1689
1691	376.5317	1126.5732	1126.5731	0.10	1	(8)	0.56	1		R.GAAGLPGPKGDR.G
1708	565.7975	1129.5805	1129.5802	0.35	0	(37)	0.0018	1		R.GLPGTAGLPGMK.G
1735	379.5315	1135.5727	1135.5734	-0.60	1	(2)	1.1	1		R.GPAGPQGPRGDK.G
1743	569.2858	1136.5571	1136.5575	-0.32	0	(7)	0.78	1		R.GVQGPPGPAGPR.G
1744	569.2859	1136.5572	1136.5574	-0.18	1	11	0.3	1		R.GPAGPQGPRGDK.G
1745	569.2859	1136.5572	1136.5575	-0.21	0	(0)	3.4	1		R.GVQGPPGPAGPR.G
1802	573.7947	1145.5749	1145.5751	-0.13	0	42	0.00042	1		R.GLPGTAGLPGMK.G
1836	577.7758	1153.5370	1153.5364	0.50	0	(10)	0.21	1		R.GVQGPPGPAGPR.G
1867	581.2895	1160.5645	1160.5648	-0.26	0	(55)	2e-05	1		R.GQAGVMGFPGPK.P
1868	581.2901	1160.5656	1160.5648	0.68	0	(57)	1.2e-05	1		R.GQAGVMGFPGPK.P 1866
1870	581.7816	1161.5486	1161.5489	-0.26	0	(55)	1.8e-05	1		R.GQAGVMGFPGPK.P 1871
1872	581.7921	1161.5697	1161.5700	-0.27	0	(31)	0.0016	1		R.GLPGTAGLPGMK.G 1873
1925	390.1965	1167.5678	1167.5633	3.86	1	(0)	3.6	4		R.GPAGPQGPRGDK.G
1927	585.2994	1168.5842	1168.5877	-2.97	0	(2)	1.1	2		R.GEPGNIGFPGPK.G
1976	589.2870	1176.5594	1176.5598	-0.29	0	(61)	7.9e-06	1		R.GQAGVMGFPGPK.P 1975 1977
1978	589.2874	1176.5603	1176.5598	0.43	0	(42)	0.00067	1		R.GQAGVMGFPGPK.P
1983	589.7791	1177.5436	1177.5438	-0.19	0	(63)	4.2e-06	1		R.GQAGVMGFPGPK.P
1984	589.7792	1177.5438	1177.5438	0.01	0	(30)	0.0079	1		R.GQAGVMGFPGPK.P
1985	589.7793	1177.5440	1177.5438	0.23	0	79	1.1e-07	1		R.GQAGVMGFPGPK.P 1982 1986 1987 1988
2028	395.8669	1184.5787	1184.5826	-3.27	0	(2)	2.1	1		R.GEPGNIGFPGPK.G
2094	597.2848	1192.5550	1192.5547	0.28	0	(50)	9e-05	1		R.GQAGVMGFPGPK.P 2095
2101	597.7762	1193.5379	1193.5387	-0.64	0	(58)	1.1e-05	1		R.GQAGVMGFPGPK.P 2103
2102	597.7765	1193.5384	1193.5387	-0.23	0	(24)	0.026	1		R.GQAGVMGFPGPK.P
2141	601.2957	1200.5768	1200.5775	-0.63	0	(2)	1.9	1		R.GEPGNIGFPGPK.G
2144	601.2961	1200.5776	1200.5775	0.08	0	(62)	1.9e-06	1		R.GEPGNIGFPGPK.G 2140 2142 2143 2145
2149	601.7881	1201.5617	1201.5615	0.18	0	68	5.3e-07	1		R.GEPGNIGFPGPK.G 2147 2148 2150 2151
2179	603.8114	1205.6083	1205.6081	0.12	0	(32)	0.0027	1		R.GFPGTPGLPGFK.G
2200	605.7742	1209.5339	1209.5336	0.25	0	(12)	0.12	1		R.GQAGVMGFPGPK.P
2205	404.2247	1209.6523	1209.6466	4.69	0	23	0.0048	1	U	R.TGQPGTVGPAGIR.-
2212	606.3229	1210.6312	1210.6306	0.49	0	(2)	0.56	1	U	R.TGQPGTVGPAGIR.-
2266	611.8082	1221.6018	1221.6030	-1.02	0	(19)	0.053	1		R.GFPGTPGLPGFK.G 2265
2267	611.8089	1221.6032	1221.6030	0.18	0	(20)	0.043	1		R.GFPGTPGLPGFK.G 2270
2268	611.8090	1221.6034	1221.6030	0.28	0	41	0.00034	1		R.GFPGTPGLPGFK.G 2269
2278	408.5425	1222.6056	1222.6055	0.13	1	(23)	0.0048	1		R.GPAGPSGPAGKDGR.T 2282
2280	612.3103	1222.6061	1222.6055	0.49	1	69	1.3e-07	1		R.GPAGPSGPAGKDGR.T 2277 2281
2300	613.8105	1225.6064	1225.6051	1.08	2	9	0.12	1		R.GDKGEPGEKGPR.G
2366	619.8063	1237.5981	1237.5979	0.14	0	(24)	0.0088	1		R.GFPGTPGLPGFK.G 2367 2368
2374	620.3074	1238.6003	1238.6004	-0.05	1	(63)	9.5e-07	1		R.GPAGPSGPAGKDGR.T
2382	414.2299	1239.6679	1239.6684	-0.37	1	(16)	0.048	1		R.GVVGLPGQRGER.G
2385	621.3344	1240.6543	1240.6524	1.51	1	28	0.0033	1		R.GVVGLPGQRGER.G
2387	621.8018	1241.5890	1241.5888	0.12	0	62	2.6e-06	1		K.GLTGSPGSPGPDGK.T 2388
2516	629.7989	1257.5832	1257.5837	-0.41	0	(43)	0.00023	1		K.GLTGSPGSPGPDGK.T 2530
2521	629.7991	1257.5837	1257.5837	-0.02	0	(59)	5.1e-06	1		K.GLTGSPGSPGPDGK.T 2509 2510 2511 2512 2513 2515 2517 2518 2519 2520 2522 2523 2524 2525 2526 2528 2529 2531 2532 2533
2567	633.2661	1264.5176	1264.5168	0.63	1	9	0.27	1		R.GDKGETGEQGDR.G
2596	634.3409	1266.6672	1266.6681	-0.67	0	(16)	0.029	1		R.GIPGPVGAAGATGAR.G
2603	423.2299	1266.6677	1266.6681	-0.25	0	(39)	0.00014	1		R.GIPGPVGAAGATGAR.G 2620
2609	634.3413	1266.6681	1266.6681	0.00	0	95	4.1e-10	1		R.GIPGPVGAAGATGAR.G 2591 2592 2593 2594 2595 2597 2599 2600 2601 2602 2604 2605 2606 2607 2608 2610 2612 2613 2614 2615 2616 2617 2618 2619 2621 2622 2623 2624 2625 2626 2627 2628 2629 2630 2631 2632 2633 2634 2635 2636 2637 2638 2639 2640
2725	642.3387	1282.6629	1282.6630	-0.04	0	(11)	0.092	1		R.GIPGPVGAAGATGAR.G
2822	648.8331	1295.6517	1295.6510	0.53	0	(23)	0.0096	1		R.GFPGLPGPSGEPGK.Q
2828	649.3103	1296.6061	1296.6058	0.16	0	44	4.5e-05	2		R.GEAGPSGPAGPTGAR.G 2827 2829
2911	656.8300	1311.6455	1311.6459	-0.34	0	(33)	0.0021	1		R.GFPGLPGPSGEPGK.Q
2914	656.8304	1311.6462	1311.6459	0.21	0	(35)	0.0014	1		R.GFPGLPGPSGEPGK.Q 2912
2916	656.8311	1311.6476	1311.6459	1.23	0	(48)	0.00011	1		R.GFPGLPGPSGEPGK.Q 2915
3012	664.8275	1327.6405	1327.6409	-0.29	0	57	8.3e-06	1		R.GFPGLPGPSGEPGK.Q 3004 3005 3006 3007 3008 3009 3010 3011 3014 3015 3016 3017 3019 3020 3021 3022 3024 3025 3027 3028 3029 3030 3031 3032 3034 3035 3037 3038
3023	664.8279	1327.6412	1327.6409	0.27	0	(36)	0.00094	1		R.GFPGLPGPSGEPGK.Q
3033	664.8283	1327.6421	1327.6409	0.91	0	(37)	0.0009	1		R.GFPGLPGPSGEPGK.Q 3003 3013 3018 3026 3036 3039
3054	666.8307	1331.6469	1331.6470	-0.04	0	(79)	3.2e-08	1		R.GPSGPQGPSGPPGPK.G 3048 3049 3050 3051 3052 3053 3055 3056 3057 3058 3059 3060 3061 3062 3063 3064 3065 3066 3067 3068 3069 3070 3071 3072 3073
3089	667.3232	1332.6319	1332.6310	0.69	0	84	9.4e-09	1		R.GPSGPQGPSGPPGPK.G 3077 3078 3079 3080 3081 3082 3083 3084 3086 3087 3088
3095	667.8453	1333.6761	1333.6739	1.70	1	37	0.00053	3		R.GPAGERGSPGPAGPK.G
3125	672.8251	1343.6357	1343.6358	-0.04	0	(49)	5.1e-05	1		R.GFPGLPGPSGEPGK.Q 3124 3126
3127	672.8253	1343.6361	1343.6358	0.23	0	(24)	0.018	1		R.GFPGLPGPSGEPGK.Q
3128	672.8254	1343.6363	1343.6358	0.41	0	(47)	7.8e-05	1		R.GFPGLPGPSGEPGK.Q
3130	672.8262	1343.6378	1343.6358	1.50	0	(7)	0.95	1		R.GFPGLPGPSGEPGK.Q 3129
3144	674.8281	1347.6417	1347.6419	-0.17	0	(3)	1.1	1		R.GPSGPQGPSGPPGPK.G
3145	674.8284	1347.6422	1347.6419	0.19	0	(55)	8e-06	1		R.GPSGPQGPSGPPGPK.G
3146	674.8290	1347.6435	1347.6419	1.19	0	(7)	0.5	1		R.GPSGPQGPSGPPGPK.G
3150	675.3184	1348.6223	1348.6259	-2.70	0	(57)	4.3e-06	1		R.GPSGPQGPSGPPGPK.G 3151
3152	675.3195	1348.6244	1348.6259	-1.16	0	(61)	1.8e-06	1		R.GPSGPQGPSGPPGPK.G
3153	675.3204	1348.6263	1348.6259	0.28	0	(44)	9.1e-05	1		R.GPSGPQGPSGPPGPK.G
3154	675.3209	1348.6272	1348.6259	0.92	0	(12)	0.15	1		R.GPSGPQGPSGPPGPK.G
3155	675.3218	1348.6291	1348.6259	2.37	0	(27)	0.0048	1		R.GPSGPQGPSGPPGPK.G
3237	682.8259	1363.6372	1363.6368	0.25	0	(33)	0.0012	1		R.GPSGPQGPSGPPGPK.G
3241	683.3180	1364.6214	1364.6209	0.43	0	(30)	0.0022	1		R.GPSGPQGPSGPPGPK.G
3657	487.2352	1458.6837	1458.6852	-1.03	0	(43)	0.00011	1		R.GSAGPPGATGFPGAAGR.V 3658
3684	730.3502	1458.6859	1458.6852	0.48	0	100	2e-10	1		R.GSAGPPGATGFPGAAGR.V 3653 3654 3655 3656 3659 3660 3661 3662 3663 3664 3665 3666 3667 3668 3669 3670 3671 3672 3673 3674 3675 3676 3677 3678 3679 3680 3681 3682 3683 3685 3686 3687 3688 3689 3690 3691
3731	733.3489	1464.6833	1464.6845	-0.81	0	(10)	0.1	1		R.GEPGPTGLPGPPGER.G
3735	489.2353	1464.6840	1464.6845	-0.32	0	(31)	0.00078	1		R.GEPGPTGLPGPPGER.G
3737	733.3494	1464.6843	1464.6845	-0.14	0	(3)	0.5	1		R.GEPGPTGLPGPPGER.G
3739	733.3495	1464.6845	1464.6845	0.02	0	58	1.6e-06	1		R.GEPGPTGLPGPPGER.G 3729 3732 3736 3738 3740 3742 3744 3746 3747 3749 3750 3751 3753 3755 3756 3759 3760
3741	733.3497	1464.6848	1464.6845	0.19	0	(3)	0.58	1		R.GEPGPTGLPGPPGER.G
3743	733.3497	1464.6848	1464.6845	0.19	0	(53)	5.8e-06	1		R.GEPGPTGLPGPPGER.G 3733 3734 3752 3758
3748	733.3501	1464.6856	1464.6845	0.77	0	(3)	0.53	1		R.GEPGPTGLPGPPGER.G
3754	733.3505	1464.6864	1464.6845	1.27	0	(36)	0.00025	1		R.GEPGPTGLPGPPGER.G
3817	738.3475	1474.6804	1474.6801	0.20	0	(15)	0.054	1		R.GSAGPPGATGFPGAAGR.V
3849	741.3462	1480.6778	1480.6794	-1.08	0	(17)	0.024	1		R.GEPGPTGLPGPPGER.G 3850 3851
3889	745.8600	1489.7054	1489.7049	0.34	0	(17)	0.072	2		R.PGEVGPPGPPGPAGEK.G
3969	753.8580	1505.7015	1505.6998	1.12	0	21	0.026	2		R.PGEVGPPGPPGPAGEK.G
3988	755.8657	1509.7169	1509.7172	-0.20	1	24	0.021	4		R.GSPGPAGPKGSPGEAGR.P
4396	529.2621	1584.7644	1584.7645	-0.04	0	(37)	0.00039	1		K.GANGAPGIAGAPGFPGAR.G
4397	793.3906	1584.7666	1584.7645	1.32	0	(55)	6.3e-06	1		K.GANGAPGIAGAPGFPGAR.G 4395
4408	529.5897	1585.7472	1585.7485	-0.84	0	(41)	0.00037	1		K.GANGAPGIAGAPGFPGAR.G
4413	793.8815	1585.7484	1585.7485	-0.07	0	62	2.8e-06	1		K.GANGAPGIAGAPGFPGAR.G 4405 4406 4407 4409 4410 4411 4412 4414 4415 4416 4418 4419 4420 4421 4422 4423 4424 4425 4426 4427 4428 4429 4430 4431 4432 4433 4434 4435 4436 4437 4438 4439 4440 4441 4442 4443 4444 4445 4446 4447 4448
4492	797.8760	1593.7375	1593.7383	-0.49	0	55	3.2e-06	1		R.GPNGEAGSAGPSGPPGLR.G 4491 4495
4561	800.4158	1598.8171	1598.8165	0.38	0	(67)	1.9e-07	1		R.GELGPVGNPGPAGPAGPR.G
4568	800.9081	1599.8017	1599.8005	0.76	0	(59)	1.3e-06	1		R.GELGPVGNPGPAGPAGPR.G
4575	534.6023	1600.7851	1600.7845	0.32	1	(22)	0.0096	1		R.GFSGLDGAKGDAGPAGPK.G
4576	801.4003	1600.7861	1600.7845	0.97	1	(26)	0.0046	1		R.GFSGLDGAKGDAGPAGPK.G
4611	805.3844	1608.7542	1608.7492	3.13	1	1	2.6	1		K.GDAGPAGPKGEAGPQGAR.G
4636	539.2776	1614.8111	1614.8114	-0.20	0	(64)	5.4e-07	1		R.GELGPVGNPGPAGPAGPR.G
4637	808.4134	1614.8122	1614.8114	0.50	0	78	2.6e-08	1		R.GELGPVGNPGPAGPAGPR.G
4645	539.6057	1615.7953	1615.7954	-0.08	0	(59)	1.9e-06	1		R.GELGPVGNPGPAGPAGPR.G
4647	808.9055	1615.7965	1615.7954	0.65	0	(72)	1e-07	1		R.GELGPVGNPGPAGPAGPR.G
4655	539.9337	1616.7791	1616.7795	-0.20	1	(21)	0.027	1		R.GFSGLDGAKGDAGPAGPK.G 4654
4656	809.3968	1616.7791	1616.7795	-0.20	1	37	0.00079	1		R.GFSGLDGAKGDAGPAGPK.G
4681	542.5901	1624.7484	1624.7441	2.65	1	(0)	4.3	1		K.GDAGPAGPKGEAGPQGAR.G
4706	816.4105	1630.8065	1630.8064	0.09	0	(40)	0.00015	2		R.GELGPVGNPGPAGPAGPR.G
4712	816.8991	1631.7837	1631.7904	-4.10	0	(9)	0.63	2		R.GELGPVGNPGPAGPAGPR.G
4714	816.9016	1631.7887	1631.7904	-1.03	0	(62)	9.6e-07	1		R.GELGPVGNPGPAGPAGPR.G
4755	820.4064	1638.7982	1638.7962	1.24	1	(41)	0.00031	3		K.GSPGEAGRPGEAGLPGAK.G
4786	550.2643	1647.7710	1647.7713	-0.20	2	37	0.00082	1		K.AGEDGHPGKPGRPGER.G
4787	824.8929	1647.7713	1647.7713	-0.01	2	(28)	0.0054	1		K.AGEDGHPGKPGRPGER.G
4788	824.8932	1647.7719	1647.7713	0.36	2	(5)	1.1	1		K.AGEDGHPGKPGRPGER.G
4821	828.4029	1654.7912	1654.7911	0.09	1	67	7.6e-07	1		K.GSPGEAGRPGEAGLPGAK.G 4820 4823 4825
4822	552.6044	1654.7913	1654.7911	0.13	1	(14)	0.17	1		K.GSPGEAGRPGEAGLPGAK.G
4824	552.6045	1654.7916	1654.7911	0.34	1	(6)	0.97	1		K.GSPGEAGRPGEAGLPGAK.G
4854	555.5958	1663.7655	1663.7663	-0.48	2	(18)	0.054	1		K.AGEDGHPGKPGRPGER.G
4856	555.5961	1663.7666	1663.7663	0.18	2	(12)	0.23	1		K.AGEDGHPGKPGRPGER.G
4857	832.8911	1663.7677	1663.7663	0.85	2	(21)	0.028	1		K.AGEDGHPGKPGRPGER.G
4882	557.6322	1669.8748	1669.8747	0.02	2	(20)	0.019	1		R.GAAGIPGGKGEKGETGLR.G
4888	836.4006	1670.7867	1670.7860	0.43	1	(24)	0.0096	1		K.GSPGEAGRPGEAGLPGAK.G
4889	557.9362	1670.7868	1670.7860	0.50	1	(2)	1.4	1		K.GSPGEAGRPGEAGLPGAK.G
4975	562.9634	1685.8685	1685.8697	-0.69	2	(22)	0.01	1		R.GAAGIPGGKGEKGETGLR.G
4976	843.9426	1685.8707	1685.8697	0.62	2	(44)	7.5e-05	1		R.GAAGIPGGKGEKGETGLR.G
4977	562.9643	1685.8711	1685.8697	0.83	2	(11)	0.16	1		R.GAAGIPGGKGEKGETGLR.G
5047	851.9403	1701.8661	1701.8646	0.87	2	48	1.5e-05	1		R.GAAGIPGGKGEKGETGLR.G
5236	579.2909	1734.8509	1734.8537	-1.63	1	15	0.15	1		R.GHNGLDGLKGQPGAPGVK.G
5280	581.9556	1742.8449	1742.8449	0.01	1	57	3.7e-06	1		K.GARGSAGPPGATGFPGAAGR.V
5311	584.2871	1749.8395	1749.8394	0.04	1	(3)	0.48	3		K.RGPNGEAGSAGPSGPPGLR.G
5312	584.2874	1749.8402	1749.8394	0.47	1	23	0.0054	1		K.RGPNGEAGSAGPSGPPGLR.G
5319	584.6235	1750.8488	1750.8486	0.10	1	(14)	0.11	1		R.GHNGLDGLKGQPGAPGVK.G
5395	588.9640	1763.8701	1763.8704	-0.13	1	(14)	0.081	1		R.GFPGERGVQGPPGPAGPR.G
5396	882.9435	1763.8724	1763.8704	1.16	1	26	0.0055	1		R.GFPGERGVQGPPGPAGPR.G
5402	589.2921	1764.8545	1764.8544	0.08	1	(16)	0.055	1		R.GFPGERGVQGPPGPAGPR.G
5403	883.4349	1764.8553	1764.8544	0.54	1	(19)	0.03	1		R.GFPGERGVQGPPGPAGPR.G
5405	883.9200	1765.8254	1765.8231	1.29	0	40	0.00044	1		K.PGEQGVPGDLGAPGPSGAR.G
5420	590.9344	1769.7815	1769.7816	-0.08	1	(6)	0.77	1		R.EGAPGAEGSPGRDGSPGPK.G
5421	885.8991	1769.7837	1769.7816	1.14	1	24	0.012	1		R.EGAPGAEGSPGRDGSPGPK.G
5841	908.9386	1815.8626	1815.8574	2.88	0	5	1.3	1		R.GPPGPMGPPGLAGPPGESGR.E
6640	655.3236	1962.9490	1962.9582	-4.68	1	(12)	0.21	1		R.PGEPGLMGPRPGPIGPAGAR.G 6643 6644 6645 6648 6653 6655 6660 6666 6669
6651	982.4828	1962.9511	1962.9582	-3.58	1	(5)	0.99	1		R.PGEPGLMGPRPGPIGPAGAR.G
6656	655.3246	1962.9519	1962.9582	-3.18	1	(12)	0.19	1		R.PGEPGLMGPRPGPIGPAGAR.G 6642 6649 6650 6652 6670
6662	655.3248	1962.9525	1962.9582	-2.91	1	(9)	0.33	1		R.PGEPGLMGPRPGPIGPAGAR.G 6646 6667
6663	982.4836	1962.9526	1962.9582	-2.83	1	(7)	0.53	1		R.PGEPGLMGPRPGPIGPAGAR.G
6665	655.3249	1962.9528	1962.9582	-2.72	1	(6)	0.69	1		R.PGEPGLMGPRPGPIGPAGAR.G 6661
6668	655.3253	1962.9541	1962.9582	-2.06	1	13	0.14	1		R.PGEPGLMGPRPGPIGPAGAR.G 6641 6657
6746	660.6558	1978.9456	1978.9531	-3.76	1	(7)	0.55	1		R.PGEPGLMGPRPGPIGPAGAR.G
6748	990.4803	1978.9461	1978.9531	-3.51	1	(2)	1.6	1		R.PGEPGLMGPRPGPIGPAGAR.G
6751	990.4841	1978.9537	1978.9531	0.31	1	(7)	0.51	1		R.PGEPGLMGPRPGPIGPAGAR.G
6961	673.9967	2018.9683	2018.9658	1.25	1	17	0.06	1		K.GEPGPTGIQGPPGPAGEEGKR.G
7079	681.3274	2040.9603	2040.9614	-0.50	1	(12)	0.11	3		K.TGPPGPAGQDGRPGPPGPPGAR.G
7080	1021.4905	2040.9665	2040.9614	2.53	1	(21)	0.013	1		K.TGPPGPAGQDGRPGPPGPPGAR.G
7129	682.0244	2043.0514	2043.0538	-1.18	1	0	4.9	1		R.GVVGPQGARGFPGTPGLPGFK.G
7192	1026.4896	2050.9647	2050.9708	-3.00	0	(13)	0.35	1		R.GEVGPAGPNGFAGPAGAAGQPGAK.G
7194	684.6642	2050.9707	2050.9708	-0.06	0	(53)	2e-05	1		R.GEVGPAGPNGFAGPAGAAGQPGAK.G 7193
7195	684.6649	2050.9729	2050.9708	1.02	0	(28)	0.006	1		R.GEVGPAGPNGFAGPAGAAGQPGAK.G
7197	1026.9841	2051.9537	2051.9548	-0.55	0	(50)	3.9e-05	1		R.GEVGPAGPNGFAGPAGAAGQPGAK.G
7198	684.9922	2051.9547	2051.9548	-0.06	0	(40)	0.00034	1		R.GEVGPAGPNGFAGPAGAAGQPGAK.G
7216	686.3311	2055.9715	2055.9723	-0.37	1	(4)	0.79	2		K.TGPPGPAGQDGRPGPPGPPGAR.G
7221	686.3315	2055.9726	2055.9723	0.17	1	(27)	0.0035	1		K.TGPPGPAGQDGRPGPPGPPGAR.G 7217 7220 7223
7222	1028.9937	2055.9728	2055.9723	0.23	1	(6)	0.42	1		K.TGPPGPAGQDGRPGPPGPPGAR.G 7224
7226	1028.9965	2055.9784	2055.9723	2.96	1	(15)	0.057	1		K.TGPPGPAGQDGRPGPPGPPGAR.G
7229	686.6570	2056.9493	2056.9563	-3.39	1	(14)	0.079	1		K.TGPPGPAGQDGRPGPPGPPGAR.G 7231 7234 7255
7243	1029.4849	2056.9552	2056.9563	-0.54	1	(17)	0.042	1		K.TGPPGPAGQDGRPGPPGPPGAR.G
7246	686.6592	2056.9559	2056.9563	-0.19	1	56	5.1e-06	1		K.TGPPGPAGQDGRPGPPGPPGAR.G 7228 7236 7237 7239 7240 7250 7251 7252 7257 7258 7261
7248	1029.4858	2056.9571	2056.9563	0.41	1	(15)	0.06	2		K.TGPPGPAGQDGRPGPPGPPGAR.G
7249	686.6598	2056.9575	2056.9563	0.61	1	(28)	0.0031	3		K.TGPPGPAGQDGRPGPPGPPGAR.G 7232 7233 7235 7242 7245 7253 7254 7256
7352	689.9946	2066.9619	2066.9658	-1.88	0	(33)	0.002	1		R.GEVGPAGPNGFAGPAGAAGQPGAK.G 7353 7354
7358	690.3240	2067.9503	2067.9498	0.24	0	(53)	1.9e-05	1		R.GEVGPAGPNGFAGPAGAAGQPGAK.G
7359	1034.9828	2067.9510	2067.9498	0.61	0	63	2e-06	1		R.GEVGPAGPNGFAGPAGAAGQPGAK.G
7380	691.6622	2071.9649	2071.9672	-1.12	1	(9)	0.25	1		K.TGPPGPAGQDGRPGPPGPPGAR.G
7381	691.6638	2071.9694	2071.9672	1.09	1	(13)	0.091	1		K.TGPPGPAGQDGRPGPPGPPGAR.G
7393	691.9929	2072.9567	2072.9512	2.67	1	(25)	0.0059	2		K.TGPPGPAGQDGRPGPPGPPGAR.G 7390 7391 7392
7395	1037.5050	2072.9955	2072.9876	3.81	0	(21)	0.016	1		K.GSPGADGPAGAPGTPGPQGIAGQR.G
7476	696.9948	2087.9624	2087.9621	0.15	1	(2)	1.5	1		K.TGPPGPAGQDGRPGPPGPPGAR.G
7478	697.0066	2087.9979	2087.9985	-0.25	0	(29)	0.0019	1		K.GSPGADGPAGAPGTPGPQGIAGQR.G 7477
7479	1045.0066	2087.9986	2087.9985	0.08	0	(13)	0.094	1		K.GSPGADGPAGAPGTPGPQGIAGQR.G
7480	1045.0073	2088.0001	2087.9985	0.78	0	(68)	3.8e-07	1		K.GSPGADGPAGAPGTPGPQGIAGQR.G 7481
7491	1045.4983	2088.9820	2088.9825	-0.21	0	(61)	1.4e-06	1		K.GSPGADGPAGAPGTPGPQGIAGQR.G 7494
7492	697.3350	2088.9831	2088.9825	0.27	0	(37)	0.00035	1		K.GSPGADGPAGAPGTPGPQGIAGQR.G
7495	1045.5001	2088.9857	2088.9825	1.54	0	(70)	2e-07	1		K.GSPGADGPAGAPGTPGPQGIAGQR.G 7490 7493
7498	697.6630	2089.9672	2089.9665	0.36	0	(40)	0.00016	1		K.GSPGADGPAGAPGTPGPQGIAGQR.G
7500	1045.9916	2089.9686	2089.9665	1.01	0	(54)	8.6e-06	1		K.GSPGADGPAGAPGTPGPQGIAGQR.G 7499
7530	700.3168	2097.9285	2097.9312	-1.28	2	8	1	4		R.EGAPGAEGSPGRDGSPGPKGDR.G
7567	1053.0045	2103.9945	2103.9934	0.52	0	(53)	1.2e-05	1		K.GSPGADGPAGAPGTPGPQGIAGQR.G 7570
7568	702.3389	2103.9948	2103.9934	0.66	0	(7)	0.47	1		K.GSPGADGPAGAPGTPGPQGIAGQR.G
7569	1053.0049	2103.9952	2103.9934	0.87	0	(68)	3.5e-07	1		K.GSPGADGPAGAPGTPGPQGIAGQR.G
7579	702.6661	2104.9766	2104.9774	-0.39	0	(30)	0.0018	3		K.GSPGADGPAGAPGTPGPQGIAGQR.G
7583	1053.4967	2104.9789	2104.9774	0.69	0	(54)	8.6e-06	2		K.GSPGADGPAGAPGTPGPQGIAGQR.G 7580 7582
7584	1053.4967	2104.9789	2104.9774	0.69	0	(12)	0.14	1		K.GSPGADGPAGAPGTPGPQGIAGQR.G
7593	702.9927	2105.9562	2105.9614	-2.48	0	(19)	0.025	1		K.GSPGADGPAGAPGTPGPQGIAGQR.G
7595	1053.9894	2105.9642	2105.9614	1.33	0	(69)	3.1e-07	1		K.GSPGADGPAGAPGTPGPQGIAGQR.G 7594
7671	1061.0032	2119.9918	2119.9883	1.64	0	79	2.9e-08	1		K.GSPGADGPAGAPGTPGPQGIAGQR.G
7674	707.9977	2120.9712	2120.9723	-0.52	0	(16)	0.052	1		K.GSPGADGPAGAPGTPGPQGIAGQR.G
7678	1061.4950	2120.9754	2120.9723	1.47	0	(44)	9.1e-05	2		K.GSPGADGPAGAPGTPGPQGIAGQR.G 7676 7677
7766	711.9991	2132.9754	2132.9763	-0.43	0	(26)	0.021	1		R.GEPGPPGPAGFAGPPGADGQPGAK.G
7767	1067.4955	2132.9764	2132.9763	0.03	0	(20)	0.082	1		R.GEPGPPGPAGFAGPPGADGQPGAK.G 7768
7769	712.0001	2132.9784	2132.9763	0.94	0	(23)	0.04	1		R.GEPGPPGPAGFAGPPGADGQPGAK.G
7770	1067.4968	2132.9791	2132.9763	1.29	0	(27)	0.017	1		R.GEPGPPGPAGFAGPPGADGQPGAK.G
7779	1067.9871	2133.9596	2133.9604	-0.37	0	(45)	0.00012	1		R.GEPGPPGPAGFAGPPGADGQPGAK.G 7782 7783
7780	712.3274	2133.9603	2133.9604	-0.01	0	(30)	0.004	1		R.GEPGPPGPAGFAGPPGADGQPGAK.G
7781	712.3277	2133.9613	2133.9604	0.42	0	52	2.5e-05	1		R.GEPGPPGPAGFAGPPGADGQPGAK.G
7897	716.3302	2145.9688	2145.9676	0.56	0	(17)	0.067	1		K.GAPGPDGNNGAQGPPGPQGVQGGK.G
7902	716.6580	2146.9520	2146.9516	0.21	0	22	0.019	1		K.GAPGPDGNNGAQGPPGPQGVQGGK.G
7909	716.9852	2147.9337	2147.9356	-0.89	0	(15)	0.098	1		K.GAPGPDGNNGAQGPPGPQGVQGGK.G
7910	716.9857	2147.9353	2147.9356	-0.13	0	(14)	0.12	1		K.GAPGPDGNNGAQGPPGPQGVQGGK.G
7911	716.9999	2147.9778	2147.9832	-2.51	1	5	1.2	9		R.GVQGPPGPAGPRGANGAPGNDGAK.G
7921	1075.4926	2148.9706	2148.9713	-0.33	0	(19)	0.094	1		R.GEPGPPGPAGFAGPPGADGQPGAK.G
7926	717.6589	2149.9550	2149.9553	-0.14	0	(37)	0.0008	1		R.GEPGPPGPAGFAGPPGADGQPGAK.G
8038	723.6912	2168.0517	2168.0498	0.84	1	5	1.1	2		R.VGPPGPSGNAGPPGPPGPAGKEGGK.G
8182	1100.4810	2198.9474	2198.9499	-1.14	0	(69)	3.9e-07	1		K.GDAGAPGAPGSQGAPGLQGMPGER.G
8183	733.9910	2198.9513	2198.9499	0.63	0	(2)	2.2	1		K.GDAGAPGAPGSQGAPGLQGMPGER.G
8184	1100.4835	2198.9525	2198.9499	1.19	0	(68)	5.9e-07	1		K.GDAGAPGAPGSQGAPGLQGMPGER.G
8189	734.0262	2199.0567	2199.0556	0.49	1	(38)	0.00085	1		R.GETGPAGRPGEVGPPGPPGPAGEK.G
8190	1100.5360	2199.0575	2199.0556	0.83	1	54	2.1e-05	1		R.GETGPAGRPGEVGPPGPPGPAGEK.G
8192	1100.9750	2199.9354	2199.9339	0.69	0	(69)	3.9e-07	1		K.GDAGAPGAPGSQGAPGLQGMPGER.G 8191
8247	738.9946	2213.9621	2213.9608	0.58	0	(36)	0.00042	1		K.GDAGAPGAPGSQGAPGLQGMPGER.G
8248	1107.9886	2213.9627	2213.9608	0.89	0	(60)	1.7e-06	1		K.GDAGAPGAPGSQGAPGLQGMPGER.G
8252	739.3226	2214.9461	2214.9448	0.58	0	(19)	0.023	1		K.GDAGAPGAPGSQGAPGLQGMPGER.G
8253	1108.4810	2214.9474	2214.9448	1.17	0	72	9.7e-08	1		K.GDAGAPGAPGSQGAPGLQGMPGER.G
8262	739.3572	2215.0499	2215.0506	-0.31	1	(8)	0.82	1		R.GETGPAGRPGEVGPPGPPGPAGEK.G 8258
8266	739.3575	2215.0508	2215.0506	0.11	1	(13)	0.29	2		R.GETGPAGRPGEVGPPGPPGPAGEK.G
8267	739.3577	2215.0514	2215.0506	0.35	1	(33)	0.0031	1		R.GETGPAGRPGEVGPPGPPGPAGEK.G 8259 8261 8263 8264 8265 8271 8272 8273
8268	1108.5330	2215.0514	2215.0506	0.36	1	(17)	0.12	2		R.GETGPAGRPGEVGPPGPPGPAGEK.G
8270	739.3580	2215.0523	2215.0506	0.76	1	(3)	3	1		R.VGPPGPSGNAGPPGPPGPAGKEGGK.G
8278	739.6503	2215.9290	2215.9288	0.08	0	(20)	0.016	1		K.GDAGAPGAPGSQGAPGLQGMPGER.G
8279	1108.9720	2215.9295	2215.9288	0.34	0	(52)	1.1e-05	1		K.GDAGAPGAPGSQGAPGLQGMPGER.G
8334	1116.5289	2231.0433	2231.0455	-0.98	1	(18)	0.097	1		R.GETGPAGRPGEVGPPGPPGPAGEK.G
8335	744.6890	2231.0452	2231.0455	-0.11	1	(30)	0.0057	3		R.GETGPAGRPGEVGPPGPPGPAGEK.G
8337	744.6894	2231.0463	2231.0455	0.39	1	(25)	0.017	2		R.GETGPAGRPGEVGPPGPPGPAGEK.G 8336
8490	757.0309	2268.0710	2268.0771	-2.70	1	(1)	1.1	1		R.GFPGLPGPSGEPGKQGPSGTSGER.G
8495	757.3610	2269.0612	2269.0611	0.05	1	3	0.67	1		R.GFPGLPGPSGEPGKQGPSGTSGER.G
8573	762.3670	2284.0792	2284.0720	3.13	1	(2)	0.7	1		R.GFPGLPGPSGEPGKQGPSGTSGER.G
8672	767.3566	2299.0481	2299.0465	0.66	0	(28)	0.0058	1		R.GEPGPPGPAGAAGPAGNPGADGQPGAK.G
8673	767.3574	2299.0503	2299.0465	1.62	0	(10)	0.42	2		R.GEPGPPGPAGAAGPAGNPGADGQPGAK.G
8680	767.6843	2300.0310	2300.0305	0.18	0	(21)	0.033	1		R.GEPGPPGPAGAAGPAGNPGADGQPGAK.G
8686	768.0120	2301.0142	2301.0146	-0.14	0	(14)	0.18	1		R.GEPGPPGPAGAAGPAGNPGADGQPGAK.G
8710	769.3845	2305.1317	2305.1339	-0.94	0	5	0.34	1		K.GDAGPPGPAGPTGPPGPIGNVGAPGPK.G
8750	772.6877	2315.0414	2315.0415	-0.02	0	(33)	0.002	1		R.GEPGPPGPAGAAGPAGNPGADGQPGAK.G 8751
8753	773.0160	2316.0261	2316.0255	0.29	0	38	0.00071	1		R.GEPGPPGPAGAAGPAGNPGADGQPGAK.G
8756	773.3440	2317.0102	2317.0095	0.29	0	(36)	0.0011	1		R.GEPGPPGPAGAAGPAGNPGADGQPGAK.G
8831	778.4108	2332.2107	2332.2135	-1.24	1	14	0.087	1		R.GIPGPVGAAGATGARGLVGEPGPAGSK.G
9102	802.0669	2403.1789	2403.1779	0.41	2	21	0.068	2		R.GSPGPAGPKGSPGEAGRPGEAGLPGAK.G
9131	803.7228	2408.1467	2408.1469	-0.10	1	(14)	0.16	1		R.GEVGPAGPNGFAGPAGAAGQPGAKGER.G
9133	804.0515	2409.1327	2409.1309	0.74	1	(46)	9.3e-05	1		R.GEVGPAGPNGFAGPAGAAGQPGAKGER.G
9134	804.0516	2409.1329	2409.1309	0.82	1	(37)	0.00082	1		R.GEVGPAGPNGFAGPAGAAGQPGAKGER.G
9135	1205.5741	2409.1336	2409.1309	1.13	1	(93)	2e-09	1		R.GEVGPAGPNGFAGPAGAAGQPGAKGER.G
9137	1205.5768	2409.1390	2409.1309	3.36	1	(77)	6.2e-08	1		R.GEVGPAGPNGFAGPAGAAGQPGAKGER.G 9136
9147	804.3790	2410.1151	2410.1149	0.06	1	(70)	3.7e-07	1		R.GEVGPAGPNGFAGPAGAAGQPGAKGER.G 9142 9143 9146 9149 9150
9148	1206.0649	2410.1153	2410.1149	0.17	1	111	2.7e-11	1		R.GEVGPAGPNGFAGPAGAAGQPGAKGER.G 9145
9886	850.7379	2549.1919	2549.1994	-2.94	2	3	2.4	1		K.GDTGAKGEPGPTGIQGPPGPAGEEGKR.G
10310	896.4194	2686.2363	2686.2372	-0.35	1	(12)	0.23	1		R.GAPGDRGEPGPPGPAGFAGPPGADGQPGAK.G
10356	901.7518	2702.2337	2702.2321	0.57	1	(34)	0.0015	1		R.GAPGDRGEPGPPGPAGFAGPPGADGQPGAK.G 10355
10357	902.0801	2703.2186	2703.2161	0.90	1	(28)	0.0057	1		R.GAPGDRGEPGPPGPAGFAGPPGADGQPGAK.G 10360
10358	902.0804	2703.2193	2703.2161	1.18	1	(34)	0.0013	1		R.GAPGDRGEPGPPGPAGFAGPPGADGQPGAK.G
10419	907.0839	2718.2298	2718.2271	0.99	1	37	0.00068	1		R.GAPGDRGEPGPPGPAGFAGPPGADGQPGAK.G
10420	907.4087	2719.2042	2719.2111	-2.51	1	(14)	0.14	1		R.GAPGDRGEPGPPGPAGFAGPPGADGQPGAK.G
10421	907.4092	2719.2059	2719.2111	-1.90	1	(5)	1.2	1		R.GAPGDRGEPGPPGPAGFAGPPGADGQPGAK.G
10626	932.1122	2793.3149	2793.3067	2.95	0	(3)	0.48	1		K.GHNGLQGLPGLAGQHGDQGAPGSVGPAGPR.G
10628	932.4337	2794.2793	2794.2907	-4.07	0	7	0.19	1		K.GHNGLQGLPGLAGQHGDQGAPGSVGPAGPR.G
10663	936.4438	2806.3097	2806.3019	2.77	2	0	3.5	2		R.GFPGERGVQGPPGPAGPRGANGAPGNDGAK.G
10833	957.4374	2869.2903	2869.3003	-3.47	1	4	1.2	1		K.GEQGPAGPPGFQGLPGPAGTAGEVGKPGER.G
11040	978.4436	2932.3090	2932.3112	-0.74	1	12	0.4	1		R.GEPGPPGPAGFAGPPGADGQPGAKGEPGDAGAK.G
11128	988.4709	2962.3910	2962.3839	2.39	1	4	4	1		K.GDAGAPGAPGSQGAPGLQGMPGERGAAGLPGPK.G
11139	989.8405	2966.4995	2966.5098	-3.46	0	(17)	0.019	5		K.GPSGEPGTAGPPGTPGPQGLLGAPGILGLPGSR.G
11141	990.1719	2967.4938	2967.4938	-0.01	0	(7)	0.57	6		K.GPSGEPGTAGPPGTPGPQGLLGAPGILGLPGSR.G
11163	995.1765	2982.5077	2982.5047	1.00	0	29	0.0013	4		K.GPSGEPGTAGPPGTPGPQGLLGAPGILGLPGSR.G 11164
11168	995.5051	2983.4934	2983.4887	1.55	0	(9)	0.35	1		K.GPSGEPGTAGPPGTPGPQGLLGAPGILGLPGSR.G 11167
11194	997.7837	2990.3292	2990.3391	-3.30	0	11	0.099	5		K.GPPGASGAPGPQGFQGPAGEPGEPGQTGPAGAR.G
11200	998.1109	2991.3109	2991.3231	-4.10	0	(6)	0.3	4		K.GPPGASGAPGPQGFQGPAGEPGEPGQTGPAGAR.G
11214	1000.5051	2998.4934	2998.4996	-2.10	0	(10)	0.11	1		K.GPSGEPGTAGPPGTPGPQGLLGAPGILGLPGSR.G 11217 11218
11215	1000.5078	2998.5014	2998.4996	0.59	0	(10)	0.094	2		K.GPSGEPGTAGPPGTPGPQGLLGAPGILGLPGSR.G
11216	1000.5080	2998.5022	2998.4996	0.84	0	(26)	0.0023	1		K.GPSGEPGTAGPPGTPGPQGLLGAPGILGLPGSR.G
11220	1000.8353	2999.4840	2999.4837	0.11	0	(11)	0.2	2		K.GPSGEPGTAGPPGTPGPQGLLGAPGILGLPGSR.G
11221	1000.8375	2999.4906	2999.4837	2.30	0	(14)	0.1	4		K.GPSGEPGTAGPPGTPGPQGLLGAPGILGLPGSR.G
11222	1000.8386	2999.4939	2999.4837	3.40	0	(7)	0.51	5		K.GPSGEPGTAGPPGTPGPQGLLGAPGILGLPGSR.G
11223	1000.8399	2999.4979	2999.4837	4.74	0	(2)	0.68	5		K.GPSGEPGTAGPPGTPGPQGLLGAPGILGLPGSR.G
11266	1006.1707	3015.4901	3015.4786	3.83	0	(3)	1.4	1		K.GPSGEPGTAGPPGTPGPQGLLGAPGILGLPGSR.G
11396	1033.8342	3098.4809	3098.4654	5.00	1	1	1.4	1	U	K.GENGPVGPTGPIGSAGPSGPNGPPGPAGSREGLR.G
11513	1056.4967	3166.4683	3166.4664	0.59	1	(7)	1.4	4		R.GSEGPQGVRGEPGPPGPAGAAGPAGNPGADGQPGAK.G
11517	1057.1516	3168.4330	3168.4344	-0.46	1	(22)	0.029	4		R.GSEGPQGVRGEPGPPGPAGAAGPAGNPGADGQPGAK.G
11518	1057.4829	3169.4269	3169.4185	2.67	1	(23)	0.024	2		R.GSEGPQGVRGEPGPPGPAGAAGPAGNPGADGQPGAK.G
11537	1061.8295	3182.4666	3182.4613	1.64	1	(17)	0.099	3		R.GSEGPQGVRGEPGPPGPAGAAGPAGNPGADGQPGAK.G
11538	1062.1572	3183.4499	3183.4454	1.41	1	(27)	0.011	3		R.GSEGPQGVRGEPGPPGPAGAAGPAGNPGADGQPGAK.G
11541	1062.4855	3184.4346	3184.4294	1.64	1	43	0.0002	1		R.GSEGPQGVRGEPGPPGPAGAAGPAGNPGADGQPGAK.G
11559	1067.8154	3200.4245	3200.4243	0.06	1	(30)	0.0039	1		R.GSEGPQGVRGEPGPPGPAGAAGPAGNPGADGQPGAK.G
11560	1067.8202	3200.4387	3200.4243	4.52	1	(13)	0.28	1		R.GSEGPQGVRGEPGPPGPAGAAGPAGNPGADGQPGAK.G
11608	1081.4672	3241.3797	3241.3814	-0.54	1	32	0.0038	3		R.GANGAPGNDGAKGDAGAPGAPGSQGAPGLQGMPGER.G
11657	1086.7999	3257.3780	3257.3763	0.49	1	(32)	0.002	6		R.GANGAPGNDGAKGDAGAPGAPGSQGAPGLQGMPGER.G
11663	1087.1288	3258.3645	3258.3604	1.28	1	(18)	0.049	5		R.GANGAPGNDGAKGDAGAPGAPGSQGAPGLQGMPGER.G
11665	1087.4579	3259.3518	3259.3444	2.29	1	(14)	0.11	4		R.GANGAPGNDGAKGDAGAPGAPGSQGAPGLQGMPGER.G
11790	1114.8954	3341.6643	3341.6488	4.64	1	38	0.0002	6		K.GPSGEPGTAGPPGTPGPQGLLGAPGILGLPGSRGER.G
M00014 Mass: 122550 Score: 13778 Matches: 958(668) Sequences: 111(78) emPAI: 249.26
>cu|M00014|COL1_PIG Sus
Query	Observed	Mr(expt)	Mr(calc)	ppm	Miss	Score	Expect	Rank	Unique	Peptide
69	369.6928	737.3710	737.3708	0.25	0	38	0.0003	1		R.GPPGPPGK.A
71	372.2058	742.3971	742.3974	-0.30	0	28	0.0049	1		R.GAAGIPGGK.G
72	372.6854	743.3562	743.3562	0.02	0	12	0.14	1		R.GETGPAGR.P
92	379.6933	757.3721	757.3719	0.31	0	34	0.0008	1		R.GLPGADGR.A 87 88 90 93
117	384.2061	766.3977	766.3974	0.51	0	(8)	0.43	3		R.GSPGPAGPK.G
130	385.1957	768.3769	768.3766	0.32	0	29	0.0023	1		K.GDAGPAGPK.G
149	392.2035	782.3924	782.3923	0.12	0	10	0.44	4		R.GSPGPAGPK.G 150
153	392.2211	782.4276	782.4286	-1.36	0	(24)	0.014	1		R.GAAGLPGPK.G 154 155 156 160 164 166 167 168
157	392.2216	782.4287	782.4286	0.04	0	51	3.5e-05	1		R.GAAGLPGPK.G 158 159 161 162 163 165 169
170	392.7066	783.3987	783.3987	-0.04	1	10	0.38	1		K.PGRPGER.G
171	392.7250	783.4355	783.4351	0.52	1	9	0.2	1		R.EGLRGPR.G
174	393.1940	784.3735	784.3715	2.51	0	(17)	0.072	1		K.GDAGPAGPK.G
179	393.6908	785.3670	785.3668	0.23	0	33	0.00094	1		R.GDQGPVGR.T 180
207	400.2014	798.3883	798.3872	1.37	0	(0)	3.8	2		R.GSPGPAGPK.G
208	400.2190	798.4234	798.4236	-0.17	0	(24)	0.015	1		R.GAAGLPGPK.G
209	400.2191	798.4236	798.4236	-0.02	0	(39)	0.00055	1		R.GAAGLPGPK.G 210
214	401.1963	800.3781	800.3777	0.48	0	(4)	0.87	2		R.GDQGPVGR.T
216	401.6884	801.3623	801.3617	0.70	0	(7)	0.42	2		R.GDQGPVGR.T
316	418.7226	835.4306	835.4301	0.62	0	55	1.2e-05	1		R.GPAGPQGPR.G 304 305 306 307 308 309 310 311 312 313 314 315 317 318 319
320	419.2145	836.4144	836.4141	0.41	0	(29)	0.0048	1		R.GPAGPQGPR.G
322	420.7382	839.4618	839.4614	0.48	0	(25)	0.0055	1		R.GVVGPQGAR.G
323	421.2300	840.4454	840.4454	0.04	0	27	0.0046	1		R.GVVGPQGAR.G
324	421.7093	841.4041	841.4042	-0.09	0	33	0.00061	1		K.GEAGPQGAR.G
345	426.2167	850.4189	850.4185	0.43	0	(26)	0.0054	1		R.GFSGLDGAK.G 344 346
363	426.7198	851.4251	851.4250	0.20	0	(35)	0.0012	1		R.GPPGPQGAR.G 352 353 354 355 356 357 358 359 360 361 362 364 365 366 367 368 369
374	427.2121	852.4097	852.4090	0.85	0	43	0.00021	1		R.GPPGPQGAR.G 372 373
383	429.2330	856.4515	856.4515	0.01	1	29	0.0025	1		K.GLPGERGR.V
404	434.2141	866.4137	866.4134	0.31	0	30	0.002	1		R.GFSGLDGAK.G 403
437	434.7355	867.4564	867.4563	0.15	0	(2)	1.1	2		R.VGAPGPAGAR.G
456	434.7357	867.4568	867.4563	0.64	0	53	9e-06	1		R.VGAPGPAGAR.G 410 411 412 413 414 415 416 417 418 419 420 421 422 423 424 425 426 427 428 429 430 431 432 433 434 435 436 438 439 440 441 443 444 445 446 447 448 449 450 451 452 453 454 455 457 458 459 460
511	441.7613	881.5081	881.5083	-0.25	0	(27)	0.0041	1		R.GVVGLPGQR.G
515	442.2530	882.4914	882.4923	-1.02	0	(37)	0.00045	1		R.GVVGLPGQR.G
518	443.7227	885.4309	885.4304	0.49	0	49	2.7e-05	1		R.GSEGPQGVR.G
519	444.2146	886.4147	886.4145	0.28	0	(49)	2.4e-05	1		R.GSEGPQGVR.G
539	448.2352	894.4559	894.4559	-0.03	0	64	7.8e-07	1		R.GPAGPSGPAGK.D 534 535 536 537 538 540 541 542 543 544 545 546 547
570	449.7588	897.5030	897.5032	-0.30	0	43	0.00011	1		R.GVVGLPGQR.G 566 567 568 569 571 572 573 574 575 576 577 578
593	450.2509	898.4873	898.4872	0.03	0	(34)	0.00075	1		R.GVVGLPGQR.G 581 582 583 584 585 586 587 588 589 590 591 592 594 595 596 597 598 599 600 601
641	456.2323	910.4501	910.4509	-0.82	0	(9)	0.69	1		R.GPAGPSGPAGK.D
643	456.2328	910.4510	910.4509	0.12	0	32	0.0036	1		R.GPPGSAGAPGK.G 642 645
644	456.2328	910.4510	910.4509	0.19	0	(6)	1.5	2		R.GPPGSAGAPGK.G
647	456.7302	911.4458	911.4461	-0.28	1	4	0.44	4		K.GEPGDKGPR.G 648
697	464.2303	926.4460	926.4458	0.20	0	(31)	0.0056	1		R.GPPGSAGAPGK.G
704	464.7384	927.4623	927.4662	-4.14	0	25	0.017	1		R.PGEAGLPGAK.G
720	467.7409	933.4672	933.4668	0.38	0	(9)	0.22	1		R.PGPPGPPGAR.G
747	472.7346	943.4546	943.4546	0.01	0	(25)	0.0041	1		R.AGVMGPPGSR.G
755	473.7513	945.4881	945.4879	0.14	1	29	0.0016	1		K.GEKGETGLR.G
765	475.7379	949.4613	949.4618	-0.51	0	41	0.00015	2		R.PGPPGPPGAR.G 766 767 768
796	480.7319	959.4493	959.4495	-0.23	0	(26)	0.0032	1		R.AGVMGPPGSR.G
802	480.7320	959.4495	959.4495	0.02	0	60	1.4e-06	1		R.AGVMGPPGSR.G 793 794 795 797 798 799 800 801 803 804 805 806 807
854	488.7294	975.4442	975.4444	-0.16	0	(47)	2.1e-05	1		R.AGVMGPPGSR.G 853 855 856 857
1013	510.7464	1019.4782	1019.4785	-0.27	1	26	0.0057	1		R.GERGFPGER.G 1012
1179	352.1843	1053.5310	1053.5316	-0.56	1	14	0.067	1		K.GPRGETGPAGR.P
1190	529.2855	1056.5564	1056.5564	0.01	1	30	0.0032	1		R.GAAGIPGGKGEK.G
1191	353.1929	1056.5570	1056.5564	0.57	1	(21)	0.023	1		R.GAAGIPGGKGEK.G
1263	537.2831	1072.5516	1072.5513	0.31	1	(16)	0.07	1		R.GAAGIPGGKGEK.G
1310	541.2968	1080.5790	1080.5788	0.10	1	37	0.00036	1		R.GRVGAPGPAGAR.G
1311	361.2003	1080.5791	1080.5788	0.26	1	(21)	0.015	1		R.GRVGAPGPAGAR.G
1326	542.7568	1083.4990	1083.4945	4.16	0	(4)	1	2		R.EGAPGAEGSPGR.D
1330	542.7853	1083.5561	1083.5560	0.07	0	(13)	0.17	1		R.GLVGEPGPAGSK.G 1328 1329 1332
1333	542.7855	1083.5564	1083.5560	0.30	0	45	9.1e-05	1		R.GLVGEPGPAGSK.G 1331 1334
1335	542.7864	1083.5583	1083.5560	2.10	0	(1)	2.4	1		R.GLVGEPGPAGSK.G
1356	545.2443	1088.4740	1088.4734	0.50	0	23	0.0094	1		K.GNSGEPGAPGSK.G
1359	545.2806	1088.5466	1088.5462	0.37	1	(23)	0.0075	1		R.GAAGIPGGKGEK.G
1360	545.2939	1088.5733	1088.5727	0.58	0	(38)	0.00028	1		R.GVQGPPGPAGPR.G
1361	545.7363	1089.4580	1089.4574	0.50	0	(22)	0.011	1		K.GNSGEPGAPGSK.G
1413	365.8600	1094.5580	1094.5581	-0.08	1	(3)	1	1		R.GPRGDQGPVGR.T
1448	548.2866	1094.5586	1094.5581	0.40	1	(8)	0.3	1		R.GPRGDQGPVGR.T 1399
1496	550.7521	1099.4896	1099.4894	0.17	0	(51)	4e-05	1		R.EGAPGAEGSPGR.D
1558	553.2911	1104.5676	1104.5676	-0.02	0	52	1.1e-05	1		R.GVQGPPGPAGPR.G 1525 1526 1527 1528 1529 1530 1531 1533 1534 1535 1536 1537 1541 1542 1543 1544 1545 1549 1550 1551 1552 1553 1554 1555 1556 1557 1560 1561 1562 1563 1564 1565 1567 1568 1569 1570 1571 1573 1574 1575 1576 1577 1578 1579 1580 1581 1586 1587
1559	553.2911	1104.5676	1104.5676	-0.02	0	(37)	0.00036	1		R.GVQGPPGPAGPR.G 1532 1538 1539 1540 1547 1548 1566 1572 1582 1583 1584 1585
1589	553.7834	1105.5522	1105.5516	0.53	0	(46)	5e-05	1		R.GVQGPPGPAGPR.G 1588
1590	553.7836	1105.5526	1105.5516	0.86	0	(15)	0.061	1		R.GVQGPPGPAGPR.G
1615	556.2955	1110.5765	1110.5782	-1.49	1	(27)	0.0072	1		R.GAAGLPGPKGDR.G
1628	558.7496	1115.4846	1115.4843	0.24	0	73	2.5e-07	1		R.EGAPGAEGSPGR.D
1659	561.2888	1120.5630	1120.5625	0.37	0	(15)	0.057	1		R.GVQGPPGPAGPR.G
1660	561.2888	1120.5630	1120.5625	0.37	0	(35)	0.00061	1		R.GVQGPPGPAGPR.G
1661	561.2888	1120.5631	1120.5625	0.48	0	(27)	0.0038	1		R.GVQGPPGPAGPR.G
1665	561.7803	1121.5460	1121.5466	-0.50	0	(28)	0.0033	1		R.GVQGPPGPAGPR.G
1672	563.2676	1124.5207	1124.5211	-0.31	0	54	7.3e-06	1		K.TGPPGPAGQDGR.P 1671
1675	563.7596	1125.5047	1125.5051	-0.31	0	(9)	0.29	1		K.TGPPGPAGQDGR.P
1684	564.2816	1126.5487	1126.5480	0.64	1	9	0.23	1		R.GPRGDQGPVGR.T
1687	376.5315	1126.5727	1126.5731	-0.31	1	(11)	0.32	1		R.GAAGLPGPKGDR.G 1690
1688	564.2937	1126.5729	1126.5731	-0.21	1	50	3.6e-05	1		R.GAAGLPGPKGDR.G 1689
1691	376.5317	1126.5732	1126.5731	0.10	1	(8)	0.56	1		R.GAAGLPGPKGDR.G
1735	379.5315	1135.5727	1135.5734	-0.60	1	(2)	1.1	1		R.GPAGPQGPRGDK.G
1743	569.2858	1136.5571	1136.5575	-0.32	0	(7)	0.78	1		R.GVQGPPGPAGPR.G
1744	569.2859	1136.5572	1136.5574	-0.18	1	11	0.3	1		R.GPAGPQGPRGDK.G
1745	569.2859	1136.5572	1136.5575	-0.21	0	(0)	3.4	1		R.GVQGPPGPAGPR.G
1836	577.7758	1153.5370	1153.5364	0.50	0	(10)	0.21	1		R.GVQGPPGPAGPR.G
1867	581.2895	1160.5645	1160.5648	-0.26	0	(55)	2e-05	1		R.GQAGVMGFPGPK.P
1868	581.2901	1160.5656	1160.5648	0.68	0	(57)	1.2e-05	1		R.GQAGVMGFPGPK.P 1866
1870	581.7816	1161.5486	1161.5489	-0.26	0	(55)	1.8e-05	1		R.GQAGVMGFPGPK.P 1871
1925	390.1965	1167.5678	1167.5633	3.86	1	(0)	3.6	4		R.GPAGPQGPRGDK.G
1927	585.2994	1168.5842	1168.5877	-2.97	0	(2)	1.1	2		R.GEPGNIGFPGPK.G
1976	589.2870	1176.5594	1176.5598	-0.29	0	(61)	7.9e-06	1		R.GQAGVMGFPGPK.P 1975 1977
1978	589.2874	1176.5603	1176.5598	0.43	0	(42)	0.00067	1		R.GQAGVMGFPGPK.P
1983	589.7791	1177.5436	1177.5438	-0.19	0	(63)	4.2e-06	1		R.GQAGVMGFPGPK.P
1984	589.7792	1177.5438	1177.5438	0.01	0	(30)	0.0079	1		R.GQAGVMGFPGPK.P
1985	589.7793	1177.5440	1177.5438	0.23	0	79	1.1e-07	1		R.GQAGVMGFPGPK.P 1982 1986 1987 1988
2028	395.8669	1184.5787	1184.5826	-3.27	0	(2)	2.1	1		R.GEPGNIGFPGPK.G
2094	597.2848	1192.5550	1192.5547	0.28	0	(50)	9e-05	1		R.GQAGVMGFPGPK.P 2095
2101	597.7762	1193.5379	1193.5387	-0.64	0	(58)	1.1e-05	1		R.GQAGVMGFPGPK.P 2103
2102	597.7765	1193.5384	1193.5387	-0.23	0	(24)	0.026	1		R.GQAGVMGFPGPK.P
2141	601.2957	1200.5768	1200.5775	-0.63	0	(2)	1.9	1		R.GEPGNIGFPGPK.G
2144	601.2961	1200.5776	1200.5775	0.08	0	(62)	1.9e-06	1		R.GEPGNIGFPGPK.G 2140 2142 2143 2145
2149	601.7881	1201.5617	1201.5615	0.18	0	68	5.3e-07	1		R.GEPGNIGFPGPK.G 2147 2148 2150 2151
2179	603.8114	1205.6083	1205.6081	0.12	0	(32)	0.0027	1		R.GFPGTPGLPGFK.G
2200	605.7742	1209.5339	1209.5336	0.25	0	(12)	0.12	1		R.GQAGVMGFPGPK.P
2266	611.8082	1221.6018	1221.6030	-1.02	0	(19)	0.053	1		R.GFPGTPGLPGFK.G 2265
2267	611.8089	1221.6032	1221.6030	0.18	0	(20)	0.043	1		R.GFPGTPGLPGFK.G 2270
2268	611.8090	1221.6034	1221.6030	0.28	0	41	0.00034	1		R.GFPGTPGLPGFK.G 2269
2278	408.5425	1222.6056	1222.6055	0.13	1	(23)	0.0048	1		R.GPAGPSGPAGKDGR.T 2282
2280	612.3103	1222.6061	1222.6055	0.49	1	69	1.3e-07	1		R.GPAGPSGPAGKDGR.T 2277 2281
2284	612.3280	1222.6415	1222.6418	-0.31	0	4	0.42	1		R.GIPGPAGAAGATGAR.G 2285
2366	619.8063	1237.5981	1237.5979	0.14	0	(24)	0.0088	1		R.GFPGTPGLPGFK.G 2367 2368
2374	620.3074	1238.6003	1238.6004	-0.05	1	(63)	9.5e-07	1		R.GPAGPSGPAGKDGR.T
2382	414.2299	1239.6679	1239.6684	-0.37	1	(16)	0.048	1		R.GVVGLPGQRGER.G
2385	621.3344	1240.6543	1240.6524	1.51	1	28	0.0033	1		R.GVVGLPGQRGER.G
2387	621.8018	1241.5890	1241.5888	0.12	0	62	2.6e-06	1		K.GLTGSPGSPGPDGK.T 2388
2399	622.7968	1243.5791	1243.5793	-0.18	2	(16)	0.081	1		R.GDKGEPGDKGPR.G
2400	415.5337	1243.5792	1243.5793	-0.12	2	25	0.012	1		R.GDKGEPGDKGPR.G
2516	629.7989	1257.5832	1257.5837	-0.41	0	(43)	0.00023	1		K.GLTGSPGSPGPDGK.T 2530
2521	629.7991	1257.5837	1257.5837	-0.02	0	(59)	5.1e-06	1		K.GLTGSPGSPGPDGK.T 2509 2510 2511 2512 2513 2515 2517 2518 2519 2520 2522 2523 2524 2525 2526 2528 2529 2531 2532 2533
2567	633.2661	1264.5176	1264.5168	0.63	1	9	0.27	1		R.GDKGETGEQGDR.G
2822	648.8331	1295.6517	1295.6510	0.53	0	(23)	0.0096	1		R.GFPGLPGPSGEPGK.Q
2911	656.8300	1311.6455	1311.6459	-0.34	0	(33)	0.0021	1		R.GFPGLPGPSGEPGK.Q
2914	656.8304	1311.6462	1311.6459	0.21	0	(35)	0.0014	1		R.GFPGLPGPSGEPGK.Q 2912
2916	656.8311	1311.6476	1311.6459	1.23	0	(48)	0.00011	1		R.GFPGLPGPSGEPGK.Q 2915
3012	664.8275	1327.6405	1327.6409	-0.29	0	57	8.3e-06	1		R.GFPGLPGPSGEPGK.Q 3004 3005 3006 3007 3008 3009 3010 3011 3014 3015 3016 3017 3019 3020 3021 3022 3024 3025 3027 3028 3029 3030 3031 3032 3034 3035 3037 3038
3023	664.8279	1327.6412	1327.6409	0.27	0	(36)	0.00094	1		R.GFPGLPGPSGEPGK.Q
3033	664.8283	1327.6421	1327.6409	0.91	0	(37)	0.0009	1		R.GFPGLPGPSGEPGK.Q 3003 3013 3018 3026 3036 3039
3054	666.8307	1331.6469	1331.6470	-0.04	0	(79)	3.2e-08	1		R.GPSGPQGPSGPPGPK.G 3048 3049 3050 3051 3052 3053 3055 3056 3057 3058 3059 3060 3061 3062 3063 3064 3065 3066 3067 3068 3069 3070 3071 3072 3073
3089	667.3232	1332.6319	1332.6310	0.69	0	84	9.4e-09	1		R.GPSGPQGPSGPPGPK.G 3077 3078 3079 3080 3081 3082 3083 3084 3086 3087 3088
3095	667.8453	1333.6761	1333.6739	1.70	1	37	0.00053	3		R.GPAGERGSPGPAGPK.G
3125	672.8251	1343.6357	1343.6358	-0.04	0	(49)	5.1e-05	1		R.GFPGLPGPSGEPGK.Q 3124 3126
3127	672.8253	1343.6361	1343.6358	0.23	0	(24)	0.018	1		R.GFPGLPGPSGEPGK.Q
3128	672.8254	1343.6363	1343.6358	0.41	0	(47)	7.8e-05	1		R.GFPGLPGPSGEPGK.Q
3130	672.8262	1343.6378	1343.6358	1.50	0	(7)	0.95	1		R.GFPGLPGPSGEPGK.Q 3129
3144	674.8281	1347.6417	1347.6419	-0.17	0	(3)	1.1	1		R.GPSGPQGPSGPPGPK.G
3145	674.8284	1347.6422	1347.6419	0.19	0	(55)	8e-06	1		R.GPSGPQGPSGPPGPK.G
3146	674.8290	1347.6435	1347.6419	1.19	0	(7)	0.5	1		R.GPSGPQGPSGPPGPK.G
3150	675.3184	1348.6223	1348.6259	-2.70	0	(57)	4.3e-06	1		R.GPSGPQGPSGPPGPK.G 3151
3152	675.3195	1348.6244	1348.6259	-1.16	0	(61)	1.8e-06	1		R.GPSGPQGPSGPPGPK.G
3153	675.3204	1348.6263	1348.6259	0.28	0	(44)	9.1e-05	1		R.GPSGPQGPSGPPGPK.G
3154	675.3209	1348.6272	1348.6259	0.92	0	(12)	0.15	1		R.GPSGPQGPSGPPGPK.G
3155	675.3218	1348.6291	1348.6259	2.37	0	(27)	0.0048	1		R.GPSGPQGPSGPPGPK.G
3237	682.8259	1363.6372	1363.6368	0.25	0	(33)	0.0012	1		R.GPSGPQGPSGPPGPK.G
3241	683.3180	1364.6214	1364.6209	0.43	0	(30)	0.0022	1		R.GPSGPQGPSGPPGPK.G
3657	487.2352	1458.6837	1458.6852	-1.03	0	(43)	0.00011	1		R.GSAGPPGATGFPGAAGR.V 3658
3684	730.3502	1458.6859	1458.6852	0.48	0	100	2e-10	1		R.GSAGPPGATGFPGAAGR.V 3653 3654 3655 3656 3659 3660 3661 3662 3663 3664 3665 3666 3667 3668 3669 3670 3671 3672 3673 3674 3675 3676 3677 3678 3679 3680 3681 3682 3683 3685 3686 3687 3688 3689 3690 3691
3817	738.3475	1474.6804	1474.6801	0.20	0	(15)	0.054	1		R.GSAGPPGATGFPGAAGR.V
3889	745.8600	1489.7054	1489.7049	0.34	0	(17)	0.072	2		R.PGEVGPPGPPGPAGEK.G
3901	498.2611	1491.7615	1491.7616	-0.10	1	4	0.36	1	U	R.GLPGPAGLPGMKGHR.G
3969	753.8580	1505.7015	1505.6998	1.12	0	21	0.026	2		R.PGEVGPPGPPGPAGEK.G
3988	755.8657	1509.7169	1509.7172	-0.20	1	24	0.021	4		R.GSPGPAGPKGSPGEAGR.P
4396	529.2621	1584.7644	1584.7645	-0.04	0	(37)	0.00039	1		K.GANGAPGIAGAPGFPGAR.G
4397	793.3906	1584.7666	1584.7645	1.32	0	(55)	6.3e-06	1		K.GANGAPGIAGAPGFPGAR.G 4395
4408	529.5897	1585.7472	1585.7485	-0.84	0	(41)	0.00037	1		K.GANGAPGIAGAPGFPGAR.G
4413	793.8815	1585.7484	1585.7485	-0.07	0	62	2.8e-06	1		K.GANGAPGIAGAPGFPGAR.G 4405 4406 4407 4409 4410 4411 4412 4414 4415 4416 4418 4419 4420 4421 4422 4423 4424 4425 4426 4427 4428 4429 4430 4431 4432 4433 4434 4435 4436 4437 4438 4439 4440 4441 4442 4443 4444 4445 4446 4447 4448
4561	800.4158	1598.8171	1598.8165	0.38	0	(67)	1.9e-07	1		R.GELGPVGNPGPAGPAGPR.G
4568	800.9081	1599.8017	1599.8005	0.76	0	(59)	1.3e-06	1		R.GELGPVGNPGPAGPAGPR.G
4575	534.6023	1600.7851	1600.7845	0.32	1	(22)	0.0096	1		R.GFSGLDGAKGDAGPAGPK.G
4576	801.4003	1600.7861	1600.7845	0.97	1	(26)	0.0046	1		R.GFSGLDGAKGDAGPAGPK.G
4611	805.3844	1608.7542	1608.7492	3.13	1	1	2.6	1		K.GDAGPAGPKGEAGPQGAR.G
4636	539.2776	1614.8111	1614.8114	-0.20	0	(64)	5.4e-07	1		R.GELGPVGNPGPAGPAGPR.G
4637	808.4134	1614.8122	1614.8114	0.50	0	78	2.6e-08	1		R.GELGPVGNPGPAGPAGPR.G
4645	539.6057	1615.7953	1615.7954	-0.08	0	(59)	1.9e-06	1		R.GELGPVGNPGPAGPAGPR.G
4647	808.9055	1615.7965	1615.7954	0.65	0	(72)	1e-07	1		R.GELGPVGNPGPAGPAGPR.G
4655	539.9337	1616.7791	1616.7795	-0.20	1	(21)	0.027	1		R.GFSGLDGAKGDAGPAGPK.G 4654
4656	809.3968	1616.7791	1616.7795	-0.20	1	37	0.00079	1		R.GFSGLDGAKGDAGPAGPK.G
4681	542.5901	1624.7484	1624.7441	2.65	1	(0)	4.3	1		K.GDAGPAGPKGEAGPQGAR.G
4706	816.4105	1630.8065	1630.8064	0.09	0	(40)	0.00015	2		R.GELGPVGNPGPAGPAGPR.G
4712	816.8991	1631.7837	1631.7904	-4.10	0	(9)	0.63	2		R.GELGPVGNPGPAGPAGPR.G
4714	816.9016	1631.7887	1631.7904	-1.03	0	(62)	9.6e-07	1		R.GELGPVGNPGPAGPAGPR.G
4755	820.4064	1638.7982	1638.7962	1.24	1	(41)	0.00031	3		K.GSPGEAGRPGEAGLPGAK.G
4786	550.2643	1647.7710	1647.7713	-0.20	2	37	0.00082	1		K.AGEDGHPGKPGRPGER.G
4787	824.8929	1647.7713	1647.7713	-0.01	2	(28)	0.0054	1		K.AGEDGHPGKPGRPGER.G
4788	824.8932	1647.7719	1647.7713	0.36	2	(5)	1.1	1		K.AGEDGHPGKPGRPGER.G
4817	828.3875	1654.7604	1654.7659	-3.38	1	3	0.68	2		K.GDRGETGPSGPAGPTGAR.G
4821	828.4029	1654.7912	1654.7911	0.09	1	67	7.6e-07	1		K.GSPGEAGRPGEAGLPGAK.G 4820 4823 4825
4822	552.6044	1654.7913	1654.7911	0.13	1	(14)	0.17	1		K.GSPGEAGRPGEAGLPGAK.G
4824	552.6045	1654.7916	1654.7911	0.34	1	(6)	0.97	1		K.GSPGEAGRPGEAGLPGAK.G
4849	555.2712	1662.7919	1662.7962	-2.58	0	(3)	0.93	1		R.GPNGEVGSAGPPGPPGLR.G
4850	555.2717	1662.7932	1662.7962	-1.81	0	8	0.28	1		R.GPNGEVGSAGPPGPPGLR.G
4854	555.5958	1663.7655	1663.7663	-0.48	2	(18)	0.054	1		K.AGEDGHPGKPGRPGER.G
4856	555.5961	1663.7666	1663.7663	0.18	2	(12)	0.23	1		K.AGEDGHPGKPGRPGER.G
4857	832.8911	1663.7677	1663.7663	0.85	2	(21)	0.028	1		K.AGEDGHPGKPGRPGER.G
4882	557.6322	1669.8748	1669.8747	0.02	2	(20)	0.019	1		R.GAAGIPGGKGEKGETGLR.G
4888	836.4006	1670.7867	1670.7860	0.43	1	(24)	0.0096	1		K.GSPGEAGRPGEAGLPGAK.G
4889	557.9362	1670.7868	1670.7860	0.50	1	(2)	1.4	1		K.GSPGEAGRPGEAGLPGAK.G
4975	562.9634	1685.8685	1685.8697	-0.69	2	(22)	0.01	1		R.GAAGIPGGKGEKGETGLR.G
4976	843.9426	1685.8707	1685.8697	0.62	2	(44)	7.5e-05	1		R.GAAGIPGGKGEKGETGLR.G
4977	562.9643	1685.8711	1685.8697	0.83	2	(11)	0.16	1		R.GAAGIPGGKGEKGETGLR.G
5035	567.2771	1698.8095	1698.8108	-0.77	1	11	0.13	1		R.GLPGADGRAGVMGPPGSR.G
5047	851.9403	1701.8661	1701.8646	0.87	2	48	1.5e-05	1		R.GAAGIPGGKGEKGETGLR.G
5236	579.2909	1734.8509	1734.8537	-1.63	1	15	0.15	1		R.GHNGLDGLKGQPGAPGVK.G
5280	581.9556	1742.8449	1742.8449	0.01	1	57	3.7e-06	1		K.GARGSAGPPGATGFPGAAGR.V
5319	584.6235	1750.8488	1750.8486	0.10	1	(14)	0.11	1		R.GHNGLDGLKGQPGAPGVK.G
5378	882.4216	1762.8286	1762.8235	2.91	0	(51)	7.1e-06	1		R.GPPGAVGNPGVNGAPGEAGR.D
5388	882.9102	1763.8059	1763.8075	-0.90	0	(64)	3.7e-07	1		R.GPPGAVGNPGVNGAPGEAGR.D 5390
5389	882.9104	1763.8062	1763.8075	-0.69	0	(50)	9.2e-06	1		R.GPPGAVGNPGVNGAPGEAGR.D
5395	588.9640	1763.8701	1763.8704	-0.13	1	(14)	0.081	1		R.GFPGERGVQGPPGPAGPR.G
5396	882.9435	1763.8724	1763.8704	1.16	1	26	0.0055	1		R.GFPGERGVQGPPGPAGPR.G
5402	589.2921	1764.8545	1764.8544	0.08	1	(16)	0.055	1		R.GFPGERGVQGPPGPAGPR.G
5403	883.4349	1764.8553	1764.8544	0.54	1	(19)	0.03	1		R.GFPGERGVQGPPGPAGPR.G
5405	883.9200	1765.8254	1765.8231	1.29	0	40	0.00044	1		K.PGEQGVPGDLGAPGPSGAR.G
5420	590.9344	1769.7815	1769.7816	-0.08	1	6	0.78	3		R.EGAPGAEGSPGRDGAPGPK.G
5494	593.6188	1777.8347	1777.8344	0.17	0	(17)	0.018	1		R.GPPGAVGNPGVNGAPGEAGR.D
5501	890.4174	1778.8203	1778.8184	1.07	0	(93)	4.8e-10	1		R.GPPGAVGNPGVNGAPGEAGR.D 5499 5500
5507	594.2730	1779.7972	1779.8024	-2.91	0	(31)	0.00086	1		R.GPPGAVGNPGVNGAPGEAGR.D
5508	594.2746	1779.8020	1779.8024	-0.24	0	(29)	0.0013	1		R.GPPGAVGNPGVNGAPGEAGR.D
5510	890.9088	1779.8031	1779.8024	0.39	0	94	3.7e-10	1		R.GPPGAVGNPGVNGAPGEAGR.D 5509 5511
5841	908.9386	1815.8626	1815.8574	2.88	0	5	1.3	1		R.GPPGPMGPPGLAGPPGESGR.E
5897	912.4064	1822.7983	1822.7970	0.74	0	18	0.039	5		K.GEPGAAGPQGPPGPSGEEGK.R
6104	617.2902	1848.8488	1848.8490	-0.10	0	(47)	1.9e-05	1		K.GEPGPTGVQGPPGPAGEEGK.R
6108	925.4321	1848.8497	1848.8490	0.37	0	78	1.7e-08	1		K.GEPGPTGVQGPPGPAGEEGK.R 6105 6106 6107
6112	925.9226	1849.8307	1849.8330	-1.28	0	(56)	2.5e-06	1		K.GEPGPTGVQGPPGPAGEEGK.R
6230	626.3134	1875.9184	1875.9187	-0.17	1	0	0.94	2		R.GERGPPGESGAAGPAGPIGSR.G
6640	655.3236	1962.9490	1962.9582	-4.68	1	(12)	0.21	1		R.PGEPGLMGPRPGPIGPAGAR.G 6643 6644 6645 6648 6653 6655 6660 6666 6669
6651	982.4828	1962.9511	1962.9582	-3.58	1	(5)	0.99	1		R.PGEPGLMGPRPGPIGPAGAR.G
6656	655.3246	1962.9519	1962.9582	-3.18	1	(12)	0.19	1		R.PGEPGLMGPRPGPIGPAGAR.G 6642 6649 6650 6652 6670
6662	655.3248	1962.9525	1962.9582	-2.91	1	(9)	0.33	1		R.PGEPGLMGPRPGPIGPAGAR.G 6646 6667
6663	982.4836	1962.9526	1962.9582	-2.83	1	(7)	0.53	1		R.PGEPGLMGPRPGPIGPAGAR.G
6665	655.3249	1962.9528	1962.9582	-2.72	1	(6)	0.69	1		R.PGEPGLMGPRPGPIGPAGAR.G 6661
6668	655.3253	1962.9541	1962.9582	-2.06	1	13	0.14	1		R.PGEPGLMGPRPGPIGPAGAR.G 6641 6657
6746	660.6558	1978.9456	1978.9531	-3.76	1	(7)	0.55	1		R.PGEPGLMGPRPGPIGPAGAR.G
6748	990.4803	1978.9461	1978.9531	-3.51	1	(2)	1.6	1		R.PGEPGLMGPRPGPIGPAGAR.G
6751	990.4841	1978.9537	1978.9531	0.31	1	(7)	0.51	1		R.PGEPGLMGPRPGPIGPAGAR.G
6783	995.4854	1988.9562	1988.9552	0.48	1	(44)	4e-05	1		K.GEPGPTGVQGPPGPAGEEGKR.G
6852	669.3237	2004.9492	2004.9501	-0.47	1	(0)	0.93	1		K.GEPGPTGVQGPPGPAGEEGKR.G
6854	669.3242	2004.9506	2004.9501	0.26	1	(28)	0.0016	1		K.GEPGPTGVQGPPGPAGEEGKR.G 6858
6856	1003.4828	2004.9510	2004.9501	0.45	1	(32)	0.0006	1		K.GEPGPTGVQGPPGPAGEEGKR.G
6862	1003.4835	2004.9524	2004.9501	1.12	1	(76)	2.8e-08	1		K.GEPGPTGVQGPPGPAGEEGKR.G 6860
6863	669.3249	2004.9528	2004.9501	1.36	1	(2)	0.62	1		K.GEPGPTGVQGPPGPAGEEGKR.G 6857
6870	669.6523	2005.9350	2005.9341	0.44	1	(15)	0.034	1		K.GEPGPTGVQGPPGPAGEEGKR.G
6871	1003.9756	2005.9367	2005.9341	1.30	1	104	3.9e-11	1		K.GEPGPTGVQGPPGPAGEEGKR.G
6873	669.6541	2005.9405	2005.9341	3.18	1	(5)	0.34	1		K.GEPGPTGVQGPPGPAGEEGKR.G
7079	681.3274	2040.9603	2040.9614	-0.50	1	(12)	0.11	3		K.TGPPGPAGQDGRPGPPGPPGAR.G
7080	1021.4905	2040.9665	2040.9614	2.53	1	(21)	0.013	1		K.TGPPGPAGQDGRPGPPGPPGAR.G
7129	682.0244	2043.0514	2043.0538	-1.18	1	0	4.9	1		R.GVVGPQGARGFPGTPGLPGFK.G
7192	1026.4896	2050.9647	2050.9708	-3.00	0	(13)	0.35	1		R.GEVGPAGPNGFAGPAGAAGQPGAK.G
7194	684.6642	2050.9707	2050.9708	-0.06	0	(53)	2e-05	1		R.GEVGPAGPNGFAGPAGAAGQPGAK.G 7193
7195	684.6649	2050.9729	2050.9708	1.02	0	(28)	0.006	1		R.GEVGPAGPNGFAGPAGAAGQPGAK.G
7197	1026.9841	2051.9537	2051.9548	-0.55	0	(50)	3.9e-05	1		R.GEVGPAGPNGFAGPAGAAGQPGAK.G
7198	684.9922	2051.9547	2051.9548	-0.06	0	(40)	0.00034	1		R.GEVGPAGPNGFAGPAGAAGQPGAK.G
7216	686.3311	2055.9715	2055.9723	-0.37	1	(4)	0.79	2		K.TGPPGPAGQDGRPGPPGPPGAR.G
7221	686.3315	2055.9726	2055.9723	0.17	1	(27)	0.0035	1		K.TGPPGPAGQDGRPGPPGPPGAR.G 7217 7220 7223
7222	1028.9937	2055.9728	2055.9723	0.23	1	(6)	0.42	1		K.TGPPGPAGQDGRPGPPGPPGAR.G 7224
7226	1028.9965	2055.9784	2055.9723	2.96	1	(15)	0.057	1		K.TGPPGPAGQDGRPGPPGPPGAR.G
7229	686.6570	2056.9493	2056.9563	-3.39	1	(14)	0.079	1		K.TGPPGPAGQDGRPGPPGPPGAR.G 7231 7234 7255
7243	1029.4849	2056.9552	2056.9563	-0.54	1	(17)	0.042	1		K.TGPPGPAGQDGRPGPPGPPGAR.G
7246	686.6592	2056.9559	2056.9563	-0.19	1	56	5.1e-06	1		K.TGPPGPAGQDGRPGPPGPPGAR.G 7228 7236 7237 7239 7240 7250 7251 7252 7257 7258 7261
7248	1029.4858	2056.9571	2056.9563	0.41	1	(15)	0.06	2		K.TGPPGPAGQDGRPGPPGPPGAR.G
7249	686.6598	2056.9575	2056.9563	0.61	1	(28)	0.0031	3		K.TGPPGPAGQDGRPGPPGPPGAR.G 7232 7233 7235 7242 7245 7253 7254 7256
7352	689.9946	2066.9619	2066.9658	-1.88	0	(33)	0.002	1		R.GEVGPAGPNGFAGPAGAAGQPGAK.G 7353 7354
7358	690.3240	2067.9503	2067.9498	0.24	0	(53)	1.9e-05	1		R.GEVGPAGPNGFAGPAGAAGQPGAK.G
7359	1034.9828	2067.9510	2067.9498	0.61	0	63	2e-06	1		R.GEVGPAGPNGFAGPAGAAGQPGAK.G
7380	691.6622	2071.9649	2071.9672	-1.12	1	(9)	0.25	1		K.TGPPGPAGQDGRPGPPGPPGAR.G
7381	691.6638	2071.9694	2071.9672	1.09	1	(13)	0.091	1		K.TGPPGPAGQDGRPGPPGPPGAR.G
7393	691.9929	2072.9567	2072.9512	2.67	1	(25)	0.0059	2		K.TGPPGPAGQDGRPGPPGPPGAR.G 7390 7391 7392
7395	1037.5050	2072.9955	2072.9876	3.81	0	(21)	0.016	1		K.GSPGADGPAGAPGTPGPQGIAGQR.G
7476	696.9948	2087.9624	2087.9621	0.15	1	(2)	1.5	1		K.TGPPGPAGQDGRPGPPGPPGAR.G
7478	697.0066	2087.9979	2087.9985	-0.25	0	(29)	0.0019	1		K.GSPGADGPAGAPGTPGPQGIAGQR.G 7477
7479	1045.0066	2087.9986	2087.9985	0.08	0	(13)	0.094	1		K.GSPGADGPAGAPGTPGPQGIAGQR.G
7480	1045.0073	2088.0001	2087.9985	0.78	0	(68)	3.8e-07	1		K.GSPGADGPAGAPGTPGPQGIAGQR.G 7481
7491	1045.4983	2088.9820	2088.9825	-0.21	0	(61)	1.4e-06	1		K.GSPGADGPAGAPGTPGPQGIAGQR.G 7494
7492	697.3350	2088.9831	2088.9825	0.27	0	(37)	0.00035	1		K.GSPGADGPAGAPGTPGPQGIAGQR.G
7495	1045.5001	2088.9857	2088.9825	1.54	0	(70)	2e-07	1		K.GSPGADGPAGAPGTPGPQGIAGQR.G 7490 7493
7498	697.6630	2089.9672	2089.9665	0.36	0	(40)	0.00016	1		K.GSPGADGPAGAPGTPGPQGIAGQR.G
7500	1045.9916	2089.9686	2089.9665	1.01	0	(54)	8.6e-06	1		K.GSPGADGPAGAPGTPGPQGIAGQR.G 7499
7530	700.3168	2097.9285	2097.9312	-1.28	2	13	0.33	1		R.EGAPGAEGSPGRDGAPGPKGDR.G
7567	1053.0045	2103.9945	2103.9934	0.52	0	(53)	1.2e-05	1		K.GSPGADGPAGAPGTPGPQGIAGQR.G 7570
7568	702.3389	2103.9948	2103.9934	0.66	0	(7)	0.47	1		K.GSPGADGPAGAPGTPGPQGIAGQR.G
7569	1053.0049	2103.9952	2103.9934	0.87	0	(68)	3.5e-07	1		K.GSPGADGPAGAPGTPGPQGIAGQR.G
7579	702.6661	2104.9766	2104.9774	-0.39	0	(30)	0.0018	3		K.GSPGADGPAGAPGTPGPQGIAGQR.G
7583	1053.4967	2104.9789	2104.9774	0.69	0	(54)	8.6e-06	2		K.GSPGADGPAGAPGTPGPQGIAGQR.G 7580 7582
7584	1053.4967	2104.9789	2104.9774	0.69	0	(12)	0.14	1		K.GSPGADGPAGAPGTPGPQGIAGQR.G
7593	702.9927	2105.9562	2105.9614	-2.48	0	(19)	0.025	1		K.GSPGADGPAGAPGTPGPQGIAGQR.G
7595	1053.9894	2105.9642	2105.9614	1.33	0	(69)	3.1e-07	1		K.GSPGADGPAGAPGTPGPQGIAGQR.G 7594
7671	1061.0032	2119.9918	2119.9883	1.64	0	79	2.9e-08	1		K.GSPGADGPAGAPGTPGPQGIAGQR.G
7674	707.9977	2120.9712	2120.9723	-0.52	0	(16)	0.052	1		K.GSPGADGPAGAPGTPGPQGIAGQR.G
7678	1061.4950	2120.9754	2120.9723	1.47	0	(44)	9.1e-05	2		K.GSPGADGPAGAPGTPGPQGIAGQR.G 7676 7677
7766	711.9991	2132.9754	2132.9763	-0.43	0	(26)	0.021	1		R.GEPGPPGPAGFAGPPGADGQPGAK.G
7767	1067.4955	2132.9764	2132.9763	0.03	0	(20)	0.082	1		R.GEPGPPGPAGFAGPPGADGQPGAK.G 7768
7769	712.0001	2132.9784	2132.9763	0.94	0	(23)	0.04	1		R.GEPGPPGPAGFAGPPGADGQPGAK.G
7770	1067.4968	2132.9791	2132.9763	1.29	0	(27)	0.017	1		R.GEPGPPGPAGFAGPPGADGQPGAK.G
7779	1067.9871	2133.9596	2133.9604	-0.37	0	(45)	0.00012	1		R.GEPGPPGPAGFAGPPGADGQPGAK.G 7782 7783
7780	712.3274	2133.9603	2133.9604	-0.01	0	(30)	0.004	1		R.GEPGPPGPAGFAGPPGADGQPGAK.G
7781	712.3277	2133.9613	2133.9604	0.42	0	52	2.5e-05	1		R.GEPGPPGPAGFAGPPGADGQPGAK.G
7897	716.3302	2145.9688	2145.9676	0.56	0	(17)	0.067	1		K.GAPGPDGNNGAQGPPGPQGVQGGK.G
7902	716.6580	2146.9520	2146.9516	0.21	0	22	0.019	1		K.GAPGPDGNNGAQGPPGPQGVQGGK.G
7909	716.9852	2147.9337	2147.9356	-0.89	0	(15)	0.098	1		K.GAPGPDGNNGAQGPPGPQGVQGGK.G
7910	716.9857	2147.9353	2147.9356	-0.13	0	(14)	0.12	1		K.GAPGPDGNNGAQGPPGPQGVQGGK.G
7911	716.9999	2147.9778	2147.9832	-2.51	1	5	1.2	9		R.GVQGPPGPAGPRGANGAPGNDGAK.G
7916	1075.0295	2148.0445	2148.0448	-0.10	0	(43)	5.1e-05	1		K.GEPGVLGAPGTAGPSGPSGLPGER.G
7921	1075.4926	2148.9706	2148.9713	-0.33	0	(19)	0.094	1		R.GEPGPPGPAGFAGPPGADGQPGAK.G
7926	717.6589	2149.9550	2149.9553	-0.14	0	(37)	0.0008	1		R.GEPGPPGPAGFAGPPGADGQPGAK.G
8015	1083.0277	2164.0409	2164.0397	0.55	0	73	5.3e-08	1		K.GEPGVLGAPGTAGPSGPSGLPGER.G
8182	1100.4810	2198.9474	2198.9499	-1.14	0	(69)	3.9e-07	1		K.GDAGAPGAPGSQGAPGLQGMPGER.G
8183	733.9910	2198.9513	2198.9499	0.63	0	(2)	2.2	1		K.GDAGAPGAPGSQGAPGLQGMPGER.G
8184	1100.4835	2198.9525	2198.9499	1.19	0	(68)	5.9e-07	1		K.GDAGAPGAPGSQGAPGLQGMPGER.G
8189	734.0262	2199.0567	2199.0556	0.49	1	(38)	0.00085	1		R.GETGPAGRPGEVGPPGPPGPAGEK.G
8190	1100.5360	2199.0575	2199.0556	0.83	1	54	2.1e-05	1		R.GETGPAGRPGEVGPPGPPGPAGEK.G
8192	1100.9750	2199.9354	2199.9339	0.69	0	(69)	3.9e-07	1		K.GDAGAPGAPGSQGAPGLQGMPGER.G 8191
8247	738.9946	2213.9621	2213.9608	0.58	0	(36)	0.00042	1		K.GDAGAPGAPGSQGAPGLQGMPGER.G
8248	1107.9886	2213.9627	2213.9608	0.89	0	(60)	1.7e-06	1		K.GDAGAPGAPGSQGAPGLQGMPGER.G
8252	739.3226	2214.9461	2214.9448	0.58	0	(19)	0.023	1		K.GDAGAPGAPGSQGAPGLQGMPGER.G
8253	1108.4810	2214.9474	2214.9448	1.17	0	72	9.7e-08	1		K.GDAGAPGAPGSQGAPGLQGMPGER.G
8262	739.3572	2215.0499	2215.0506	-0.31	1	(8)	0.82	1		R.GETGPAGRPGEVGPPGPPGPAGEK.G 8258
8266	739.3575	2215.0508	2215.0506	0.11	1	(13)	0.29	2		R.GETGPAGRPGEVGPPGPPGPAGEK.G
8267	739.3577	2215.0514	2215.0506	0.35	1	(33)	0.0031	1		R.GETGPAGRPGEVGPPGPPGPAGEK.G 8259 8261 8263 8264 8265 8271 8272 8273
8268	1108.5330	2215.0514	2215.0506	0.36	1	(17)	0.12	2		R.GETGPAGRPGEVGPPGPPGPAGEK.G
8278	739.6503	2215.9290	2215.9288	0.08	0	(20)	0.016	1		K.GDAGAPGAPGSQGAPGLQGMPGER.G
8279	1108.9720	2215.9295	2215.9288	0.34	0	(52)	1.1e-05	1		K.GDAGAPGAPGSQGAPGLQGMPGER.G
8286	739.6926	2216.0561	2216.0570	-0.44	1	6	0.23	1	U	R.GPNGEVGSAGPPGPPGLRGNPGSR.G 8280
8334	1116.5289	2231.0433	2231.0455	-0.98	1	(18)	0.097	1		R.GETGPAGRPGEVGPPGPPGPAGEK.G
8335	744.6890	2231.0452	2231.0455	-0.11	1	(30)	0.0057	3		R.GETGPAGRPGEVGPPGPPGPAGEK.G
8337	744.6894	2231.0463	2231.0455	0.39	1	(25)	0.017	2		R.GETGPAGRPGEVGPPGPPGPAGEK.G 8336
8672	767.3566	2299.0481	2299.0465	0.66	0	(28)	0.0058	1		R.GEPGPPGPAGAAGPAGNPGADGQPGAK.G
8673	767.3574	2299.0503	2299.0465	1.62	0	(10)	0.42	2		R.GEPGPPGPAGAAGPAGNPGADGQPGAK.G
8680	767.6843	2300.0310	2300.0305	0.18	0	(21)	0.033	1		R.GEPGPPGPAGAAGPAGNPGADGQPGAK.G
8686	768.0120	2301.0142	2301.0146	-0.14	0	(14)	0.18	1		R.GEPGPPGPAGAAGPAGNPGADGQPGAK.G
8750	772.6877	2315.0414	2315.0415	-0.02	0	(33)	0.002	1		R.GEPGPPGPAGAAGPAGNPGADGQPGAK.G 8751
8753	773.0160	2316.0261	2316.0255	0.29	0	38	0.00071	1		R.GEPGPPGPAGAAGPAGNPGADGQPGAK.G
8756	773.3440	2317.0102	2317.0095	0.29	0	(36)	0.0011	1		R.GEPGPPGPAGAAGPAGNPGADGQPGAK.G
9007	794.0269	2379.0589	2379.0575	0.61	1	(22)	0.013	2		K.GESGNKGEPGAAGPQGPPGPSGEEGK.R
9053	799.3593	2395.0559	2395.0524	1.48	1	(19)	0.038	9		K.GESGNKGEPGAAGPQGPPGPSGEEGK.R
9058	799.6867	2396.0383	2396.0364	0.79	1	28	0.005	5		K.GESGNKGEPGAAGPQGPPGPSGEEGK.R
9099	802.0391	2403.0954	2403.0939	0.61	1	(30)	0.0022	1		R.GPSGPQGPSGPPGPKGNSGEPGAPGSK.G
9100	802.0405	2403.0996	2403.0939	2.37	1	(15)	0.076	1		R.GPSGPQGPSGPPGPKGNSGEPGAPGSK.G
9102	802.0669	2403.1789	2403.1779	0.41	2	21	0.068	2		R.GSPGPAGPKGSPGEAGRPGEAGLPGAK.G
9105	802.3668	2404.0786	2404.0779	0.31	1	(2)	2	2		R.GPSGPQGPSGPPGPKGNSGEPGAPGSK.G
9106	802.3674	2404.0803	2404.0779	0.99	1	30	0.0031	1		R.GPSGPQGPSGPPGPKGNSGEPGAPGSK.G
9131	803.7228	2408.1467	2408.1469	-0.10	1	(14)	0.16	1		R.GEVGPAGPNGFAGPAGAAGQPGAKGER.G
9133	804.0515	2409.1327	2409.1309	0.74	1	(46)	9.3e-05	1		R.GEVGPAGPNGFAGPAGAAGQPGAKGER.G
9134	804.0516	2409.1329	2409.1309	0.82	1	(37)	0.00082	1		R.GEVGPAGPNGFAGPAGAAGQPGAKGER.G
9135	1205.5741	2409.1336	2409.1309	1.13	1	(93)	2e-09	1		R.GEVGPAGPNGFAGPAGAAGQPGAKGER.G
9137	1205.5768	2409.1390	2409.1309	3.36	1	(77)	6.2e-08	1		R.GEVGPAGPNGFAGPAGAAGQPGAKGER.G 9136
9147	804.3790	2410.1151	2410.1149	0.06	1	(70)	3.7e-07	1		R.GEVGPAGPNGFAGPAGAAGQPGAKGER.G 9142 9143 9146 9149 9150
9148	1206.0649	2410.1153	2410.1149	0.17	1	111	2.7e-11	1		R.GEVGPAGPNGFAGPAGAAGQPGAKGER.G 9145
9188	807.0385	2418.0935	2418.1048	-4.66	1	(13)	0.091	6		R.GPSGPQGPSGPPGPKGNSGEPGAPGSK.G
9280	813.0321	2436.0745	2436.0677	2.77	1	(11)	0.28	1		R.GPSGPQGPSGPPGPKGNSGEPGAPGSK.G
9890	851.3925	2551.1555	2551.1535	0.80	2	22	0.025	6		K.GESGNKGEPGAAGPQGPPGPSGEEGKR.G
9902	851.7206	2552.1399	2552.1375	0.94	2	(15)	0.096	10		K.GESGNKGEPGAAGPQGPPGPSGEEGKR.G
10086	1299.1222	2596.2298	2596.2267	1.22	0	(18)	0.062	4		K.GENGPVGPTGPVGAAGPAGPNGPPGPAGSR.E
10087	866.4173	2596.2301	2596.2267	1.31	0	33	0.0018	6		K.GENGPVGPTGPVGAAGPAGPNGPPGPAGSR.E
10093	866.7454	2597.2144	2597.2107	1.45	0	(13)	0.18	9		K.GENGPVGPTGPVGAAGPAGPNGPPGPAGSR.E
10310	896.4194	2686.2363	2686.2372	-0.35	1	(12)	0.23	1		R.GAPGDRGEPGPPGPAGFAGPPGADGQPGAK.G
10356	901.7518	2702.2337	2702.2321	0.57	1	(34)	0.0015	1		R.GAPGDRGEPGPPGPAGFAGPPGADGQPGAK.G 10355
10357	902.0801	2703.2186	2703.2161	0.90	1	(28)	0.0057	1		R.GAPGDRGEPGPPGPAGFAGPPGADGQPGAK.G 10360
10358	902.0804	2703.2193	2703.2161	1.18	1	(34)	0.0013	1		R.GAPGDRGEPGPPGPAGFAGPPGADGQPGAK.G
10361	902.0860	2703.2362	2703.2273	3.26	1	6	0.49	1	U	R.GYPGNPGPAGAAGAPGPQGAVGPAGKHGNR.G
10419	907.0839	2718.2298	2718.2271	0.99	1	37	0.00068	1		R.GAPGDRGEPGPPGPAGFAGPPGADGQPGAK.G
10420	907.4087	2719.2042	2719.2111	-2.51	1	(14)	0.14	1		R.GAPGDRGEPGPPGPAGFAGPPGADGQPGAK.G
10421	907.4092	2719.2059	2719.2111	-1.90	1	(5)	1.2	1		R.GAPGDRGEPGPPGPAGFAGPPGADGQPGAK.G
10663	936.4438	2806.3097	2806.3019	2.77	2	0	3.5	2		R.GFPGERGVQGPPGPAGPRGANGAPGNDGAK.G
10833	957.4374	2869.2903	2869.3003	-3.47	1	4	1.2	1		K.GEQGPAGPPGFQGLPGPAGTAGEVGKPGER.G
10878	960.4744	2878.4015	2878.3958	1.95	1	(17)	0.019	7		K.GPKGENGPVGPTGPVGAAGPAGPNGPPGPAGSR.E
10937	966.1339	2895.3799	2895.3748	1.77	1	(2)	0.67	7		K.GPKGENGPVGPTGPVGAAGPAGPNGPPGPAGSR.E
10945	966.4605	2896.3597	2896.3588	0.32	1	51	1.1e-05	7		K.GPKGENGPVGPTGPVGAAGPAGPNGPPGPAGSR.E 10949
10948	966.4647	2896.3723	2896.3588	4.68	1	(11)	0.11	8		K.GPKGENGPVGPTGPVGAAGPAGPNGPPGPAGSR.E 10944 10946 10947
10985	971.4659	2911.3758	2911.3697	2.10	1	(20)	0.015	8		K.GPKGENGPVGPTGPVGAAGPAGPNGPPGPAGSR.E
10990	971.7947	2912.3624	2912.3537	2.98	1	(25)	0.0068	6		K.GPKGENGPVGPTGPVGAAGPAGPNGPPGPAGSR.E
11040	978.4436	2932.3090	2932.3112	-0.74	1	12	0.4	1		R.GEPGPPGPAGFAGPPGADGQPGAKGEPGDAGAK.G
11045	978.7817	2933.3232	2933.3275	-1.48	2	1	1.3	1		R.GPSGPQGPSGPPGPKGNSGEPGAPGSKGDTGAK.G
11128	988.4709	2962.3910	2962.3839	2.39	1	4	4	1		K.GDAGAPGAPGSQGAPGLQGMPGERGAAGLPGPK.G
11175	995.8398	2984.4977	2984.4993	-0.52	0	18	0.015	10		K.GPSGEPGTAGPPGTPGPQGLLGAPGFLGLPGSR.G
11181	996.1732	2985.4976	2985.4833	4.82	0	(8)	0.17	1		K.GPSGEPGTAGPPGTPGPQGLLGAPGFLGLPGSR.G
11185	997.1281	2988.3625	2988.3486	4.65	0	(9)	0.14	1	U	K.GPPGAVGAPGPQGFQGPAGEPGEPGQTGPAGAR.G
11189	997.4560	2989.3462	2989.3326	4.53	0	13	0.056	1	U	K.GPPGAVGAPGPQGFQGPAGEPGEPGQTGPAGAR.G
11232	1001.1700	3000.4881	3000.4942	-2.02	0	(10)	0.1	6		K.GPSGEPGTAGPPGTPGPQGLLGAPGFLGLPGSR.G
11233	1001.1736	3000.4989	3000.4942	1.58	0	(2)	0.58	1		K.GPSGEPGTAGPPGTPGPQGLLGAPGFLGLPGSR.G 11234
11237	1001.4717	3001.3932	3001.4027	-3.16	2	5	0.33	1	U	R.GYPGNPGPAGAAGAPGPQGAVGPAGKHGNRGDK.G
11268	1006.5019	3016.4838	3016.4891	-1.74	0	(4)	0.45	1		K.GPSGEPGTAGPPGTPGPQGLLGAPGFLGLPGSR.G
11513	1056.4967	3166.4683	3166.4664	0.59	1	(7)	1.4	4		R.GSEGPQGVRGEPGPPGPAGAAGPAGNPGADGQPGAK.G
11517	1057.1516	3168.4330	3168.4344	-0.46	1	(22)	0.029	4		R.GSEGPQGVRGEPGPPGPAGAAGPAGNPGADGQPGAK.G
11518	1057.4829	3169.4269	3169.4185	2.67	1	(23)	0.024	2		R.GSEGPQGVRGEPGPPGPAGAAGPAGNPGADGQPGAK.G
11537	1061.8295	3182.4666	3182.4613	1.64	1	(17)	0.099	3		R.GSEGPQGVRGEPGPPGPAGAAGPAGNPGADGQPGAK.G
11538	1062.1572	3183.4499	3183.4454	1.41	1	(27)	0.011	3		R.GSEGPQGVRGEPGPPGPAGAAGPAGNPGADGQPGAK.G
11541	1062.4855	3184.4346	3184.4294	1.64	1	43	0.0002	1		R.GSEGPQGVRGEPGPPGPAGAAGPAGNPGADGQPGAK.G
11559	1067.8154	3200.4245	3200.4243	0.06	1	(30)	0.0039	1		R.GSEGPQGVRGEPGPPGPAGAAGPAGNPGADGQPGAK.G
11560	1067.8202	3200.4387	3200.4243	4.52	1	(13)	0.28	1		R.GSEGPQGVRGEPGPPGPAGAAGPAGNPGADGQPGAK.G
11580	1075.8528	3224.5365	3224.5335	0.95	1	54	4.1e-06	1		R.GPSGPPGPDGNKGEPGVLGAPGTAGPSGPSGLPGER.G
11582	1076.1791	3225.5154	3225.5175	-0.64	1	(5)	0.35	1		R.GPSGPPGPDGNKGEPGVLGAPGTAGPSGPSGLPGER.G
11606	1081.1841	3240.5304	3240.5284	0.63	1	(25)	0.0031	1		R.GPSGPPGPDGNKGEPGVLGAPGTAGPSGPSGLPGER.G
11608	1081.4672	3241.3797	3241.3814	-0.54	1	32	0.0038	3		R.GANGAPGNDGAKGDAGAPGAPGSQGAPGLQGMPGER.G
11618	1081.5138	3241.5196	3241.5124	2.21	1	(20)	0.01	1		R.GPSGPPGPDGNKGEPGVLGAPGTAGPSGPSGLPGER.G 11614
11620	1081.5154	3241.5243	3241.5124	3.68	1	(35)	0.00032	1		R.GPSGPPGPDGNKGEPGVLGAPGTAGPSGPSGLPGER.G 11616 11619 11621
11654	1086.5154	3256.5243	3256.5233	0.31	1	(24)	0.0039	1		R.GPSGPPGPDGNKGEPGVLGAPGTAGPSGPSGLPGER.G
11657	1086.7999	3257.3780	3257.3763	0.49	1	(32)	0.002	6		R.GANGAPGNDGAKGDAGAPGAPGSQGAPGLQGMPGER.G
11659	1086.8434	3257.5083	3257.5073	0.31	1	(27)	0.0021	1		R.GPSGPPGPDGNKGEPGVLGAPGTAGPSGPSGLPGER.G
11663	1087.1288	3258.3645	3258.3604	1.28	1	(18)	0.049	5		R.GANGAPGNDGAKGDAGAPGAPGSQGAPGLQGMPGER.G
11665	1087.4579	3259.3518	3259.3444	2.29	1	(14)	0.11	4		R.GANGAPGNDGAKGDAGAPGAPGSQGAPGLQGMPGER.G
11766	1109.8938	3326.6596	3326.6644	-1.46	1	40	0.00014	1		K.GPSGEPGTAGPPGTPGPQGLLGAPGFLGLPGSRGER.G
11794	1115.2294	3342.6663	3342.6593	2.08	1	(8)	0.24	2		K.GPSGEPGTAGPPGTPGPQGLLGAPGFLGLPGSRGER.G
11956	1154.8684	3461.5834	3461.5819	0.43	2	26	0.012	2		R.GLVGEPGPAGSKGESGNKGEPGAAGPQGPPGPSGEEGK.R
M00009 Mass: 122452 Score: 13434 Matches: 965(683) Sequences: 107(76) emPAI: 226.46
>cu|M00009|COL1_RHINO Ceratotherium
Query	Observed	Mr(expt)	Mr(calc)	ppm	Miss	Score	Expect	Rank	Unique	Peptide
23	350.6904	699.3662	699.3664	-0.19	1	16	0.042	1		K.EGGKGPR.G
69	369.6928	737.3710	737.3708	0.25	0	38	0.0003	1		R.GPPGPPGK.A
71	372.2058	742.3971	742.3974	-0.30	0	28	0.0049	1		R.GAAGIPGGK.G
72	372.6854	743.3562	743.3562	0.02	0	12	0.14	1		R.GETGPAGR.P
92	379.6933	757.3721	757.3719	0.31	0	34	0.0008	1		R.GLPGADGR.A 87 88 90 93
117	384.2061	766.3977	766.3974	0.51	0	35	0.00084	1		R.GAPGPAGPK.G 114 115 116 119 123
120	384.2062	766.3979	766.3974	0.67	0	(1)	2	1		R.GAPGPAGPK.G
130	385.1957	768.3769	768.3766	0.32	0	29	0.0023	1		K.GDAGPAGPK.G
149	392.2035	782.3924	782.3923	0.12	0	(24)	0.018	1		R.GAPGPAGPK.G
150	392.2039	782.3933	782.3923	1.37	0	(16)	0.099	1		R.GAPGPAGPK.G
153	392.2211	782.4276	782.4286	-1.36	0	(24)	0.014	1		R.GAAGLPGPK.G 154 155 156 160 164 166 167 168
157	392.2216	782.4287	782.4286	0.04	0	51	3.5e-05	1		R.GAAGLPGPK.G 158 159 161 162 163 165 169
170	392.7066	783.3987	783.3987	-0.04	1	10	0.38	1		K.PGRPGER.G
174	393.1940	784.3735	784.3715	2.51	0	(17)	0.072	1		K.GDAGPAGPK.G
179	393.6908	785.3670	785.3668	0.23	0	33	0.00094	1		R.GDQGPVGR.A 180
208	400.2190	798.4234	798.4236	-0.17	0	(24)	0.015	1		R.GAAGLPGPK.G
209	400.2191	798.4236	798.4236	-0.02	0	(39)	0.00055	1		R.GAAGLPGPK.G 210
214	401.1963	800.3781	800.3777	0.48	0	(4)	0.87	2		R.GDQGPVGR.A
216	401.6884	801.3623	801.3617	0.70	0	(7)	0.42	2		R.GDQGPVGR.A
316	418.7226	835.4306	835.4301	0.62	0	55	1.2e-05	1		R.GPAGPQGPR.G 304 305 306 307 308 309 310 311 312 313 314 315 317 318 319
320	419.2145	836.4144	836.4141	0.41	0	(29)	0.0048	1		R.GPAGPQGPR.G
322	420.7382	839.4618	839.4614	0.48	0	(25)	0.0055	1		R.GVVGPQGAR.G
323	421.2300	840.4454	840.4454	0.04	0	27	0.0046	1		R.GVVGPQGAR.G
324	421.7093	841.4041	841.4042	-0.09	0	33	0.00061	1		K.GEAGPQGAR.G
345	426.2167	850.4189	850.4185	0.43	0	(26)	0.0054	1		R.GFSGLDGAK.G 344 346
363	426.7198	851.4251	851.4250	0.20	0	(35)	0.0012	1		R.GPPGPQGAR.G 352 353 354 355 356 357 358 359 360 361 362 364 365 366 367 368 369
374	427.2121	852.4097	852.4090	0.85	0	43	0.00021	1		R.GPPGPQGAR.G 372 373
383	429.2330	856.4515	856.4515	0.01	1	29	0.0025	1		K.GLPGERGR.V
404	434.2141	866.4137	866.4134	0.31	0	30	0.002	1		R.GFSGLDGAK.G 403
437	434.7355	867.4564	867.4563	0.15	0	(2)	1.1	2		R.VGAPGPAGAR.G
456	434.7357	867.4568	867.4563	0.64	0	53	9e-06	1		R.VGAPGPAGAR.G 410 411 412 413 414 415 416 417 418 419 420 421 422 423 424 425 426 427 428 429 430 431 432 433 434 435 436 438 439 440 441 443 444 445 446 447 448 449 450 451 452 453 454 455 457 458 459 460
511	441.7613	881.5081	881.5083	-0.25	0	(27)	0.0041	1		R.GVVGLPGQR.G
515	442.2530	882.4914	882.4923	-1.02	0	(37)	0.00045	1		R.GVVGLPGQR.G
518	443.7227	885.4309	885.4304	0.49	0	49	2.7e-05	1		R.GSEGPQGVR.G
519	444.2146	886.4147	886.4145	0.28	0	(49)	2.4e-05	1		R.GSEGPQGVR.G
539	448.2352	894.4559	894.4559	-0.03	0	(30)	0.0018	2		R.GPPGSAGAPGK.G 534 536 537 538 540 541 542 543 544 545 547
570	449.7588	897.5030	897.5032	-0.30	0	43	0.00011	1		R.GVVGLPGQR.G 566 567 568 569 571 572 573 574 575 576 577 578
593	450.2509	898.4873	898.4872	0.03	0	(34)	0.00075	1		R.GVVGLPGQR.G 581 582 583 584 585 586 587 588 589 590 591 592 594 595 596 597 598 599 600 601
638	455.7411	909.4676	909.4668	0.79	0	16	0.053	1		R.PGPVGPAGAR.G
643	456.2328	910.4510	910.4509	0.12	0	32	0.0036	1		R.GPPGSAGAPGK.G 641 642 645
644	456.2328	910.4510	910.4509	0.19	0	(6)	1.5	2		R.GPPGSAGAPGK.G
647	456.7302	911.4458	911.4461	-0.28	1	4	0.44	4		K.GEPGDKGPR.G 648
697	464.2303	926.4460	926.4458	0.20	0	(31)	0.0056	1		R.GPPGSAGAPGK.G
704	464.7384	927.4623	927.4662	-4.14	0	25	0.017	1		R.PGEAGLPGAK.G
720	467.7409	933.4672	933.4668	0.38	0	(9)	0.22	1		R.PGPPGPPGAR.G
752	473.2229	944.4313	944.4312	0.15	0	30	0.0013	1		K.QGPSGASGER.G 751
755	473.7513	945.4881	945.4879	0.14	1	29	0.0016	1		K.GEKGETGLR.G
765	475.7379	949.4613	949.4618	-0.51	0	41	0.00015	2		R.PGPPGPPGAR.G 766 767 768
896	493.2497	984.4848	984.4877	-2.93	0	5	0.34	1		R.GPAGPTGPVGK.D
1013	510.7464	1019.4782	1019.4785	-0.27	1	26	0.0057	1		R.GERGFPGER.G 1012
1179	352.1843	1053.5310	1053.5316	-0.56	1	14	0.067	1		K.GPRGETGPAGR.P
1190	529.2855	1056.5564	1056.5564	0.01	1	30	0.0032	1		R.GAAGIPGGKGEK.G
1191	353.1929	1056.5570	1056.5564	0.57	1	(21)	0.023	1		R.GAAGIPGGKGEK.G
1263	537.2831	1072.5516	1072.5513	0.31	1	(16)	0.07	1		R.GAAGIPGGKGEK.G
1310	541.2968	1080.5790	1080.5788	0.10	1	37	0.00036	1		R.GRVGAPGPAGAR.G
1311	361.2003	1080.5791	1080.5788	0.26	1	(21)	0.015	1		R.GRVGAPGPAGAR.G
1326	542.7568	1083.4990	1083.4945	4.16	0	(4)	1	2		R.EGAPGAEGSPGR.D
1330	542.7853	1083.5561	1083.5560	0.07	0	(13)	0.17	1		R.GLVGEPGPAGSK.G 1328 1329 1332
1333	542.7855	1083.5564	1083.5560	0.30	0	45	9.1e-05	1		R.GLVGEPGPAGSK.G 1331 1334
1335	542.7864	1083.5583	1083.5560	2.10	0	(1)	2.4	1		R.GLVGEPGPAGSK.G
1356	545.2443	1088.4740	1088.4734	0.50	0	23	0.0094	1		K.GNSGEPGAPGSK.G
1359	545.2806	1088.5466	1088.5462	0.37	1	(23)	0.0075	1		R.GAAGIPGGKGEK.G
1360	545.2939	1088.5733	1088.5727	0.58	0	(38)	0.00028	1		R.GVQGPPGPAGPR.G
1361	545.7363	1089.4580	1089.4574	0.50	0	(22)	0.011	1		K.GNSGEPGAPGSK.G
1413	365.8600	1094.5580	1094.5581	-0.08	1	(3)	1	1		R.GPRGDQGPVGR.A
1448	548.2866	1094.5586	1094.5581	0.40	1	(8)	0.3	1		R.GPRGDQGPVGR.A 1399
1474	548.7607	1095.5068	1095.5057	0.98	1	28	0.0047	1		R.DGQPGHKGER.G
1496	550.7521	1099.4896	1099.4894	0.17	0	(51)	4e-05	1		R.EGAPGAEGSPGR.D
1558	553.2911	1104.5676	1104.5676	-0.02	0	52	1.1e-05	1		R.GVQGPPGPAGPR.G 1525 1526 1527 1528 1529 1530 1531 1533 1534 1535 1536 1537 1541 1542 1543 1544 1545 1549 1550 1551 1552 1553 1554 1555 1556 1557 1560 1561 1562 1563 1564 1565 1567 1568 1569 1570 1571 1573 1574 1575 1576 1577 1578 1579 1580 1581 1586 1587
1559	553.2911	1104.5676	1104.5676	-0.02	0	(37)	0.00036	1		R.GVQGPPGPAGPR.G 1532 1538 1539 1540 1547 1548 1566 1572 1582 1583 1584 1585
1589	553.7834	1105.5522	1105.5516	0.53	0	(46)	5e-05	1		R.GVQGPPGPAGPR.G 1588
1590	553.7836	1105.5526	1105.5516	0.86	0	(15)	0.061	1		R.GVQGPPGPAGPR.G
1615	556.2955	1110.5765	1110.5782	-1.49	1	(27)	0.0072	1		R.GAAGLPGPKGDR.G
1628	558.7496	1115.4846	1115.4843	0.24	0	73	2.5e-07	1		R.EGAPGAEGSPGR.D
1659	561.2888	1120.5630	1120.5625	0.37	0	(15)	0.057	1		R.GVQGPPGPAGPR.G
1660	561.2888	1120.5630	1120.5625	0.37	0	(35)	0.00061	1		R.GVQGPPGPAGPR.G
1661	561.2888	1120.5631	1120.5625	0.48	0	(27)	0.0038	1		R.GVQGPPGPAGPR.G
1665	561.7803	1121.5460	1121.5466	-0.50	0	(28)	0.0033	1		R.GVQGPPGPAGPR.G
1672	563.2676	1124.5207	1124.5211	-0.31	0	54	7.3e-06	1		K.TGPPGPAGQDGR.P 1671
1675	563.7596	1125.5047	1125.5051	-0.31	0	(9)	0.29	1		K.TGPPGPAGQDGR.P
1684	564.2816	1126.5487	1126.5480	0.64	1	9	0.23	1		R.GPRGDQGPVGR.A
1687	376.5315	1126.5727	1126.5731	-0.31	1	(11)	0.32	1		R.GAAGLPGPKGDR.G 1690
1688	564.2937	1126.5729	1126.5731	-0.21	1	50	3.6e-05	1		R.GAAGLPGPKGDR.G 1689
1691	376.5317	1126.5732	1126.5731	0.10	1	(8)	0.56	1		R.GAAGLPGPKGDR.G
1708	565.7975	1129.5805	1129.5802	0.35	0	(37)	0.0018	1		R.GLPGTAGLPGMK.G
1735	379.5315	1135.5727	1135.5734	-0.60	1	(2)	1.1	1		R.GPAGPQGPRGDK.G
1743	569.2858	1136.5571	1136.5575	-0.32	0	(7)	0.78	1		R.GVQGPPGPAGPR.G
1744	569.2859	1136.5572	1136.5574	-0.18	1	11	0.3	1		R.GPAGPQGPRGDK.G
1745	569.2859	1136.5572	1136.5575	-0.21	0	(0)	3.4	1		R.GVQGPPGPAGPR.G
1802	573.7947	1145.5749	1145.5751	-0.13	0	42	0.00042	1		R.GLPGTAGLPGMK.G
1836	577.7758	1153.5370	1153.5364	0.50	0	(10)	0.21	1		R.GVQGPPGPAGPR.G
1867	581.2895	1160.5645	1160.5648	-0.26	0	(55)	2e-05	1		R.GQAGVMGFPGPK.P
1868	581.2901	1160.5656	1160.5648	0.68	0	(57)	1.2e-05	1		R.GQAGVMGFPGPK.P 1866
1870	581.7816	1161.5486	1161.5489	-0.26	0	(55)	1.8e-05	1		R.GQAGVMGFPGPK.P 1871
1872	581.7921	1161.5697	1161.5700	-0.27	0	(31)	0.0016	1		R.GLPGTAGLPGMK.G 1873
1925	390.1965	1167.5678	1167.5633	3.86	1	(0)	3.6	4		R.GPAGPQGPRGDK.G
1927	585.2994	1168.5842	1168.5877	-2.97	0	(2)	1.1	2		R.GEPGNIGFPGPK.G
1976	589.2870	1176.5594	1176.5598	-0.29	0	(61)	7.9e-06	1		R.GQAGVMGFPGPK.P 1975 1977
1978	589.2874	1176.5603	1176.5598	0.43	0	(42)	0.00067	1		R.GQAGVMGFPGPK.P
1983	589.7791	1177.5436	1177.5438	-0.19	0	(63)	4.2e-06	1		R.GQAGVMGFPGPK.P
1984	589.7792	1177.5438	1177.5438	0.01	0	(30)	0.0079	1		R.GQAGVMGFPGPK.P
1985	589.7793	1177.5440	1177.5438	0.23	0	79	1.1e-07	1		R.GQAGVMGFPGPK.P 1982 1986 1987 1988
2028	395.8669	1184.5787	1184.5826	-3.27	0	(2)	2.1	1		R.GEPGNIGFPGPK.G
2094	597.2848	1192.5550	1192.5547	0.28	0	(50)	9e-05	1		R.GQAGVMGFPGPK.P 2095
2101	597.7762	1193.5379	1193.5387	-0.64	0	(58)	1.1e-05	1		R.GQAGVMGFPGPK.P 2103
2102	597.7765	1193.5384	1193.5387	-0.23	0	(24)	0.026	1		R.GQAGVMGFPGPK.P
2141	601.2957	1200.5768	1200.5775	-0.63	0	(2)	1.9	1		R.GEPGNIGFPGPK.G
2144	601.2961	1200.5776	1200.5775	0.08	0	(62)	1.9e-06	1		R.GEPGNIGFPGPK.G 2140 2142 2143 2145
2149	601.7881	1201.5617	1201.5615	0.18	0	68	5.3e-07	1		R.GEPGNIGFPGPK.G 2147 2148 2150 2151
2179	603.8114	1205.6083	1205.6081	0.12	0	(32)	0.0027	1		R.GFPGTPGLPGFK.G
2200	605.7742	1209.5339	1209.5336	0.25	0	(12)	0.12	1		R.GQAGVMGFPGPK.P
2266	611.8082	1221.6018	1221.6030	-1.02	0	(19)	0.053	1		R.GFPGTPGLPGFK.G 2265
2267	611.8089	1221.6032	1221.6030	0.18	0	(20)	0.043	1		R.GFPGTPGLPGFK.G 2270
2268	611.8090	1221.6034	1221.6030	0.28	0	41	0.00034	1		R.GFPGTPGLPGFK.G 2269
2284	612.3280	1222.6415	1222.6418	-0.31	0	4	0.42	1		R.GIPGPAGAAGATGAR.G 2285
2366	619.8063	1237.5981	1237.5979	0.14	0	(24)	0.0088	1		R.GFPGTPGLPGFK.G 2367 2368
2382	414.2299	1239.6679	1239.6684	-0.37	1	(16)	0.048	1		R.GVVGLPGQRGER.G
2385	621.3344	1240.6543	1240.6524	1.51	1	28	0.0033	1		R.GVVGLPGQRGER.G
2387	621.8018	1241.5890	1241.5888	0.12	0	62	2.6e-06	1		K.GLTGSPGSPGPDGK.T 2388
2399	622.7968	1243.5791	1243.5793	-0.18	2	(16)	0.081	1		R.GDKGEPGDKGPR.G
2400	415.5337	1243.5792	1243.5793	-0.12	2	25	0.012	1		R.GDKGEPGDKGPR.G
2516	629.7989	1257.5832	1257.5837	-0.41	0	(43)	0.00023	1		K.GLTGSPGSPGPDGK.T 2530
2521	629.7991	1257.5837	1257.5837	-0.02	0	(59)	5.1e-06	1		K.GLTGSPGSPGPDGK.T 2509 2510 2511 2512 2513 2515 2517 2518 2519 2520 2522 2523 2524 2525 2526 2528 2529 2531 2532 2533
2567	633.2661	1264.5176	1264.5168	0.63	1	9	0.27	1		R.GDKGETGEQGDR.G
2822	648.8331	1295.6517	1295.6510	0.53	0	(23)	0.0096	1		R.GFPGLPGPSGEPGK.Q
2828	649.3103	1296.6061	1296.6058	0.16	0	78	1.9e-08	1		R.GESGPSGPAGPTGAR.G 2827 2829
2911	656.8300	1311.6455	1311.6459	-0.34	0	(33)	0.0021	1		R.GFPGLPGPSGEPGK.Q
2914	656.8304	1311.6462	1311.6459	0.21	0	(35)	0.0014	1		R.GFPGLPGPSGEPGK.Q 2912
2916	656.8311	1311.6476	1311.6459	1.23	0	(48)	0.00011	1		R.GFPGLPGPSGEPGK.Q 2915
2918	657.3064	1312.5982	1312.6008	-1.92	0	(9)	0.14	1		R.GESGPSGPAGPTGAR.G 2919
3012	664.8275	1327.6405	1327.6409	-0.29	0	57	8.3e-06	1		R.GFPGLPGPSGEPGK.Q 3004 3005 3006 3007 3008 3009 3010 3011 3014 3015 3016 3017 3019 3020 3021 3022 3024 3025 3027 3028 3029 3030 3031 3032 3034 3035 3037 3038
3023	664.8279	1327.6412	1327.6409	0.27	0	(36)	0.00094	1		R.GFPGLPGPSGEPGK.Q
3033	664.8283	1327.6421	1327.6409	0.91	0	(37)	0.0009	1		R.GFPGLPGPSGEPGK.Q 3003 3013 3018 3026 3036 3039
3054	666.8307	1331.6469	1331.6470	-0.04	0	(79)	3.2e-08	1		R.GPSGPQGPSGPPGPK.G 3048 3049 3050 3051 3052 3053 3055 3056 3057 3058 3059 3060 3061 3062 3063 3064 3065 3066 3067 3068 3069 3070 3071 3072 3073
3089	667.3232	1332.6319	1332.6310	0.69	0	84	9.4e-09	1		R.GPSGPQGPSGPPGPK.G 3077 3078 3079 3080 3081 3082 3083 3084 3086 3087 3088
3095	667.8453	1333.6761	1333.6739	1.70	1	47	5.5e-05	2		R.GPAGERGAPGPAGPK.G
3125	672.8251	1343.6357	1343.6358	-0.04	0	(49)	5.1e-05	1		R.GFPGLPGPSGEPGK.Q 3124 3126
3127	672.8253	1343.6361	1343.6358	0.23	0	(24)	0.018	1		R.GFPGLPGPSGEPGK.Q
3128	672.8254	1343.6363	1343.6358	0.41	0	(47)	7.8e-05	1		R.GFPGLPGPSGEPGK.Q
3130	672.8262	1343.6378	1343.6358	1.50	0	(7)	0.95	1		R.GFPGLPGPSGEPGK.Q 3129
3144	674.8281	1347.6417	1347.6419	-0.17	0	(3)	1.1	1		R.GPSGPQGPSGPPGPK.G
3145	674.8284	1347.6422	1347.6419	0.19	0	(55)	8e-06	1		R.GPSGPQGPSGPPGPK.G
3146	674.8290	1347.6435	1347.6419	1.19	0	(7)	0.5	1		R.GPSGPQGPSGPPGPK.G
3150	675.3184	1348.6223	1348.6259	-2.70	0	(57)	4.3e-06	1		R.GPSGPQGPSGPPGPK.G 3151
3152	675.3195	1348.6244	1348.6259	-1.16	0	(61)	1.8e-06	1		R.GPSGPQGPSGPPGPK.G
3153	675.3204	1348.6263	1348.6259	0.28	0	(44)	9.1e-05	1		R.GPSGPQGPSGPPGPK.G
3154	675.3209	1348.6272	1348.6259	0.92	0	(12)	0.15	1		R.GPSGPQGPSGPPGPK.G
3155	675.3218	1348.6291	1348.6259	2.37	0	(27)	0.0048	1		R.GPSGPQGPSGPPGPK.G
3237	682.8259	1363.6372	1363.6368	0.25	0	(33)	0.0012	1		R.GPSGPQGPSGPPGPK.G
3241	683.3180	1364.6214	1364.6209	0.43	0	(30)	0.0022	1		R.GPSGPQGPSGPPGPK.G
3657	487.2352	1458.6837	1458.6852	-1.03	0	(43)	0.00011	1		R.GSAGPPGATGFPGAAGR.V 3658
3684	730.3502	1458.6859	1458.6852	0.48	0	100	2e-10	1		R.GSAGPPGATGFPGAAGR.V 3653 3654 3655 3656 3659 3660 3661 3662 3663 3664 3665 3666 3667 3668 3669 3670 3671 3672 3673 3674 3675 3676 3677 3678 3679 3680 3681 3682 3683 3685 3686 3687 3688 3689 3690 3691
3731	733.3489	1464.6833	1464.6845	-0.81	0	(10)	0.1	1		R.GEPGPTGLPGPPGER.G
3735	489.2353	1464.6840	1464.6845	-0.32	0	(31)	0.00078	1		R.GEPGPTGLPGPPGER.G
3737	733.3494	1464.6843	1464.6845	-0.14	0	(3)	0.5	1		R.GEPGPTGLPGPPGER.G
3739	733.3495	1464.6845	1464.6845	0.02	0	58	1.6e-06	1		R.GEPGPTGLPGPPGER.G 3729 3732 3736 3738 3740 3742 3744 3746 3747 3749 3750 3751 3753 3755 3756 3759 3760
3741	733.3497	1464.6848	1464.6845	0.19	0	(3)	0.58	1		R.GEPGPTGLPGPPGER.G
3743	733.3497	1464.6848	1464.6845	0.19	0	(53)	5.8e-06	1		R.GEPGPTGLPGPPGER.G 3733 3734 3752 3758
3748	733.3501	1464.6856	1464.6845	0.77	0	(3)	0.53	1		R.GEPGPTGLPGPPGER.G
3754	733.3505	1464.6864	1464.6845	1.27	0	(36)	0.00025	1		R.GEPGPTGLPGPPGER.G
3817	738.3475	1474.6804	1474.6801	0.20	0	(15)	0.054	1		R.GSAGPPGATGFPGAAGR.V
3849	741.3462	1480.6778	1480.6794	-1.08	0	(17)	0.024	1		R.GEPGPTGLPGPPGER.G 3850 3851
3988	755.8657	1509.7169	1509.7172	-0.20	1	30	0.0051	1		R.GAPGPAGPKGSPGEAGR.P
4188	775.3747	1548.7348	1548.7281	4.35	0	10	0.091	1	U	R.GPPGAVGAPGPAGANGDR.G
4396	529.2621	1584.7644	1584.7645	-0.04	0	(37)	0.00039	1		K.GANGAPGIAGAPGFPGAR.G
4397	793.3906	1584.7666	1584.7645	1.32	0	(55)	6.3e-06	1		K.GANGAPGIAGAPGFPGAR.G 4395
4408	529.5897	1585.7472	1585.7485	-0.84	0	(41)	0.00037	1		K.GANGAPGIAGAPGFPGAR.G
4413	793.8815	1585.7484	1585.7485	-0.07	0	62	2.8e-06	1		K.GANGAPGIAGAPGFPGAR.G 4405 4406 4407 4409 4410 4411 4412 4414 4415 4416 4418 4419 4420 4421 4422 4423 4424 4425 4426 4427 4428 4429 4430 4431 4432 4433 4434 4435 4436 4437 4438 4439 4440 4441 4442 4443 4444 4445 4446 4447 4448
4561	800.4158	1598.8171	1598.8165	0.38	0	(67)	1.9e-07	1		R.GELGPVGNPGPAGPAGPR.G
4568	800.9081	1599.8017	1599.8005	0.76	0	(59)	1.3e-06	1		R.GELGPVGNPGPAGPAGPR.G
4575	534.6023	1600.7851	1600.7845	0.32	1	(22)	0.0096	1		R.GFSGLDGAKGDAGPAGPK.G
4576	801.4003	1600.7861	1600.7845	0.97	1	(26)	0.0046	1		R.GFSGLDGAKGDAGPAGPK.G
4611	805.3844	1608.7542	1608.7492	3.13	1	1	2.6	1		K.GDAGPAGPKGEAGPQGAR.G
4636	539.2776	1614.8111	1614.8114	-0.20	0	(64)	5.4e-07	1		R.GELGPVGNPGPAGPAGPR.G
4637	808.4134	1614.8122	1614.8114	0.50	0	78	2.6e-08	1		R.GELGPVGNPGPAGPAGPR.G
4645	539.6057	1615.7953	1615.7954	-0.08	0	(59)	1.9e-06	1		R.GELGPVGNPGPAGPAGPR.G
4647	808.9055	1615.7965	1615.7954	0.65	0	(72)	1e-07	1		R.GELGPVGNPGPAGPAGPR.G
4655	539.9337	1616.7791	1616.7795	-0.20	1	(21)	0.027	1		R.GFSGLDGAKGDAGPAGPK.G 4654
4656	809.3968	1616.7791	1616.7795	-0.20	1	37	0.00079	1		R.GFSGLDGAKGDAGPAGPK.G
4681	542.5901	1624.7484	1624.7441	2.65	1	(0)	4.3	1		K.GDAGPAGPKGEAGPQGAR.G
4706	816.4105	1630.8065	1630.8064	0.09	0	(40)	0.00015	2		R.GELGPVGNPGPAGPAGPR.G
4712	816.8991	1631.7837	1631.7904	-4.10	0	(9)	0.63	2		R.GELGPVGNPGPAGPAGPR.G
4714	816.9016	1631.7887	1631.7904	-1.03	0	(62)	9.6e-07	1		R.GELGPVGNPGPAGPAGPR.G
4755	820.4064	1638.7982	1638.7962	1.24	1	(41)	0.00031	3		K.GSPGEAGRPGEAGLPGAK.G
4786	550.2643	1647.7710	1647.7713	-0.20	2	37	0.00082	1		K.AGEDGHPGKPGRPGER.G
4787	824.8929	1647.7713	1647.7713	-0.01	2	(28)	0.0054	1		K.AGEDGHPGKPGRPGER.G
4788	824.8932	1647.7719	1647.7713	0.36	2	(5)	1.1	1		K.AGEDGHPGKPGRPGER.G
4821	828.4029	1654.7912	1654.7911	0.09	1	67	7.6e-07	1		K.GSPGEAGRPGEAGLPGAK.G 4820 4823 4825
4822	552.6044	1654.7913	1654.7911	0.13	1	(14)	0.17	1		K.GSPGEAGRPGEAGLPGAK.G
4824	552.6045	1654.7916	1654.7911	0.34	1	(6)	0.97	1		K.GSPGEAGRPGEAGLPGAK.G
4854	555.5958	1663.7655	1663.7663	-0.48	2	(18)	0.054	1		K.AGEDGHPGKPGRPGER.G
4856	555.5961	1663.7666	1663.7663	0.18	2	(12)	0.23	1		K.AGEDGHPGKPGRPGER.G
4857	832.8911	1663.7677	1663.7663	0.85	2	(21)	0.028	1		K.AGEDGHPGKPGRPGER.G
4882	557.6322	1669.8748	1669.8747	0.02	2	(20)	0.019	1		R.GAAGIPGGKGEKGETGLR.G
4888	836.4006	1670.7867	1670.7860	0.43	1	(24)	0.0096	1		K.GSPGEAGRPGEAGLPGAK.G
4889	557.9362	1670.7868	1670.7860	0.50	1	(2)	1.4	1		K.GSPGEAGRPGEAGLPGAK.G
4975	562.9634	1685.8685	1685.8697	-0.69	2	(22)	0.01	1		R.GAAGIPGGKGEKGETGLR.G
4976	843.9426	1685.8707	1685.8697	0.62	2	(44)	7.5e-05	1		R.GAAGIPGGKGEKGETGLR.G
4977	562.9643	1685.8711	1685.8697	0.83	2	(11)	0.16	1		R.GAAGIPGGKGEKGETGLR.G
5047	851.9403	1701.8661	1701.8646	0.87	2	48	1.5e-05	1		R.GAAGIPGGKGEKGETGLR.G
5236	579.2909	1734.8509	1734.8537	-1.63	1	15	0.15	1		R.GHNGLDGLKGQPGAPGVK.G
5280	581.9556	1742.8449	1742.8449	0.01	1	57	3.7e-06	1		K.GARGSAGPPGATGFPGAAGR.V
5319	584.6235	1750.8488	1750.8486	0.10	1	(14)	0.11	1		R.GHNGLDGLKGQPGAPGVK.G
5331	585.9410	1754.8011	1754.8006	0.28	1	(22)	0.0064	1		R.GPSGDSGRPGEPGLMGPR.P 5332
5333	878.4084	1754.8023	1754.8006	0.99	1	(25)	0.0032	1		R.GPSGDSGRPGEPGLMGPR.P
5395	588.9640	1763.8701	1763.8704	-0.13	1	(14)	0.081	1		R.GFPGERGVQGPPGPAGPR.G
5396	882.9435	1763.8724	1763.8704	1.16	1	26	0.0055	1		R.GFPGERGVQGPPGPAGPR.G
5402	589.2921	1764.8545	1764.8544	0.08	1	(16)	0.055	1		R.GFPGERGVQGPPGPAGPR.G
5403	883.4349	1764.8553	1764.8544	0.54	1	(19)	0.03	1		R.GFPGERGVQGPPGPAGPR.G
5405	883.9200	1765.8254	1765.8231	1.29	0	40	0.00044	1		K.PGEQGVPGDLGAPGPSGAR.G
5413	884.9529	1767.8913	1767.8904	0.51	0	7	0.2	1		R.GPPGPVGPPGLAGPPGESGR.E
5420	590.9344	1769.7815	1769.7816	-0.08	1	(6)	0.77	1		R.EGAPGAEGSPGRDGSPGPK.G
5421	885.8991	1769.7837	1769.7816	1.14	1	24	0.012	1		R.EGAPGAEGSPGRDGSPGPK.G
5426	591.2722	1770.7946	1770.7955	-0.51	1	(24)	0.0044	1		R.GPSGDSGRPGEPGLMGPR.P 5427 5430 5431 5436 5439 5441
5432	591.2723	1770.7952	1770.7955	-0.20	1	(27)	0.0019	1		R.GPSGDSGRPGEPGLMGPR.P 5425 5428 5429 5437 5440
5434	886.4050	1770.7955	1770.7955	-0.02	1	(25)	0.0031	1		R.GPSGDSGRPGEPGLMGPR.P 5438
5435	591.2725	1770.7956	1770.7955	0.01	1	33	0.00048	1		R.GPSGDSGRPGEPGLMGPR.P 5433
5540	892.9507	1783.8869	1783.8853	0.89	0	(2)	0.56	1		R.GPPGPVGPPGLAGPPGESGR.E
5554	596.6042	1786.7907	1786.7905	0.16	1	(6)	0.23	1		R.GPSGDSGRPGEPGLMGPR.P
5555	596.6043	1786.7911	1786.7905	0.36	1	(4)	0.4	1		R.GPSGDSGRPGEPGLMGPR.P
5556	894.4030	1786.7915	1786.7905	0.57	1	(19)	0.012	1		R.GPSGDSGRPGEPGLMGPR.P 5557 5560
5558	894.4042	1786.7938	1786.7905	1.87	1	(2)	0.58	1		R.GPSGDSGRPGEPGLMGPR.P
5907	912.9659	1823.9172	1823.9167	0.31	0	(0)	1.1	1		R.VGPPGPSGNAGPPGPPGPVGK.E
6016	614.3111	1839.9115	1839.9116	-0.06	0	(27)	0.0024	1		R.VGPPGPSGNAGPPGPPGPVGK.E
6017	920.9632	1839.9118	1839.9116	0.14	0	(45)	4.1e-05	1		R.VGPPGPSGNAGPPGPPGPVGK.E 6015 6018
6026	921.4515	1840.8885	1840.8956	-3.84	0	(11)	0.1	1		R.VGPPGPSGNAGPPGPPGPVGK.E
6030	921.4523	1840.8900	1840.8956	-3.04	0	(24)	0.0046	1		R.VGPPGPSGNAGPPGPPGPVGK.E 6037
6044	921.4550	1840.8954	1840.8956	-0.12	0	(41)	9.1e-05	1		R.VGPPGPSGNAGPPGPPGPVGK.E 6032 6042 6048
6045	921.4551	1840.8956	1840.8956	0.01	0	(39)	0.00015	1		R.VGPPGPSGNAGPPGPPGPVGK.E 6034 6043 6046 6049 6054 6056 6059
6050	614.6393	1840.8962	1840.8956	0.34	0	(20)	0.013	1		R.VGPPGPSGNAGPPGPPGPVGK.E
6051	921.4556	1840.8966	1840.8956	0.54	0	(3)	0.7	1		R.VGPPGPSGNAGPPGPPGPVGK.E
6055	614.6400	1840.8982	1840.8956	1.43	0	(21)	0.011	1		R.VGPPGPSGNAGPPGPPGPVGK.E 6029 6031 6039 6040
6057	921.4565	1840.8985	1840.8956	1.60	0	(17)	0.026	1		R.VGPPGPSGNAGPPGPPGPVGK.E 6028 6052 6053
6058	921.4568	1840.8991	1840.8956	1.93	0	(26)	0.0031	1		R.VGPPGPSGNAGPPGPPGPVGK.E 6027 6038 6041 6060
6138	619.6431	1855.9074	1855.9065	0.47	0	(14)	0.049	1		R.VGPPGPSGNAGPPGPPGPVGK.E
6139	928.9627	1855.9109	1855.9065	2.35	0	(22)	0.0074	1		R.VGPPGPSGNAGPPGPPGPVGK.E
6142	619.9708	1856.8906	1856.8905	0.08	0	(21)	0.011	1		R.VGPPGPSGNAGPPGPPGPVGK.E
6144	929.4530	1856.8915	1856.8905	0.51	0	45	4e-05	1		R.VGPPGPSGNAGPPGPPGPVGK.E 6143
6145	929.4533	1856.8921	1856.8905	0.84	0	(39)	0.00015	1		R.VGPPGPSGNAGPPGPPGPVGK.E
6146	929.4535	1856.8924	1856.8905	1.04	0	(17)	0.026	1		R.VGPPGPSGNAGPPGPPGPVGK.E
6147	929.4540	1856.8935	1856.8905	1.63	0	(15)	0.036	1		R.VGPPGPSGNAGPPGPPGPVGK.E
6210	937.4478	1872.8811	1872.8854	-2.32	0	(20)	0.012	1		R.VGPPGPSGNAGPPGPPGPVGK.E 6211
6212	937.4532	1872.8918	1872.8854	3.42	0	(3)	0.64	1		R.VGPPGPSGNAGPPGPPGPVGK.E
6230	626.3134	1875.9184	1875.9187	-0.17	1	0	0.94	2		R.GERGPPGESGAAGPAGPIGSR.G
6465	967.4785	1932.9424	1932.9476	-2.72	1	5	0.3	5		R.PGEPGLMGPRPGPVGPAGAR.G
6561	975.9619	1949.9093	1949.9079	0.71	1	3	0.52	1		K.GEPGSVGAQGPPGPSGEEGKR.G
6961	673.9967	2018.9683	2018.9658	1.25	1	17	0.06	1		K.GEPGPTGIQGPPGPAGEEGKR.G
7079	681.3274	2040.9603	2040.9614	-0.50	1	(12)	0.11	3		K.TGPPGPAGQDGRPGPPGPPGAR.G
7080	1021.4905	2040.9665	2040.9614	2.53	1	(21)	0.013	1		K.TGPPGPAGQDGRPGPPGPPGAR.G
7129	682.0244	2043.0514	2043.0538	-1.18	1	0	4.9	1		R.GVVGPQGARGFPGTPGLPGFK.G
7192	1026.4896	2050.9647	2050.9708	-3.00	0	(13)	0.35	1		R.GEVGPAGPNGFAGPAGAAGQPGAK.G
7194	684.6642	2050.9707	2050.9708	-0.06	0	(53)	2e-05	1		R.GEVGPAGPNGFAGPAGAAGQPGAK.G 7193
7195	684.6649	2050.9729	2050.9708	1.02	0	(28)	0.006	1		R.GEVGPAGPNGFAGPAGAAGQPGAK.G
7197	1026.9841	2051.9537	2051.9548	-0.55	0	(50)	3.9e-05	1		R.GEVGPAGPNGFAGPAGAAGQPGAK.G
7198	684.9922	2051.9547	2051.9548	-0.06	0	(40)	0.00034	1		R.GEVGPAGPNGFAGPAGAAGQPGAK.G
7216	686.3311	2055.9715	2055.9723	-0.37	1	(4)	0.79	2		K.TGPPGPAGQDGRPGPPGPPGAR.G
7221	686.3315	2055.9726	2055.9723	0.17	1	(27)	0.0035	1		K.TGPPGPAGQDGRPGPPGPPGAR.G 7217 7220 7223
7222	1028.9937	2055.9728	2055.9723	0.23	1	(6)	0.42	1		K.TGPPGPAGQDGRPGPPGPPGAR.G 7224
7226	1028.9965	2055.9784	2055.9723	2.96	1	(15)	0.057	1		K.TGPPGPAGQDGRPGPPGPPGAR.G
7229	686.6570	2056.9493	2056.9563	-3.39	1	(14)	0.079	1		K.TGPPGPAGQDGRPGPPGPPGAR.G 7231 7234 7255
7243	1029.4849	2056.9552	2056.9563	-0.54	1	(17)	0.042	1		K.TGPPGPAGQDGRPGPPGPPGAR.G
7246	686.6592	2056.9559	2056.9563	-0.19	1	56	5.1e-06	1		K.TGPPGPAGQDGRPGPPGPPGAR.G 7228 7236 7237 7239 7240 7250 7251 7252 7257 7258 7261
7248	1029.4858	2056.9571	2056.9563	0.41	1	(15)	0.06	2		K.TGPPGPAGQDGRPGPPGPPGAR.G
7249	686.6598	2056.9575	2056.9563	0.61	1	(28)	0.0031	3		K.TGPPGPAGQDGRPGPPGPPGAR.G 7232 7233 7235 7242 7245 7253 7254 7256
7352	689.9946	2066.9619	2066.9658	-1.88	0	(33)	0.002	1		R.GEVGPAGPNGFAGPAGAAGQPGAK.G 7353 7354
7358	690.3240	2067.9503	2067.9498	0.24	0	(53)	1.9e-05	1		R.GEVGPAGPNGFAGPAGAAGQPGAK.G
7359	1034.9828	2067.9510	2067.9498	0.61	0	63	2e-06	1		R.GEVGPAGPNGFAGPAGAAGQPGAK.G
7380	691.6622	2071.9649	2071.9672	-1.12	1	(9)	0.25	1		K.TGPPGPAGQDGRPGPPGPPGAR.G
7381	691.6638	2071.9694	2071.9672	1.09	1	(13)	0.091	1		K.TGPPGPAGQDGRPGPPGPPGAR.G
7393	691.9929	2072.9567	2072.9512	2.67	1	(25)	0.0059	2		K.TGPPGPAGQDGRPGPPGPPGAR.G 7390 7391 7392
7395	1037.5050	2072.9955	2072.9876	3.81	0	(21)	0.016	1		K.GSPGADGPAGAPGTPGPQGIAGQR.G
7476	696.9948	2087.9624	2087.9621	0.15	1	(2)	1.5	1		K.TGPPGPAGQDGRPGPPGPPGAR.G
7478	697.0066	2087.9979	2087.9985	-0.25	0	(29)	0.0019	1		K.GSPGADGPAGAPGTPGPQGIAGQR.G 7477
7479	1045.0066	2087.9986	2087.9985	0.08	0	(13)	0.094	1		K.GSPGADGPAGAPGTPGPQGIAGQR.G
7480	1045.0073	2088.0001	2087.9985	0.78	0	(68)	3.8e-07	1		K.GSPGADGPAGAPGTPGPQGIAGQR.G 7481
7491	1045.4983	2088.9820	2088.9825	-0.21	0	(61)	1.4e-06	1		K.GSPGADGPAGAPGTPGPQGIAGQR.G 7494
7492	697.3350	2088.9831	2088.9825	0.27	0	(37)	0.00035	1		K.GSPGADGPAGAPGTPGPQGIAGQR.G
7495	1045.5001	2088.9857	2088.9825	1.54	0	(70)	2e-07	1		K.GSPGADGPAGAPGTPGPQGIAGQR.G 7490 7493
7498	697.6630	2089.9672	2089.9665	0.36	0	(40)	0.00016	1		K.GSPGADGPAGAPGTPGPQGIAGQR.G
7500	1045.9916	2089.9686	2089.9665	1.01	0	(54)	8.6e-06	1		K.GSPGADGPAGAPGTPGPQGIAGQR.G 7499
7530	700.3168	2097.9285	2097.9312	-1.28	2	8	1	4		R.EGAPGAEGSPGRDGSPGPKGDR.G
7567	1053.0045	2103.9945	2103.9934	0.52	0	(53)	1.2e-05	1		K.GSPGADGPAGAPGTPGPQGIAGQR.G 7570
7568	702.3389	2103.9948	2103.9934	0.66	0	(7)	0.47	1		K.GSPGADGPAGAPGTPGPQGIAGQR.G
7569	1053.0049	2103.9952	2103.9934	0.87	0	(68)	3.5e-07	1		K.GSPGADGPAGAPGTPGPQGIAGQR.G
7579	702.6661	2104.9766	2104.9774	-0.39	0	(30)	0.0018	3		K.GSPGADGPAGAPGTPGPQGIAGQR.G
7583	1053.4967	2104.9789	2104.9774	0.69	0	(54)	8.6e-06	2		K.GSPGADGPAGAPGTPGPQGIAGQR.G 7580 7582
7584	1053.4967	2104.9789	2104.9774	0.69	0	(12)	0.14	1		K.GSPGADGPAGAPGTPGPQGIAGQR.G
7593	702.9927	2105.9562	2105.9614	-2.48	0	(19)	0.025	1		K.GSPGADGPAGAPGTPGPQGIAGQR.G
7595	1053.9894	2105.9642	2105.9614	1.33	0	(69)	3.1e-07	1		K.GSPGADGPAGAPGTPGPQGIAGQR.G 7594
7671	1061.0032	2119.9918	2119.9883	1.64	0	79	2.9e-08	1		K.GSPGADGPAGAPGTPGPQGIAGQR.G
7674	707.9977	2120.9712	2120.9723	-0.52	0	(16)	0.052	1		K.GSPGADGPAGAPGTPGPQGIAGQR.G
7678	1061.4950	2120.9754	2120.9723	1.47	0	(44)	9.1e-05	2		K.GSPGADGPAGAPGTPGPQGIAGQR.G 7676 7677
7766	711.9991	2132.9754	2132.9763	-0.43	0	(26)	0.021	1		R.GEPGPPGPAGFAGPPGADGQPGAK.G
7767	1067.4955	2132.9764	2132.9763	0.03	0	(20)	0.082	1		R.GEPGPPGPAGFAGPPGADGQPGAK.G 7768
7769	712.0001	2132.9784	2132.9763	0.94	0	(23)	0.04	1		R.GEPGPPGPAGFAGPPGADGQPGAK.G
7770	1067.4968	2132.9791	2132.9763	1.29	0	(27)	0.017	1		R.GEPGPPGPAGFAGPPGADGQPGAK.G
7779	1067.9871	2133.9596	2133.9604	-0.37	0	(45)	0.00012	1		R.GEPGPPGPAGFAGPPGADGQPGAK.G 7782 7783
7780	712.3274	2133.9603	2133.9604	-0.01	0	(30)	0.004	1		R.GEPGPPGPAGFAGPPGADGQPGAK.G
7781	712.3277	2133.9613	2133.9604	0.42	0	52	2.5e-05	1		R.GEPGPPGPAGFAGPPGADGQPGAK.G
7897	716.3302	2145.9688	2145.9676	0.56	0	(17)	0.067	1		K.GAPGPDGNNGAQGPPGPQGVQGGK.G
7902	716.6580	2146.9520	2146.9516	0.21	0	22	0.019	1		K.GAPGPDGNNGAQGPPGPQGVQGGK.G
7909	716.9852	2147.9337	2147.9356	-0.89	0	(15)	0.098	1		K.GAPGPDGNNGAQGPPGPQGVQGGK.G
7910	716.9857	2147.9353	2147.9356	-0.13	0	(14)	0.12	1		K.GAPGPDGNNGAQGPPGPQGVQGGK.G
7911	716.9999	2147.9778	2147.9832	-2.51	1	5	1.2	9		R.GVQGPPGPAGPRGANGAPGNDGAK.G
7916	1075.0295	2148.0445	2148.0448	-0.10	0	(43)	5.1e-05	1		K.GEPGVLGAPGTAGPSGPSGLPGER.G
7921	1075.4926	2148.9706	2148.9713	-0.33	0	(19)	0.094	1		R.GEPGPPGPAGFAGPPGADGQPGAK.G
7926	717.6589	2149.9550	2149.9553	-0.14	0	(37)	0.0008	1		R.GEPGPPGPAGFAGPPGADGQPGAK.G
8015	1083.0277	2164.0409	2164.0397	0.55	0	73	5.3e-08	1		K.GEPGVLGAPGTAGPSGPSGLPGER.G
8051	724.6824	2171.0255	2171.0243	0.52	1	11	0.088	2		R.GETGPAGRPGEAGPPGPPGPSGEK.G
8182	1100.4810	2198.9474	2198.9499	-1.14	0	(69)	3.9e-07	1		K.GDAGAPGAPGSQGAPGLQGMPGER.G
8183	733.9910	2198.9513	2198.9499	0.63	0	(2)	2.2	1		K.GDAGAPGAPGSQGAPGLQGMPGER.G
8184	1100.4835	2198.9525	2198.9499	1.19	0	(68)	5.9e-07	1		K.GDAGAPGAPGSQGAPGLQGMPGER.G
8192	1100.9750	2199.9354	2199.9339	0.69	0	(69)	3.9e-07	1		K.GDAGAPGAPGSQGAPGLQGMPGER.G 8191
8247	738.9946	2213.9621	2213.9608	0.58	0	(36)	0.00042	1		K.GDAGAPGAPGSQGAPGLQGMPGER.G
8248	1107.9886	2213.9627	2213.9608	0.89	0	(60)	1.7e-06	1		K.GDAGAPGAPGSQGAPGLQGMPGER.G
8252	739.3226	2214.9461	2214.9448	0.58	0	(19)	0.023	1		K.GDAGAPGAPGSQGAPGLQGMPGER.G
8253	1108.4810	2214.9474	2214.9448	1.17	0	72	9.7e-08	1		K.GDAGAPGAPGSQGAPGLQGMPGER.G
8278	739.6503	2215.9290	2215.9288	0.08	0	(20)	0.016	1		K.GDAGAPGAPGSQGAPGLQGMPGER.G
8279	1108.9720	2215.9295	2215.9288	0.34	0	(52)	1.1e-05	1		K.GDAGAPGAPGSQGAPGLQGMPGER.G
8370	1120.5345	2239.0545	2239.0506	1.78	1	(27)	0.006	1		R.GFPGLPGPSGEPGKQGPSGASGER.G
8371	747.3590	2239.0552	2239.0506	2.07	1	(1)	2.1	1		R.GFPGLPGPSGEPGKQGPSGASGER.G
8440	1128.5298	2255.0450	2255.0455	-0.20	1	(20)	0.032	1		R.GFPGLPGPSGEPGKQGPSGASGER.G
8442	752.6897	2255.0473	2255.0455	0.79	1	(13)	0.17	1		R.GFPGLPGPSGEPGKQGPSGASGER.G
8443	1128.5312	2255.0479	2255.0455	1.10	1	57	6.3e-06	1		R.GFPGLPGPSGEPGKQGPSGASGER.G
8503	758.0214	2271.0424	2271.0404	0.90	1	(15)	0.1	1		R.GFPGLPGPSGEPGKQGPSGASGER.G 8501
8601	1145.5645	2289.1144	2289.1139	0.22	0	56	2.6e-06	1	U	R.GYPGNAGPVGAVGAPGSHGPVGPTGK.H 8603
8602	764.0454	2289.1144	2289.1139	0.24	0	(21)	0.0087	1	U	R.GYPGNAGPVGAVGAPGSHGPVGPTGK.H
8609	764.3730	2290.0971	2290.0979	-0.33	0	(15)	0.028	1	U	R.GYPGNAGPVGAVGAPGSHGPVGPTGK.H
8610	764.3739	2290.0999	2290.0979	0.88	0	(17)	0.02	1	U	R.GYPGNAGPVGAVGAPGSHGPVGPTGK.H
8672	767.3566	2299.0481	2299.0465	0.66	0	(28)	0.0058	1		R.GEPGPPGPAGAAGPAGNPGADGQPGAK.G
8673	767.3574	2299.0503	2299.0465	1.62	0	(10)	0.42	2		R.GEPGPPGPAGAAGPAGNPGADGQPGAK.G
8680	767.6843	2300.0310	2300.0305	0.18	0	(21)	0.033	1		R.GEPGPPGPAGAAGPAGNPGADGQPGAK.G
8686	768.0120	2301.0142	2301.0146	-0.14	0	(14)	0.18	1		R.GEPGPPGPAGAAGPAGNPGADGQPGAK.G
8750	772.6877	2315.0414	2315.0415	-0.02	0	(33)	0.002	1		R.GEPGPPGPAGAAGPAGNPGADGQPGAK.G 8751
8753	773.0160	2316.0261	2316.0255	0.29	0	38	0.00071	1		R.GEPGPPGPAGAAGPAGNPGADGQPGAK.G
8756	773.3440	2317.0102	2317.0095	0.29	0	(36)	0.0011	1		R.GEPGPPGPAGAAGPAGNPGADGQPGAK.G
8775	1161.5598	2321.1051	2321.1037	0.59	0	(26)	0.0022	1	U	R.GYPGNAGPVGAVGAPGSHGPVGPTGK.H
8780	1162.0515	2322.0885	2322.0877	0.33	0	(35)	0.0003	1	U	R.GYPGNAGPVGAVGAPGSHGPVGPTGK.H
8960	789.3696	2365.0871	2365.0782	3.74	1	5	1.3	1		K.GESGNKGEPGSVGAQGPPGPSGEEGK.R
9099	802.0391	2403.0954	2403.0939	0.61	1	(30)	0.0022	1		R.GPSGPQGPSGPPGPKGNSGEPGAPGSK.G
9100	802.0405	2403.0996	2403.0939	2.37	1	(15)	0.076	1		R.GPSGPQGPSGPPGPKGNSGEPGAPGSK.G
9102	802.0669	2403.1789	2403.1779	0.41	2	21	0.066	1		R.GAPGPAGPKGSPGEAGRPGEAGLPGAK.G
9105	802.3668	2404.0786	2404.0779	0.31	1	(2)	2	2		R.GPSGPQGPSGPPGPKGNSGEPGAPGSK.G
9106	802.3674	2404.0803	2404.0779	0.99	1	30	0.0031	1		R.GPSGPQGPSGPPGPKGNSGEPGAPGSK.G
9131	803.7228	2408.1467	2408.1469	-0.10	1	(14)	0.16	1		R.GEVGPAGPNGFAGPAGAAGQPGAKGER.G
9133	804.0515	2409.1327	2409.1309	0.74	1	(46)	9.3e-05	1		R.GEVGPAGPNGFAGPAGAAGQPGAKGER.G
9134	804.0516	2409.1329	2409.1309	0.82	1	(37)	0.00082	1		R.GEVGPAGPNGFAGPAGAAGQPGAKGER.G
9135	1205.5741	2409.1336	2409.1309	1.13	1	(93)	2e-09	1		R.GEVGPAGPNGFAGPAGAAGQPGAKGER.G
9137	1205.5768	2409.1390	2409.1309	3.36	1	(77)	6.2e-08	1		R.GEVGPAGPNGFAGPAGAAGQPGAKGER.G 9136
9147	804.3790	2410.1151	2410.1149	0.06	1	(70)	3.7e-07	1		R.GEVGPAGPNGFAGPAGAAGQPGAKGER.G 9142 9143 9146 9149 9150
9148	1206.0649	2410.1153	2410.1149	0.17	1	111	2.7e-11	1		R.GEVGPAGPNGFAGPAGAAGQPGAKGER.G 9145
9188	807.0385	2418.0935	2418.1048	-4.66	1	(13)	0.091	6		R.GPSGPQGPSGPPGPKGNSGEPGAPGSK.G
9280	813.0321	2436.0745	2436.0677	2.77	1	(11)	0.28	1		R.GPSGPQGPSGPPGPKGNSGEPGAPGSK.G
9886	850.7379	2549.1919	2549.1994	-2.94	2	3	2.4	1		K.GDTGAKGEPGPTGIQGPPGPAGEEGKR.G
10310	896.4194	2686.2363	2686.2372	-0.35	1	(12)	0.23	1		R.GAPGDRGEPGPPGPAGFAGPPGADGQPGAK.G
10356	901.7518	2702.2337	2702.2321	0.57	1	(34)	0.0015	1		R.GAPGDRGEPGPPGPAGFAGPPGADGQPGAK.G 10355
10357	902.0801	2703.2186	2703.2161	0.90	1	(28)	0.0057	1		R.GAPGDRGEPGPPGPAGFAGPPGADGQPGAK.G 10360
10358	902.0804	2703.2193	2703.2161	1.18	1	(34)	0.0013	1		R.GAPGDRGEPGPPGPAGFAGPPGADGQPGAK.G
10419	907.0839	2718.2298	2718.2271	0.99	1	37	0.00068	1		R.GAPGDRGEPGPPGPAGFAGPPGADGQPGAK.G
10420	907.4087	2719.2042	2719.2111	-2.51	1	(14)	0.14	1		R.GAPGDRGEPGPPGPAGFAGPPGADGQPGAK.G
10421	907.4092	2719.2059	2719.2111	-1.90	1	(5)	1.2	1		R.GAPGDRGEPGPPGPAGFAGPPGADGQPGAK.G
10663	936.4438	2806.3097	2806.3019	2.77	2	0	3.5	2		R.GFPGERGVQGPPGPAGPRGANGAPGNDGAK.G
10833	957.4374	2869.2903	2869.3003	-3.47	1	4	1.2	1		K.GEQGPAGPPGFQGLPGPAGTAGEVGKPGER.G
10960	967.8062	2900.3968	2900.3901	2.32	1	0	0.99	1	U	K.GPKGEIGPVGPTGAVGSAGPSGPNGPPGPAGSR.E
11040	978.4436	2932.3090	2932.3112	-0.74	1	12	0.4	1		R.GEPGPPGPAGFAGPPGADGQPGAKGEPGDAGAK.G
11045	978.7817	2933.3232	2933.3275	-1.48	2	1	1.3	1		R.GPSGPQGPSGPPGPKGNSGEPGAPGSKGDTGAK.G
11128	988.4709	2962.3910	2962.3839	2.39	1	4	4	1		K.GDAGAPGAPGSQGAPGLQGMPGERGAAGLPGPK.G
11139	989.8405	2966.4995	2966.5098	-3.46	0	(17)	0.019	5		K.GPSGEPGTAGPPGTPGPQGLLGAPGILGLPGSR.G
11141	990.1719	2967.4938	2967.4938	-0.01	0	(7)	0.57	6		K.GPSGEPGTAGPPGTPGPQGLLGAPGILGLPGSR.G
11163	995.1765	2982.5077	2982.5047	1.00	0	29	0.0013	4		K.GPSGEPGTAGPPGTPGPQGLLGAPGILGLPGSR.G 11164
11168	995.5051	2983.4934	2983.4887	1.55	0	(9)	0.35	1		K.GPSGEPGTAGPPGTPGPQGLLGAPGILGLPGSR.G 11167
11194	997.7837	2990.3292	2990.3391	-3.30	0	11	0.099	5		K.GPPGASGAPGPQGFQGPAGEPGEPGQTGPAGAR.G
11200	998.1109	2991.3109	2991.3231	-4.10	0	(6)	0.3	4		K.GPPGASGAPGPQGFQGPAGEPGEPGQTGPAGAR.G
11214	1000.5051	2998.4934	2998.4996	-2.10	0	(10)	0.11	1		K.GPSGEPGTAGPPGTPGPQGLLGAPGILGLPGSR.G 11217 11218
11215	1000.5078	2998.5014	2998.4996	0.59	0	(10)	0.094	2		K.GPSGEPGTAGPPGTPGPQGLLGAPGILGLPGSR.G
11216	1000.5080	2998.5022	2998.4996	0.84	0	(26)	0.0023	1		K.GPSGEPGTAGPPGTPGPQGLLGAPGILGLPGSR.G
11220	1000.8353	2999.4840	2999.4837	0.11	0	(11)	0.2	2		K.GPSGEPGTAGPPGTPGPQGLLGAPGILGLPGSR.G
11221	1000.8375	2999.4906	2999.4837	2.30	0	(14)	0.1	4		K.GPSGEPGTAGPPGTPGPQGLLGAPGILGLPGSR.G
11222	1000.8386	2999.4939	2999.4837	3.40	0	(7)	0.51	5		K.GPSGEPGTAGPPGTPGPQGLLGAPGILGLPGSR.G
11223	1000.8399	2999.4979	2999.4837	4.74	0	(2)	0.68	5		K.GPSGEPGTAGPPGTPGPQGLLGAPGILGLPGSR.G
11266	1006.1707	3015.4901	3015.4786	3.83	0	(3)	1.4	1		K.GPSGEPGTAGPPGTPGPQGLLGAPGILGLPGSR.G
11513	1056.4967	3166.4683	3166.4664	0.59	1	(7)	1.4	4		R.GSEGPQGVRGEPGPPGPAGAAGPAGNPGADGQPGAK.G
11517	1057.1516	3168.4330	3168.4344	-0.46	1	(22)	0.029	4		R.GSEGPQGVRGEPGPPGPAGAAGPAGNPGADGQPGAK.G
11518	1057.4829	3169.4269	3169.4185	2.67	1	(23)	0.024	2		R.GSEGPQGVRGEPGPPGPAGAAGPAGNPGADGQPGAK.G
11537	1061.8295	3182.4666	3182.4613	1.64	1	(17)	0.099	3		R.GSEGPQGVRGEPGPPGPAGAAGPAGNPGADGQPGAK.G
11538	1062.1572	3183.4499	3183.4454	1.41	1	(27)	0.011	3		R.GSEGPQGVRGEPGPPGPAGAAGPAGNPGADGQPGAK.G
11541	1062.4855	3184.4346	3184.4294	1.64	1	43	0.0002	1		R.GSEGPQGVRGEPGPPGPAGAAGPAGNPGADGQPGAK.G
11559	1067.8154	3200.4245	3200.4243	0.06	1	(30)	0.0039	1		R.GSEGPQGVRGEPGPPGPAGAAGPAGNPGADGQPGAK.G
11560	1067.8202	3200.4387	3200.4243	4.52	1	(13)	0.28	1		R.GSEGPQGVRGEPGPPGPAGAAGPAGNPGADGQPGAK.G
11608	1081.4672	3241.3797	3241.3814	-0.54	1	32	0.0038	3		R.GANGAPGNDGAKGDAGAPGAPGSQGAPGLQGMPGER.G
11657	1086.7999	3257.3780	3257.3763	0.49	1	(32)	0.002	6		R.GANGAPGNDGAKGDAGAPGAPGSQGAPGLQGMPGER.G
11663	1087.1288	3258.3645	3258.3604	1.28	1	(18)	0.049	5		R.GANGAPGNDGAKGDAGAPGAPGSQGAPGLQGMPGER.G
11665	1087.4579	3259.3518	3259.3444	2.29	1	(14)	0.11	4		R.GANGAPGNDGAKGDAGAPGAPGSQGAPGLQGMPGER.G
11790	1114.8954	3341.6643	3341.6488	4.64	1	38	0.0002	6		K.GPSGEPGTAGPPGTPGPQGLLGAPGILGLPGSRGER.G
M00003 Mass: 122714 Score: 13400 Matches: 967(675) Sequences: 108(78) emPAI: 164.94
>cu|M00003|COL1_COW Bos
Query	Observed	Mr(expt)	Mr(calc)	ppm	Miss	Score	Expect	Rank	Unique	Peptide
69	369.6928	737.3710	737.3708	0.25	0	38	0.0003	1		R.GPPGPPGK.A
71	372.2058	742.3971	742.3974	-0.30	0	28	0.0049	1		R.GAAGIPGGK.G
72	372.6854	743.3562	743.3562	0.02	0	12	0.14	1		R.GETGPAGR.P
92	379.6933	757.3721	757.3719	0.31	0	34	0.0008	1		R.GLPGADGR.A 87 88 90 93
117	384.2061	766.3977	766.3974	0.51	0	35	0.00084	1		R.GAPGPAGPK.G 114 115 116 119 123
120	384.2062	766.3979	766.3974	0.67	0	(1)	2	1		R.GAPGPAGPK.G
130	385.1957	768.3769	768.3766	0.32	0	29	0.0023	1		K.GDAGPAGPK.G
149	392.2035	782.3924	782.3923	0.12	0	(24)	0.018	1		R.GAPGPAGPK.G
150	392.2039	782.3933	782.3923	1.37	0	(16)	0.099	1		R.GAPGPAGPK.G
153	392.2211	782.4276	782.4286	-1.36	0	(24)	0.014	1		R.GAAGLPGPK.G 154 155 156 160 164 166 167 168
157	392.2216	782.4287	782.4286	0.04	0	51	3.5e-05	1		R.GAAGLPGPK.G 158 159 161 162 163 165 169
170	392.7066	783.3987	783.3987	-0.04	1	10	0.38	1		K.PGRPGER.G
171	392.7250	783.4355	783.4351	0.52	1	9	0.2	1		R.EGLRGPR.G
174	393.1940	784.3735	784.3715	2.51	0	(17)	0.072	1		K.GDAGPAGPK.G
178	393.2170	784.4195	784.4192	0.39	0	58	1.4e-06	1		R.GATGPAGVR.G 176 177
179	393.6908	785.3670	785.3668	0.23	0	33	0.00094	1		R.GDQGPVGR.S 180
208	400.2190	798.4234	798.4236	-0.17	0	(24)	0.015	1		R.GAAGLPGPK.G
209	400.2191	798.4236	798.4236	-0.02	0	(39)	0.00055	1		R.GAAGLPGPK.G 210
214	401.1963	800.3781	800.3777	0.48	0	(4)	0.87	2		R.GDQGPVGR.S
216	401.6884	801.3623	801.3617	0.70	0	(7)	0.42	2		R.GDQGPVGR.S
316	418.7226	835.4306	835.4301	0.62	0	55	1.2e-05	1		R.GPAGPQGPR.G 304 305 306 307 308 309 310 311 312 313 314 315 317 318 319
320	419.2145	836.4144	836.4141	0.41	0	(29)	0.0048	1		R.GPAGPQGPR.G
322	420.7382	839.4618	839.4614	0.48	0	(25)	0.0055	1		R.GVVGPQGAR.G
323	421.2300	840.4454	840.4454	0.04	0	27	0.0046	1		R.GVVGPQGAR.G
345	426.2167	850.4189	850.4185	0.43	0	(26)	0.0054	1		R.GFSGLDGAK.G 344 346
363	426.7198	851.4251	851.4250	0.20	0	(35)	0.0012	1		R.GPPGPQGAR.G 352 353 354 355 356 357 358 359 360 361 362 364 365 366 367 368 369
374	427.2121	852.4097	852.4090	0.85	0	43	0.00021	1		R.GPPGPQGAR.G 372 373
383	429.2330	856.4515	856.4515	0.01	1	29	0.0025	1		K.GLPGERGR.V
404	434.2141	866.4137	866.4134	0.31	0	30	0.002	1		R.GFSGLDGAK.G 403
437	434.7355	867.4564	867.4563	0.15	0	(2)	1.1	2		R.VGAPGPAGAR.G
456	434.7357	867.4568	867.4563	0.64	0	53	9e-06	1		R.VGAPGPAGAR.G 410 411 412 413 414 415 416 417 418 419 420 421 422 423 424 425 426 427 428 429 430 431 432 433 434 435 436 438 439 440 441 443 444 445 446 447 448 449 450 451 452 453 454 455 457 458 459 460
511	441.7613	881.5081	881.5083	-0.25	0	(27)	0.0041	1		R.GVVGLPGQR.G
515	442.2530	882.4914	882.4923	-1.02	0	(37)	0.00045	1		R.GVVGLPGQR.G
518	443.7227	885.4309	885.4304	0.49	0	49	2.7e-05	1		R.GSEGPQGVR.G
519	444.2146	886.4147	886.4145	0.28	0	(49)	2.4e-05	1		R.GSEGPQGVR.G
539	448.2352	894.4559	894.4559	-0.03	0	64	7.8e-07	1		R.GPAGPSGPAGK.D 534 535 536 537 538 540 541 542 543 544 545 546 547
570	449.7588	897.5030	897.5032	-0.30	0	43	0.00011	1		R.GVVGLPGQR.G 566 567 568 569 571 572 573 574 575 576 577 578
593	450.2509	898.4873	898.4872	0.03	0	(34)	0.00075	1		R.GVVGLPGQR.G 581 582 583 584 585 586 587 588 589 590 591 592 594 595 596 597 598 599 600 601
642	456.2325	910.4505	910.4509	-0.35	0	(12)	0.36	4		R.GPPGSAGSPGK.G
643	456.2328	910.4510	910.4509	0.12	0	(18)	0.1	4		R.GPAGPSGPAGK.D 641 645
647	456.7302	911.4458	911.4461	-0.28	1	4	0.44	4		K.GEPGDKGPR.G 648
697	464.2303	926.4460	926.4458	0.20	0	22	0.048	6		R.GPPGSAGSPGK.G
704	464.7384	927.4623	927.4662	-4.14	0	25	0.017	1		R.PGEAGLPGAK.G
720	467.7409	933.4672	933.4668	0.38	0	(9)	0.22	1		R.PGPPGPPGAR.G
752	473.2229	944.4313	944.4312	0.15	0	30	0.0013	1		K.QGPSGASGER.G 751
755	473.7513	945.4881	945.4879	0.14	1	29	0.0016	1		K.GEKGETGLR.G
765	475.7379	949.4613	949.4618	-0.51	0	41	0.00015	2		R.PGPPGPPGAR.G 766 767 768
1013	510.7464	1019.4782	1019.4785	-0.27	1	26	0.0057	1		R.GERGFPGER.G 1012
1179	352.1843	1053.5310	1053.5316	-0.56	1	14	0.067	1		K.GPRGETGPAGR.P
1190	529.2855	1056.5564	1056.5564	0.01	1	30	0.0032	1		R.GAAGIPGGKGEK.G
1191	353.1929	1056.5570	1056.5564	0.57	1	(21)	0.023	1		R.GAAGIPGGKGEK.G
1263	537.2831	1072.5516	1072.5513	0.31	1	(16)	0.07	1		R.GAAGIPGGKGEK.G
1310	541.2968	1080.5790	1080.5788	0.10	1	37	0.00036	1		R.GRVGAPGPAGAR.G
1311	361.2003	1080.5791	1080.5788	0.26	1	(21)	0.015	1		R.GRVGAPGPAGAR.G
1326	542.7568	1083.4990	1083.4945	4.16	0	(4)	1	2		R.EGAPGAEGSPGR.D
1330	542.7853	1083.5561	1083.5560	0.07	0	(13)	0.17	1		R.GLVGEPGPAGSK.G 1328 1329 1332
1333	542.7855	1083.5564	1083.5560	0.30	0	45	9.1e-05	1		R.GLVGEPGPAGSK.G 1331 1334
1335	542.7864	1083.5583	1083.5560	2.10	0	(1)	2.4	1		R.GLVGEPGPAGSK.G
1356	545.2443	1088.4740	1088.4734	0.50	0	23	0.0094	1		K.GNSGEPGAPGSK.G
1359	545.2806	1088.5466	1088.5462	0.37	1	(23)	0.0075	1		R.GAAGIPGGKGEK.G
1360	545.2939	1088.5733	1088.5727	0.58	0	(38)	0.00028	1		R.GVQGPPGPAGPR.G
1361	545.7363	1089.4580	1089.4574	0.50	0	(22)	0.011	1		K.GNSGEPGAPGSK.G
1413	365.8600	1094.5580	1094.5581	-0.08	1	(3)	1	1		R.GPRGDQGPVGR.S
1448	548.2866	1094.5586	1094.5581	0.40	1	(8)	0.3	1		R.GPRGDQGPVGR.S 1399
1474	548.7607	1095.5068	1095.5057	0.98	1	28	0.0047	1		R.DGQPGHKGER.G
1496	550.7521	1099.4896	1099.4894	0.17	0	(51)	4e-05	1		R.EGAPGAEGSPGR.D
1558	553.2911	1104.5676	1104.5676	-0.02	0	52	1.1e-05	1		R.GVQGPPGPAGPR.G 1525 1526 1527 1528 1529 1530 1531 1533 1534 1535 1536 1537 1541 1542 1543 1544 1545 1549 1550 1551 1552 1553 1554 1555 1556 1557 1560 1561 1562 1563 1564 1565 1567 1568 1569 1570 1571 1573 1574 1575 1576 1577 1578 1579 1580 1581 1586 1587
1559	553.2911	1104.5676	1104.5676	-0.02	0	(37)	0.00036	1		R.GVQGPPGPAGPR.G 1532 1538 1539 1540 1547 1548 1566 1572 1582 1583 1584 1585
1589	553.7834	1105.5522	1105.5516	0.53	0	(46)	5e-05	1		R.GVQGPPGPAGPR.G 1588
1590	553.7836	1105.5526	1105.5516	0.86	0	(15)	0.061	1		R.GVQGPPGPAGPR.G
1615	556.2955	1110.5765	1110.5782	-1.49	1	(27)	0.0072	1		R.GAAGLPGPKGDR.G
1628	558.7496	1115.4846	1115.4843	0.24	0	73	2.5e-07	1		R.EGAPGAEGSPGR.D
1659	561.2888	1120.5630	1120.5625	0.37	0	(15)	0.057	1		R.GVQGPPGPAGPR.G
1660	561.2888	1120.5630	1120.5625	0.37	0	(35)	0.00061	1		R.GVQGPPGPAGPR.G
1661	561.2888	1120.5631	1120.5625	0.48	0	(27)	0.0038	1		R.GVQGPPGPAGPR.G
1665	561.7803	1121.5460	1121.5466	-0.50	0	(28)	0.0033	1		R.GVQGPPGPAGPR.G
1672	563.2676	1124.5207	1124.5211	-0.31	0	54	7.3e-06	1		K.TGPPGPAGQDGR.P 1671
1675	563.7596	1125.5047	1125.5051	-0.31	0	(9)	0.29	1		K.TGPPGPAGQDGR.P
1684	564.2816	1126.5487	1126.5480	0.64	1	9	0.23	1		R.GPRGDQGPVGR.S
1687	376.5315	1126.5727	1126.5731	-0.31	1	(11)	0.32	1		R.GAAGLPGPKGDR.G 1690
1688	564.2937	1126.5729	1126.5731	-0.21	1	50	3.6e-05	1		R.GAAGLPGPKGDR.G 1689
1691	376.5317	1126.5732	1126.5731	0.10	1	(8)	0.56	1		R.GAAGLPGPKGDR.G
1708	565.7975	1129.5805	1129.5802	0.35	0	(37)	0.0018	1		R.GLPGTAGLPGMK.G
1735	379.5315	1135.5727	1135.5734	-0.60	1	(2)	1.1	1		R.GPAGPQGPRGDK.G
1743	569.2858	1136.5571	1136.5575	-0.32	0	(7)	0.78	1		R.GVQGPPGPAGPR.G
1744	569.2859	1136.5572	1136.5574	-0.18	1	11	0.3	1		R.GPAGPQGPRGDK.G
1745	569.2859	1136.5572	1136.5575	-0.21	0	(0)	3.4	1		R.GVQGPPGPAGPR.G
1802	573.7947	1145.5749	1145.5751	-0.13	0	42	0.00042	1		R.GLPGTAGLPGMK.G
1836	577.7758	1153.5370	1153.5364	0.50	0	(10)	0.21	1		R.GVQGPPGPAGPR.G
1867	581.2895	1160.5645	1160.5648	-0.26	0	(55)	2e-05	1		R.GQAGVMGFPGPK.P
1868	581.2901	1160.5656	1160.5648	0.68	0	(57)	1.2e-05	1		R.GQAGVMGFPGPK.P 1866
1870	581.7816	1161.5486	1161.5489	-0.26	0	(55)	1.8e-05	1		R.GQAGVMGFPGPK.P 1871
1872	581.7921	1161.5697	1161.5700	-0.27	0	(31)	0.0016	1		R.GLPGTAGLPGMK.G 1873
1925	390.1965	1167.5678	1167.5633	3.86	1	(0)	3.6	4		R.GPAGPQGPRGDK.G
1927	585.2994	1168.5842	1168.5877	-2.97	0	(2)	1.1	2		R.GEPGNIGFPGPK.G
1976	589.2870	1176.5594	1176.5598	-0.29	0	(61)	7.9e-06	1		R.GQAGVMGFPGPK.P 1975 1977
1978	589.2874	1176.5603	1176.5598	0.43	0	(42)	0.00067	1		R.GQAGVMGFPGPK.P
1983	589.7791	1177.5436	1177.5438	-0.19	0	(63)	4.2e-06	1		R.GQAGVMGFPGPK.P
1984	589.7792	1177.5438	1177.5438	0.01	0	(30)	0.0079	1		R.GQAGVMGFPGPK.P
1985	589.7793	1177.5440	1177.5438	0.23	0	79	1.1e-07	1		R.GQAGVMGFPGPK.P 1982 1986 1987 1988
2028	395.8669	1184.5787	1184.5826	-3.27	0	(2)	2.1	1		R.GEPGNIGFPGPK.G
2094	597.2848	1192.5550	1192.5547	0.28	0	(50)	9e-05	1		R.GQAGVMGFPGPK.P 2095
2101	597.7762	1193.5379	1193.5387	-0.64	0	(58)	1.1e-05	1		R.GQAGVMGFPGPK.P 2103
2102	597.7765	1193.5384	1193.5387	-0.23	0	(24)	0.026	1		R.GQAGVMGFPGPK.P
2141	601.2957	1200.5768	1200.5775	-0.63	0	(2)	1.9	1		R.GEPGNIGFPGPK.G
2144	601.2961	1200.5776	1200.5775	0.08	0	(62)	1.9e-06	1		R.GEPGNIGFPGPK.G 2140 2142 2143 2145
2149	601.7881	1201.5617	1201.5615	0.18	0	68	5.3e-07	1		R.GEPGNIGFPGPK.G 2147 2148 2150 2151
2179	603.8114	1205.6083	1205.6081	0.12	0	(32)	0.0027	1		R.GFPGTPGLPGFK.G
2199	605.3331	1208.6517	1208.6513	0.30	0	28	0.0016	1	U	R.IGQPGAVGPAGIR.- 2198
2200	605.7742	1209.5339	1209.5336	0.25	0	(12)	0.12	1		R.GQAGVMGFPGPK.P
2266	611.8082	1221.6018	1221.6030	-1.02	0	(19)	0.053	1		R.GFPGTPGLPGFK.G 2265
2267	611.8089	1221.6032	1221.6030	0.18	0	(20)	0.043	1		R.GFPGTPGLPGFK.G 2270
2268	611.8090	1221.6034	1221.6030	0.28	0	41	0.00034	1		R.GFPGTPGLPGFK.G 2269
2278	408.5425	1222.6056	1222.6055	0.13	1	(23)	0.0048	1		R.GPAGPSGPAGKDGR.I 2282
2280	612.3103	1222.6061	1222.6055	0.49	1	69	1.3e-07	1		R.GPAGPSGPAGKDGR.I 2277 2281
2297	613.3306	1224.6466	1224.6463	0.27	0	(3)	0.45	1	U	R.IGQPGAVGPAGIR.-
2366	619.8063	1237.5981	1237.5979	0.14	0	(24)	0.0088	1		R.GFPGTPGLPGFK.G 2367 2368
2374	620.3074	1238.6003	1238.6004	-0.05	1	(63)	9.5e-07	1		R.GPAGPSGPAGKDGR.I
2382	414.2299	1239.6679	1239.6684	-0.37	1	(16)	0.048	1		R.GVVGLPGQRGER.G
2385	621.3344	1240.6543	1240.6524	1.51	1	28	0.0033	1		R.GVVGLPGQRGER.G
2387	621.8018	1241.5890	1241.5888	0.12	0	62	2.6e-06	1		K.GLTGSPGSPGPDGK.T 2388
2399	622.7968	1243.5791	1243.5793	-0.18	2	(16)	0.081	1		R.GDKGEPGDKGPR.G
2400	415.5337	1243.5792	1243.5793	-0.12	2	25	0.012	1		R.GDKGEPGDKGPR.G
2516	629.7989	1257.5832	1257.5837	-0.41	0	(43)	0.00023	1		K.GLTGSPGSPGPDGK.T 2530
2521	629.7991	1257.5837	1257.5837	-0.02	0	(59)	5.1e-06	1		K.GLTGSPGSPGPDGK.T 2509 2510 2511 2512 2513 2515 2517 2518 2519 2520 2522 2523 2524 2525 2526 2528 2529 2531 2532 2533
2567	633.2661	1264.5176	1264.5168	0.63	1	9	0.27	1		R.GDKGETGEQGDR.G
2596	634.3409	1266.6672	1266.6681	-0.67	0	(16)	0.029	1		R.GIPGPVGAAGATGAR.G
2603	423.2299	1266.6677	1266.6681	-0.25	0	(39)	0.00014	1		R.GIPGPVGAAGATGAR.G 2620
2609	634.3413	1266.6681	1266.6681	0.00	0	95	4.1e-10	1		R.GIPGPVGAAGATGAR.G 2591 2592 2593 2594 2595 2597 2599 2600 2601 2602 2604 2605 2606 2607 2608 2610 2612 2613 2614 2615 2616 2617 2618 2619 2621 2622 2623 2624 2625 2626 2627 2628 2629 2630 2631 2632 2633 2634 2635 2636 2637 2638 2639 2640
2725	642.3387	1282.6629	1282.6630	-0.04	0	(11)	0.092	1		R.GIPGPVGAAGATGAR.G
2822	648.8331	1295.6517	1295.6510	0.53	0	(23)	0.0096	1		R.GFPGLPGPSGEPGK.Q
2828	649.3103	1296.6061	1296.6058	0.16	0	44	4.5e-05	2		R.GEAGPSGPAGPTGAR.G 2827 2829
2911	656.8300	1311.6455	1311.6459	-0.34	0	(33)	0.0021	1		R.GFPGLPGPSGEPGK.Q
2914	656.8304	1311.6462	1311.6459	0.21	0	(35)	0.0014	1		R.GFPGLPGPSGEPGK.Q 2912
2916	656.8311	1311.6476	1311.6459	1.23	0	(48)	0.00011	1		R.GFPGLPGPSGEPGK.Q 2915
3012	664.8275	1327.6405	1327.6409	-0.29	0	57	8.3e-06	1		R.GFPGLPGPSGEPGK.Q 3004 3005 3006 3007 3008 3009 3010 3011 3014 3015 3016 3017 3019 3020 3021 3022 3024 3025 3027 3028 3029 3030 3031 3032 3034 3035 3037 3038
3023	664.8279	1327.6412	1327.6409	0.27	0	(36)	0.00094	1		R.GFPGLPGPSGEPGK.Q
3033	664.8283	1327.6421	1327.6409	0.91	0	(37)	0.0009	1		R.GFPGLPGPSGEPGK.Q 3003 3013 3018 3026 3036 3039
3054	666.8307	1331.6469	1331.6470	-0.04	0	(79)	3.2e-08	1		R.GPSGPQGPSGPPGPK.G 3048 3049 3050 3051 3052 3053 3055 3056 3057 3058 3059 3060 3061 3062 3063 3064 3065 3066 3067 3068 3069 3070 3071 3072 3073
3089	667.3232	1332.6319	1332.6310	0.69	0	84	9.4e-09	1		R.GPSGPQGPSGPPGPK.G 3077 3078 3079 3080 3081 3082 3083 3084 3086 3087 3088
3095	667.8453	1333.6761	1333.6739	1.70	1	47	5.5e-05	2		R.GPAGERGAPGPAGPK.G
3125	672.8251	1343.6357	1343.6358	-0.04	0	(49)	5.1e-05	1		R.GFPGLPGPSGEPGK.Q 3124 3126
3127	672.8253	1343.6361	1343.6358	0.23	0	(24)	0.018	1		R.GFPGLPGPSGEPGK.Q
3128	672.8254	1343.6363	1343.6358	0.41	0	(47)	7.8e-05	1		R.GFPGLPGPSGEPGK.Q
3130	672.8262	1343.6378	1343.6358	1.50	0	(7)	0.95	1		R.GFPGLPGPSGEPGK.Q 3129
3144	674.8281	1347.6417	1347.6419	-0.17	0	(3)	1.1	1		R.GPSGPQGPSGPPGPK.G
3145	674.8284	1347.6422	1347.6419	0.19	0	(55)	8e-06	1		R.GPSGPQGPSGPPGPK.G
3146	674.8290	1347.6435	1347.6419	1.19	0	(7)	0.5	1		R.GPSGPQGPSGPPGPK.G
3150	675.3184	1348.6223	1348.6259	-2.70	0	(57)	4.3e-06	1		R.GPSGPQGPSGPPGPK.G 3151
3152	675.3195	1348.6244	1348.6259	-1.16	0	(61)	1.8e-06	1		R.GPSGPQGPSGPPGPK.G
3153	675.3204	1348.6263	1348.6259	0.28	0	(44)	9.1e-05	1		R.GPSGPQGPSGPPGPK.G
3154	675.3209	1348.6272	1348.6259	0.92	0	(12)	0.15	1		R.GPSGPQGPSGPPGPK.G
3155	675.3218	1348.6291	1348.6259	2.37	0	(27)	0.0048	1		R.GPSGPQGPSGPPGPK.G
3237	682.8259	1363.6372	1363.6368	0.25	0	(33)	0.0012	1		R.GPSGPQGPSGPPGPK.G
3241	683.3180	1364.6214	1364.6209	0.43	0	(30)	0.0022	1		R.GPSGPQGPSGPPGPK.G
3657	487.2352	1458.6837	1458.6852	-1.03	0	(43)	0.00011	1		R.GSAGPPGATGFPGAAGR.V 3658
3684	730.3502	1458.6859	1458.6852	0.48	0	100	2e-10	1		R.GSAGPPGATGFPGAAGR.V 3653 3654 3655 3656 3659 3660 3661 3662 3663 3664 3665 3666 3667 3668 3669 3670 3671 3672 3673 3674 3675 3676 3677 3678 3679 3680 3681 3682 3683 3685 3686 3687 3688 3689 3690 3691
3817	738.3475	1474.6804	1474.6801	0.20	0	(15)	0.054	1		R.GSAGPPGATGFPGAAGR.V
3889	745.8600	1489.7054	1489.7049	0.34	0	(17)	0.072	2		R.PGEVGPPGPPGPAGEK.G
3969	753.8580	1505.7015	1505.6998	1.12	0	21	0.026	2		R.PGEVGPPGPPGPAGEK.G
3988	755.8657	1509.7169	1509.7172	-0.20	1	30	0.0051	1		R.GAPGPAGPKGSPGEAGR.P
4112	513.5778	1537.7116	1537.7121	-0.30	0	(4)	0.4	1	U	R.GAPGAIGAPGPAGANGDR.G
4113	769.8635	1537.7125	1537.7121	0.26	0	55	3.4e-06	1	U	R.GAPGAIGAPGPAGANGDR.G
4297	782.8897	1563.7649	1563.7641	0.46	0	7	0.24	2		R.GPPGESGAAGPTGPIGSR.G 4298
4396	529.2621	1584.7644	1584.7645	-0.04	0	(37)	0.00039	1		K.GANGAPGIAGAPGFPGAR.G
4397	793.3906	1584.7666	1584.7645	1.32	0	(55)	6.3e-06	1		K.GANGAPGIAGAPGFPGAR.G 4395
4408	529.5897	1585.7472	1585.7485	-0.84	0	(41)	0.00037	1		K.GANGAPGIAGAPGFPGAR.G
4413	793.8815	1585.7484	1585.7485	-0.07	0	62	2.8e-06	1		K.GANGAPGIAGAPGFPGAR.G 4405 4406 4407 4409 4410 4411 4412 4414 4415 4416 4418 4419 4420 4421 4422 4423 4424 4425 4426 4427 4428 4429 4430 4431 4432 4433 4434 4435 4436 4437 4438 4439 4440 4441 4442 4443 4444 4445 4446 4447 4448
4561	800.4158	1598.8171	1598.8165	0.38	0	(67)	1.9e-07	1		R.GELGPVGNPGPAGPAGPR.G
4568	800.9081	1599.8017	1599.8005	0.76	0	(59)	1.3e-06	1		R.GELGPVGNPGPAGPAGPR.G
4575	534.6023	1600.7851	1600.7845	0.32	1	(22)	0.0096	1		R.GFSGLDGAKGDAGPAGPK.G
4576	801.4003	1600.7861	1600.7845	0.97	1	(26)	0.0046	1		R.GFSGLDGAKGDAGPAGPK.G
4636	539.2776	1614.8111	1614.8114	-0.20	0	(64)	5.4e-07	1		R.GELGPVGNPGPAGPAGPR.G
4637	808.4134	1614.8122	1614.8114	0.50	0	78	2.6e-08	1		R.GELGPVGNPGPAGPAGPR.G
4645	539.6057	1615.7953	1615.7954	-0.08	0	(59)	1.9e-06	1		R.GELGPVGNPGPAGPAGPR.G
4647	808.9055	1615.7965	1615.7954	0.65	0	(72)	1e-07	1		R.GELGPVGNPGPAGPAGPR.G
4655	539.9337	1616.7791	1616.7795	-0.20	1	(21)	0.027	1		R.GFSGLDGAKGDAGPAGPK.G 4654
4656	809.3968	1616.7791	1616.7795	-0.20	1	37	0.00079	1		R.GFSGLDGAKGDAGPAGPK.G
4706	816.4105	1630.8065	1630.8064	0.09	0	(40)	0.00015	2		R.GELGPVGNPGPAGPAGPR.G
4712	816.8991	1631.7837	1631.7904	-4.10	0	(9)	0.63	2		R.GELGPVGNPGPAGPAGPR.G
4714	816.9016	1631.7887	1631.7904	-1.03	0	(62)	9.6e-07	1		R.GELGPVGNPGPAGPAGPR.G
4755	820.4064	1638.7982	1638.7962	1.24	1	(41)	0.00031	3		K.GSPGEAGRPGEAGLPGAK.G
4786	550.2643	1647.7710	1647.7713	-0.20	2	37	0.00082	1		K.AGEDGHPGKPGRPGER.G
4787	824.8929	1647.7713	1647.7713	-0.01	2	(28)	0.0054	1		K.AGEDGHPGKPGRPGER.G
4788	824.8932	1647.7719	1647.7713	0.36	2	(5)	1.1	1		K.AGEDGHPGKPGRPGER.G
4821	828.4029	1654.7912	1654.7911	0.09	1	67	7.6e-07	1		K.GSPGEAGRPGEAGLPGAK.G 4820 4823 4825
4822	552.6044	1654.7913	1654.7911	0.13	1	(14)	0.17	1		K.GSPGEAGRPGEAGLPGAK.G
4824	552.6045	1654.7916	1654.7911	0.34	1	(6)	0.97	1		K.GSPGEAGRPGEAGLPGAK.G
4854	555.5958	1663.7655	1663.7663	-0.48	2	(18)	0.054	1		K.AGEDGHPGKPGRPGER.G
4856	555.5961	1663.7666	1663.7663	0.18	2	(12)	0.23	1		K.AGEDGHPGKPGRPGER.G
4857	832.8911	1663.7677	1663.7663	0.85	2	(21)	0.028	1		K.AGEDGHPGKPGRPGER.G
4882	557.6322	1669.8748	1669.8747	0.02	2	(20)	0.019	1		R.GAAGIPGGKGEKGETGLR.G
4888	836.4006	1670.7867	1670.7860	0.43	1	(24)	0.0096	1		K.GSPGEAGRPGEAGLPGAK.G
4889	557.9362	1670.7868	1670.7860	0.50	1	(2)	1.4	1		K.GSPGEAGRPGEAGLPGAK.G
4975	562.9634	1685.8685	1685.8697	-0.69	2	(22)	0.01	1		R.GAAGIPGGKGEKGETGLR.G
4976	843.9426	1685.8707	1685.8697	0.62	2	(44)	7.5e-05	1		R.GAAGIPGGKGEKGETGLR.G
4977	562.9643	1685.8711	1685.8697	0.83	2	(11)	0.16	1		R.GAAGIPGGKGEKGETGLR.G
5047	851.9403	1701.8661	1701.8646	0.87	2	48	1.5e-05	1		R.GAAGIPGGKGEKGETGLR.G
5236	579.2909	1734.8509	1734.8537	-1.63	1	15	0.15	1		R.GHNGLDGLKGQPGAPGVK.G
5280	581.9556	1742.8449	1742.8449	0.01	1	57	3.7e-06	1		K.GARGSAGPPGATGFPGAAGR.V
5319	584.6235	1750.8488	1750.8486	0.10	1	(14)	0.11	1		R.GHNGLDGLKGQPGAPGVK.G
5395	588.9640	1763.8701	1763.8704	-0.13	1	(14)	0.081	1		R.GFPGERGVQGPPGPAGPR.G
5396	882.9435	1763.8724	1763.8704	1.16	1	26	0.0055	1		R.GFPGERGVQGPPGPAGPR.G
5402	589.2921	1764.8545	1764.8544	0.08	1	(16)	0.055	1		R.GFPGERGVQGPPGPAGPR.G
5403	883.4349	1764.8553	1764.8544	0.54	1	(19)	0.03	1		R.GFPGERGVQGPPGPAGPR.G
5405	883.9200	1765.8254	1765.8231	1.29	0	40	0.00044	1		K.PGEQGVPGDLGAPGPSGAR.G
5841	908.9386	1815.8626	1815.8574	2.88	0	5	1.3	1		R.GPPGPMGPPGLAGPPGESGR.E
6640	655.3236	1962.9490	1962.9582	-4.68	1	(12)	0.21	1		R.PGEPGLMGPRPGPIGPAGAR.G 6643 6644 6645 6648 6653 6655 6660 6666 6669
6651	982.4828	1962.9511	1962.9582	-3.58	1	(5)	0.99	1		R.PGEPGLMGPRPGPIGPAGAR.G
6656	655.3246	1962.9519	1962.9582	-3.18	1	(12)	0.19	1		R.PGEPGLMGPRPGPIGPAGAR.G 6642 6649 6650 6652 6670
6662	655.3248	1962.9525	1962.9582	-2.91	1	(9)	0.33	1		R.PGEPGLMGPRPGPIGPAGAR.G 6646 6667
6663	982.4836	1962.9526	1962.9582	-2.83	1	(7)	0.53	1		R.PGEPGLMGPRPGPIGPAGAR.G
6665	655.3249	1962.9528	1962.9582	-2.72	1	(6)	0.69	1		R.PGEPGLMGPRPGPIGPAGAR.G 6661
6668	655.3253	1962.9541	1962.9582	-2.06	1	13	0.14	1		R.PGEPGLMGPRPGPIGPAGAR.G 6641 6657
6746	660.6558	1978.9456	1978.9531	-3.76	1	(7)	0.55	1		R.PGEPGLMGPRPGPIGPAGAR.G
6748	990.4803	1978.9461	1978.9531	-3.51	1	(2)	1.6	1		R.PGEPGLMGPRPGPIGPAGAR.G
6751	990.4841	1978.9537	1978.9531	0.31	1	(7)	0.51	1		R.PGEPGLMGPRPGPIGPAGAR.G
6961	673.9967	2018.9683	2018.9658	1.25	1	17	0.06	1		K.GEPGPTGIQGPPGPAGEEGKR.G
7079	681.3274	2040.9603	2040.9614	-0.50	1	(12)	0.11	3		K.TGPPGPAGQDGRPGPPGPPGAR.G
7080	1021.4905	2040.9665	2040.9614	2.53	1	(21)	0.013	1		K.TGPPGPAGQDGRPGPPGPPGAR.G
7129	682.0244	2043.0514	2043.0538	-1.18	1	0	4.9	1		R.GVVGPQGARGFPGTPGLPGFK.G
7192	1026.4896	2050.9647	2050.9708	-3.00	0	(13)	0.35	1		R.GEVGPAGPNGFAGPAGAAGQPGAK.G
7194	684.6642	2050.9707	2050.9708	-0.06	0	(53)	2e-05	1		R.GEVGPAGPNGFAGPAGAAGQPGAK.G 7193
7195	684.6649	2050.9729	2050.9708	1.02	0	(28)	0.006	1		R.GEVGPAGPNGFAGPAGAAGQPGAK.G
7197	1026.9841	2051.9537	2051.9548	-0.55	0	(50)	3.9e-05	1		R.GEVGPAGPNGFAGPAGAAGQPGAK.G
7198	684.9922	2051.9547	2051.9548	-0.06	0	(40)	0.00034	1		R.GEVGPAGPNGFAGPAGAAGQPGAK.G
7216	686.3311	2055.9715	2055.9723	-0.37	1	(4)	0.79	2		K.TGPPGPAGQDGRPGPPGPPGAR.G
7221	686.3315	2055.9726	2055.9723	0.17	1	(27)	0.0035	1		K.TGPPGPAGQDGRPGPPGPPGAR.G 7217 7220 7223
7222	1028.9937	2055.9728	2055.9723	0.23	1	(6)	0.42	1		K.TGPPGPAGQDGRPGPPGPPGAR.G 7224
7226	1028.9965	2055.9784	2055.9723	2.96	1	(15)	0.057	1		K.TGPPGPAGQDGRPGPPGPPGAR.G
7229	686.6570	2056.9493	2056.9563	-3.39	1	(14)	0.079	1		K.TGPPGPAGQDGRPGPPGPPGAR.G 7231 7234 7255
7243	1029.4849	2056.9552	2056.9563	-0.54	1	(17)	0.042	1		K.TGPPGPAGQDGRPGPPGPPGAR.G
7246	686.6592	2056.9559	2056.9563	-0.19	1	56	5.1e-06	1		K.TGPPGPAGQDGRPGPPGPPGAR.G 7228 7236 7237 7239 7240 7250 7251 7252 7257 7258 7261
7248	1029.4858	2056.9571	2056.9563	0.41	1	(15)	0.06	2		K.TGPPGPAGQDGRPGPPGPPGAR.G
7249	686.6598	2056.9575	2056.9563	0.61	1	(28)	0.0031	3		K.TGPPGPAGQDGRPGPPGPPGAR.G 7232 7233 7235 7242 7245 7253 7254 7256
7352	689.9946	2066.9619	2066.9658	-1.88	0	(33)	0.002	1		R.GEVGPAGPNGFAGPAGAAGQPGAK.G 7353 7354
7358	690.3240	2067.9503	2067.9498	0.24	0	(53)	1.9e-05	1		R.GEVGPAGPNGFAGPAGAAGQPGAK.G
7359	1034.9828	2067.9510	2067.9498	0.61	0	63	2e-06	1		R.GEVGPAGPNGFAGPAGAAGQPGAK.G
7380	691.6622	2071.9649	2071.9672	-1.12	1	(9)	0.25	1		K.TGPPGPAGQDGRPGPPGPPGAR.G
7381	691.6638	2071.9694	2071.9672	1.09	1	(13)	0.091	1		K.TGPPGPAGQDGRPGPPGPPGAR.G
7393	691.9929	2072.9567	2072.9512	2.67	1	(25)	0.0059	2		K.TGPPGPAGQDGRPGPPGPPGAR.G 7390 7391 7392
7395	1037.5050	2072.9955	2072.9876	3.81	0	(15)	0.054	3		K.GAPGADGPAGAPGTPGPQGIAGQR.G
7476	696.9948	2087.9624	2087.9621	0.15	1	(2)	1.5	1		K.TGPPGPAGQDGRPGPPGPPGAR.G
7478	697.0066	2087.9979	2087.9985	-0.25	0	(28)	0.0025	2		K.GAPGADGPAGAPGTPGPQGIAGQR.G 7477
7479	1045.0066	2087.9986	2087.9985	0.08	0	(12)	0.098	2		K.GAPGADGPAGAPGTPGPQGIAGQR.G
7480	1045.0073	2088.0001	2087.9985	0.78	0	64	9.6e-07	2		K.GAPGADGPAGAPGTPGPQGIAGQR.G 7481
7491	1045.4983	2088.9820	2088.9825	-0.21	0	(41)	0.00014	9		K.GAPGADGPAGAPGTPGPQGIAGQR.G 7494
7492	697.3350	2088.9831	2088.9825	0.27	0	(27)	0.0035	6		K.GAPGADGPAGAPGTPGPQGIAGQR.G
7495	1045.5001	2088.9857	2088.9825	1.54	0	(48)	3.7e-05	6		K.GAPGADGPAGAPGTPGPQGIAGQR.G 7490 7493
7498	697.6630	2089.9672	2089.9665	0.36	0	(40)	0.00016	1		K.GAPGADGPAGAPGTPGPQGIAGQR.G
7500	1045.9916	2089.9686	2089.9665	1.01	0	(52)	1.6e-05	2		K.GAPGADGPAGAPGTPGPQGIAGQR.G 7499
7567	1053.0045	2103.9945	2103.9934	0.52	0	(49)	2.6e-05	3		K.GAPGADGPAGAPGTPGPQGIAGQR.G 7570
7568	702.3389	2103.9948	2103.9934	0.66	0	(5)	0.64	3		K.GAPGADGPAGAPGTPGPQGIAGQR.G
7569	1053.0049	2103.9952	2103.9934	0.87	0	(31)	0.0018	8		K.GAPGADGPAGAPGTPGPQGIAGQR.G
7579	702.6661	2104.9766	2104.9774	-0.39	0	(22)	0.012	8		K.GAPGADGPAGAPGTPGPQGIAGQR.G
7583	1053.4967	2104.9789	2104.9774	0.69	0	(34)	0.00084	6		K.GAPGADGPAGAPGTPGPQGIAGQR.G 7582
7584	1053.4967	2104.9789	2104.9774	0.69	0	(6)	0.52	6		K.GAPGADGPAGAPGTPGPQGIAGQR.G
7593	702.9927	2105.9562	2105.9614	-2.48	0	(10)	0.19	4		K.GAPGADGPAGAPGTPGPQGIAGQR.G
7594	1053.9882	2105.9618	2105.9614	0.17	0	(3)	0.97	8		K.GAPGADGPAGAPGTPGPQGIAGQR.G
7671	1061.0032	2119.9918	2119.9883	1.64	0	(38)	0.00036	10		K.GAPGADGPAGAPGTPGPQGIAGQR.G
7674	707.9977	2120.9712	2120.9723	-0.52	0	(16)	0.052	1		K.GAPGADGPAGAPGTPGPQGIAGQR.G
7675	707.9980	2120.9723	2120.9723	-0.00	0	(1)	1.3	1		K.GAPGADGPAGAPGTPGPQGIAGQR.G
7676	1061.4938	2120.9730	2120.9723	0.32	0	(5)	0.8	6		K.GAPGADGPAGAPGTPGPQGIAGQR.G
7677	1061.4940	2120.9735	2120.9723	0.55	0	(29)	0.0031	9		K.GAPGADGPAGAPGTPGPQGIAGQR.G
7678	1061.4950	2120.9754	2120.9723	1.47	0	(23)	0.013	9		K.GAPGADGPAGAPGTPGPQGIAGQR.G
7766	711.9991	2132.9754	2132.9763	-0.43	0	(26)	0.021	1		R.GEPGPPGPAGFAGPPGADGQPGAK.G
7767	1067.4955	2132.9764	2132.9763	0.03	0	(20)	0.082	1		R.GEPGPPGPAGFAGPPGADGQPGAK.G 7768
7769	712.0001	2132.9784	2132.9763	0.94	0	(23)	0.04	1		R.GEPGPPGPAGFAGPPGADGQPGAK.G
7770	1067.4968	2132.9791	2132.9763	1.29	0	(27)	0.017	1		R.GEPGPPGPAGFAGPPGADGQPGAK.G
7779	1067.9871	2133.9596	2133.9604	-0.37	0	(45)	0.00012	1		R.GEPGPPGPAGFAGPPGADGQPGAK.G 7782 7783
7780	712.3274	2133.9603	2133.9604	-0.01	0	(30)	0.004	1		R.GEPGPPGPAGFAGPPGADGQPGAK.G
7781	712.3277	2133.9613	2133.9604	0.42	0	52	2.5e-05	1		R.GEPGPPGPAGFAGPPGADGQPGAK.G
7898	716.3384	2145.9935	2146.0040	-4.87	0	6	0.26	1		K.GAPGPDGNNGAQGPPGLQGVQGGK.G
7911	716.9999	2147.9778	2147.9832	-2.51	1	5	1.2	9		R.GVQGPPGPAGPRGANGAPGNDGAK.G
7912	717.0007	2147.9802	2147.9720	3.82	0	(3)	1.9	4		K.GAPGPDGNNGAQGPPGLQGVQGGK.G
7921	1075.4926	2148.9706	2148.9713	-0.33	0	(19)	0.094	1		R.GEPGPPGPAGFAGPPGADGQPGAK.G
7926	717.6589	2149.9550	2149.9553	-0.14	0	(37)	0.0008	1		R.GEPGPPGPAGFAGPPGADGQPGAK.G
8182	1100.4810	2198.9474	2198.9499	-1.14	0	(69)	3.9e-07	1		K.GDAGAPGAPGSQGAPGLQGMPGER.G
8183	733.9910	2198.9513	2198.9499	0.63	0	(2)	2.2	1		K.GDAGAPGAPGSQGAPGLQGMPGER.G
8184	1100.4835	2198.9525	2198.9499	1.19	0	(68)	5.9e-07	1		K.GDAGAPGAPGSQGAPGLQGMPGER.G
8189	734.0262	2199.0567	2199.0556	0.49	1	(38)	0.00085	1		R.GETGPAGRPGEVGPPGPPGPAGEK.G
8190	1100.5360	2199.0575	2199.0556	0.83	1	54	2.1e-05	1		R.GETGPAGRPGEVGPPGPPGPAGEK.G
8192	1100.9750	2199.9354	2199.9339	0.69	0	(69)	3.9e-07	1		K.GDAGAPGAPGSQGAPGLQGMPGER.G 8191
8247	738.9946	2213.9621	2213.9608	0.58	0	(36)	0.00042	1		K.GDAGAPGAPGSQGAPGLQGMPGER.G
8248	1107.9886	2213.9627	2213.9608	0.89	0	(60)	1.7e-06	1		K.GDAGAPGAPGSQGAPGLQGMPGER.G
8252	739.3226	2214.9461	2214.9448	0.58	0	(19)	0.023	1		K.GDAGAPGAPGSQGAPGLQGMPGER.G
8253	1108.4810	2214.9474	2214.9448	1.17	0	72	9.7e-08	1		K.GDAGAPGAPGSQGAPGLQGMPGER.G
8262	739.3572	2215.0499	2215.0506	-0.31	1	(8)	0.82	1		R.GETGPAGRPGEVGPPGPPGPAGEK.G 8258
8266	739.3575	2215.0508	2215.0506	0.11	1	(13)	0.29	2		R.GETGPAGRPGEVGPPGPPGPAGEK.G
8267	739.3577	2215.0514	2215.0506	0.35	1	(33)	0.0031	1		R.GETGPAGRPGEVGPPGPPGPAGEK.G 8259 8261 8263 8264 8265 8271 8272 8273
8268	1108.5330	2215.0514	2215.0506	0.36	1	(17)	0.12	2		R.GETGPAGRPGEVGPPGPPGPAGEK.G
8278	739.6503	2215.9290	2215.9288	0.08	0	(20)	0.016	1		K.GDAGAPGAPGSQGAPGLQGMPGER.G
8279	1108.9720	2215.9295	2215.9288	0.34	0	(52)	1.1e-05	1		K.GDAGAPGAPGSQGAPGLQGMPGER.G
8334	1116.5289	2231.0433	2231.0455	-0.98	1	(18)	0.097	1		R.GETGPAGRPGEVGPPGPPGPAGEK.G
8335	744.6890	2231.0452	2231.0455	-0.11	1	(30)	0.0057	3		R.GETGPAGRPGEVGPPGPPGPAGEK.G
8337	744.6894	2231.0463	2231.0455	0.39	1	(25)	0.017	2		R.GETGPAGRPGEVGPPGPPGPAGEK.G 8336
8370	1120.5345	2239.0545	2239.0506	1.78	1	(27)	0.006	1		R.GFPGLPGPSGEPGKQGPSGASGER.G
8371	747.3590	2239.0552	2239.0506	2.07	1	(1)	2.1	1		R.GFPGLPGPSGEPGKQGPSGASGER.G
8440	1128.5298	2255.0450	2255.0455	-0.20	1	(20)	0.032	1		R.GFPGLPGPSGEPGKQGPSGASGER.G
8442	752.6897	2255.0473	2255.0455	0.79	1	(13)	0.17	1		R.GFPGLPGPSGEPGKQGPSGASGER.G
8443	1128.5312	2255.0479	2255.0455	1.10	1	57	6.3e-06	1		R.GFPGLPGPSGEPGKQGPSGASGER.G
8503	758.0214	2271.0424	2271.0404	0.90	1	(15)	0.1	1		R.GFPGLPGPSGEPGKQGPSGASGER.G 8501
8672	767.3566	2299.0481	2299.0465	0.66	0	(28)	0.0058	1		R.GEPGPPGPAGAAGPAGNPGADGQPGAK.G
8673	767.3574	2299.0503	2299.0465	1.62	0	(10)	0.42	2		R.GEPGPPGPAGAAGPAGNPGADGQPGAK.G
8680	767.6843	2300.0310	2300.0305	0.18	0	(21)	0.033	1		R.GEPGPPGPAGAAGPAGNPGADGQPGAK.G
8686	768.0120	2301.0142	2301.0146	-0.14	0	(14)	0.18	1		R.GEPGPPGPAGAAGPAGNPGADGQPGAK.G
8750	772.6877	2315.0414	2315.0415	-0.02	0	(33)	0.002	1		R.GEPGPPGPAGAAGPAGNPGADGQPGAK.G 8751
8753	773.0160	2316.0261	2316.0255	0.29	0	38	0.00071	1		R.GEPGPPGPAGAAGPAGNPGADGQPGAK.G
8756	773.3440	2317.0102	2317.0095	0.29	0	(36)	0.0011	1		R.GEPGPPGPAGAAGPAGNPGADGQPGAK.G
8831	778.4108	2332.2107	2332.2135	-1.24	1	14	0.087	1		R.GIPGPVGAAGATGARGLVGEPGPAGSK.G
8869	1170.5547	2339.0948	2339.1030	-3.50	0	1	1.3	1		K.GDAGPPGPAGPAGPPGPIGNVGAPGPK.G
9099	802.0391	2403.0954	2403.0939	0.61	1	(30)	0.0022	1		R.GPSGPQGPSGPPGPKGNSGEPGAPGSK.G
9100	802.0405	2403.0996	2403.0939	2.37	1	(15)	0.076	1		R.GPSGPQGPSGPPGPKGNSGEPGAPGSK.G
9102	802.0669	2403.1789	2403.1779	0.41	2	21	0.066	1		R.GAPGPAGPKGSPGEAGRPGEAGLPGAK.G
9105	802.3668	2404.0786	2404.0779	0.31	1	(2)	2	2		R.GPSGPQGPSGPPGPKGNSGEPGAPGSK.G
9106	802.3674	2404.0803	2404.0779	0.99	1	30	0.0031	1		R.GPSGPQGPSGPPGPKGNSGEPGAPGSK.G
9131	803.7228	2408.1467	2408.1469	-0.10	1	(14)	0.16	1		R.GEVGPAGPNGFAGPAGAAGQPGAKGER.G
9133	804.0515	2409.1327	2409.1309	0.74	1	(46)	9.3e-05	1		R.GEVGPAGPNGFAGPAGAAGQPGAKGER.G
9134	804.0516	2409.1329	2409.1309	0.82	1	(37)	0.00082	1		R.GEVGPAGPNGFAGPAGAAGQPGAKGER.G
9135	1205.5741	2409.1336	2409.1309	1.13	1	(93)	2e-09	1		R.GEVGPAGPNGFAGPAGAAGQPGAKGER.G
9137	1205.5768	2409.1390	2409.1309	3.36	1	(77)	6.2e-08	1		R.GEVGPAGPNGFAGPAGAAGQPGAKGER.G 9136
9147	804.3790	2410.1151	2410.1149	0.06	1	(70)	3.7e-07	1		R.GEVGPAGPNGFAGPAGAAGQPGAKGER.G 9142 9143 9146 9149 9150
9148	1206.0649	2410.1153	2410.1149	0.17	1	111	2.7e-11	1		R.GEVGPAGPNGFAGPAGAAGQPGAKGER.G 9145
9165	805.0942	2412.2607	2412.2622	-0.63	2	6	0.26	1	U	R.GPAGPSGPAGKDGRIGQPGAVGPAGIR.-
9188	807.0385	2418.0935	2418.1048	-4.66	1	(13)	0.091	6		R.GPSGPQGPSGPPGPKGNSGEPGAPGSK.G
9280	813.0321	2436.0745	2436.0677	2.77	1	(11)	0.28	1		R.GPSGPQGPSGPPGPKGNSGEPGAPGSK.G
9886	850.7379	2549.1919	2549.1994	-2.94	2	3	2.4	1		K.GDTGAKGEPGPTGIQGPPGPAGEEGKR.G
9959	1283.0986	2564.1827	2564.1739	3.44	2	1	0.75	1		K.GESGNKGEPGAVGQPGPPGPSGEEGKR.G
10086	1299.1222	2596.2298	2596.2267	1.22	0	(11)	0.33	7		K.GENGPVGPTGPVGAAGPSGPNGPPGPAGSR.E
10087	866.4173	2596.2301	2596.2267	1.31	0	41	0.00028	4		K.GENGPVGPTGPVGAAGPSGPNGPPGPAGSR.E
10093	866.7454	2597.2144	2597.2107	1.45	0	(17)	0.084	5		K.GENGPVGPTGPVGAAGPSGPNGPPGPAGSR.E
10310	896.4194	2686.2363	2686.2372	-0.35	1	(12)	0.23	1		R.GAPGDRGEPGPPGPAGFAGPPGADGQPGAK.G
10356	901.7518	2702.2337	2702.2321	0.57	1	(34)	0.0015	1		R.GAPGDRGEPGPPGPAGFAGPPGADGQPGAK.G 10355
10357	902.0801	2703.2186	2703.2161	0.90	1	(28)	0.0057	1		R.GAPGDRGEPGPPGPAGFAGPPGADGQPGAK.G 10360
10358	902.0804	2703.2193	2703.2161	1.18	1	(34)	0.0013	1		R.GAPGDRGEPGPPGPAGFAGPPGADGQPGAK.G
10367	902.4163	2704.2271	2704.2325	-1.99	1	(0)	1.5	1		R.GPPGESGAAGPTGPIGSRGPSGPPGPDGNK.G
10419	907.0839	2718.2298	2718.2271	0.99	1	37	0.00068	1		R.GAPGDRGEPGPPGPAGFAGPPGADGQPGAK.G
10420	907.4087	2719.2042	2719.2111	-2.51	1	(14)	0.14	1		R.GAPGDRGEPGPPGPAGFAGPPGADGQPGAK.G
10421	907.4092	2719.2059	2719.2111	-1.90	1	(5)	1.2	1		R.GAPGDRGEPGPPGPAGFAGPPGADGQPGAK.G
10424	907.7461	2720.2165	2720.2274	-4.04	1	5	0.54	2		R.GPPGESGAAGPTGPIGSRGPSGPPGPDGNK.G 10423
10618	931.4469	2791.3189	2791.3162	0.96	1	49	1.4e-05	1		K.GEQGPAGPPGFQGLPGPAGTAGEAGKPGER.G
10622	931.7743	2792.3010	2792.3002	0.31	1	(49)	1.3e-05	2		K.GEQGPAGPPGFQGLPGPAGTAGEAGKPGER.G 10621 10623
10663	936.4438	2806.3097	2806.3019	2.77	2	0	3.5	2		R.GFPGERGVQGPPGPAGPRGANGAPGNDGAK.G
10878	960.4744	2878.4015	2878.3958	1.95	1	(28)	0.0016	2		K.GPKGENGPVGPTGPVGAAGPSGPNGPPGPAGSR.E
10937	966.1339	2895.3799	2895.3748	1.77	1	(1)	0.8	8		K.GPKGENGPVGPTGPVGAAGPSGPNGPPGPAGSR.E
10945	966.4605	2896.3597	2896.3588	0.32	1	50	1.2e-05	8		K.GPKGENGPVGPTGPVGAAGPSGPNGPPGPAGSR.E 10949
10947	966.4614	2896.3624	2896.3588	1.27	1	(5)	0.37	6		K.GPKGENGPVGPTGPVGAAGPSGPNGPPGPAGSR.E
10948	966.4647	2896.3723	2896.3588	4.68	1	(16)	0.029	5		K.GPKGENGPVGPTGPVGAAGPSGPNGPPGPAGSR.E 10944 10946
10985	971.4659	2911.3758	2911.3697	2.10	1	(28)	0.0025	3		K.GPKGENGPVGPTGPVGAAGPSGPNGPPGPAGSR.E
10990	971.7947	2912.3624	2912.3537	2.98	1	(25)	0.0066	5		K.GPKGENGPVGPTGPVGAAGPSGPNGPPGPAGSR.E
11040	978.4436	2932.3090	2932.3112	-0.74	1	12	0.4	1		R.GEPGPPGPAGFAGPPGADGQPGAKGEPGDAGAK.G
11045	978.7817	2933.3232	2933.3275	-1.48	2	1	1.3	1		R.GPSGPQGPSGPPGPKGNSGEPGAPGSKGDTGAK.G
11063	980.8294	2939.4664	2939.4598	2.23	2	2	0.65	1		R.GSTGEIGPAGPPGPPGLRGNPGSRGLPGADGR.A
11064	980.8304	2939.4693	2939.4598	3.23	2	(0)	0.9	1		R.GSTGEIGPAGPPGPPGLRGNPGSRGLPGADGR.A
11128	988.4709	2962.3910	2962.3839	2.39	1	4	4	1		K.GDAGAPGAPGSQGAPGLQGMPGERGAAGLPGPK.G
11175	995.8398	2984.4977	2984.4993	-0.52	0	18	0.015	10		K.GPSGEPGTAGPPGTPGPQGLLGAPGFLGLPGSR.G
11181	996.1732	2985.4976	2985.4833	4.82	0	(8)	0.17	1		K.GPSGEPGTAGPPGTPGPQGLLGAPGFLGLPGSR.G
11232	1001.1700	3000.4881	3000.4942	-2.02	0	(10)	0.1	6		K.GPSGEPGTAGPPGTPGPQGLLGAPGFLGLPGSR.G
11233	1001.1736	3000.4989	3000.4942	1.58	0	(2)	0.58	1		K.GPSGEPGTAGPPGTPGPQGLLGAPGFLGLPGSR.G 11234
11268	1006.5019	3016.4838	3016.4891	-1.74	0	(4)	0.45	1		K.GPSGEPGTAGPPGTPGPQGLLGAPGFLGLPGSR.G
11421	1039.4885	3115.4437	3115.4556	-3.79	1	6	0.33	1		K.GENGPVGPTGPVGAAGPSGPNGPPGPAGSREGLR.G
11513	1056.4967	3166.4683	3166.4664	0.59	1	(7)	1.4	4		R.GSEGPQGVRGEPGPPGPAGAAGPAGNPGADGQPGAK.G
11517	1057.1516	3168.4330	3168.4344	-0.46	1	(22)	0.029	4		R.GSEGPQGVRGEPGPPGPAGAAGPAGNPGADGQPGAK.G
11518	1057.4829	3169.4269	3169.4185	2.67	1	(23)	0.024	2		R.GSEGPQGVRGEPGPPGPAGAAGPAGNPGADGQPGAK.G
11537	1061.8295	3182.4666	3182.4613	1.64	1	(17)	0.099	3		R.GSEGPQGVRGEPGPPGPAGAAGPAGNPGADGQPGAK.G
11538	1062.1572	3183.4499	3183.4454	1.41	1	(27)	0.011	3		R.GSEGPQGVRGEPGPPGPAGAAGPAGNPGADGQPGAK.G
11541	1062.4855	3184.4346	3184.4294	1.64	1	43	0.0002	1		R.GSEGPQGVRGEPGPPGPAGAAGPAGNPGADGQPGAK.G
11559	1067.8154	3200.4245	3200.4243	0.06	1	(30)	0.0039	1		R.GSEGPQGVRGEPGPPGPAGAAGPAGNPGADGQPGAK.G
11560	1067.8202	3200.4387	3200.4243	4.52	1	(13)	0.28	1		R.GSEGPQGVRGEPGPPGPAGAAGPAGNPGADGQPGAK.G
11588	1076.5162	3226.5269	3226.5127	4.38	1	30	0.0014	1		R.GPSGPPGPDGNKGEPGVVGAPGTAGPSGPSGLPGER.G 11586
11608	1081.4672	3241.3797	3241.3814	-0.54	1	32	0.0038	3		R.GANGAPGNDGAKGDAGAPGAPGSQGAPGLQGMPGER.G
11630	1081.8459	3242.5160	3242.5077	2.58	1	(20)	0.012	1		R.GPSGPPGPDGNKGEPGVVGAPGTAGPSGPSGLPGER.G 11629 11631 11632
11657	1086.7999	3257.3780	3257.3763	0.49	1	(32)	0.002	6		R.GANGAPGNDGAKGDAGAPGAPGSQGAPGLQGMPGER.G
11663	1087.1288	3258.3645	3258.3604	1.28	1	(18)	0.049	5		R.GANGAPGNDGAKGDAGAPGAPGSQGAPGLQGMPGER.G
11665	1087.4579	3259.3518	3259.3444	2.29	1	(14)	0.11	4		R.GANGAPGNDGAKGDAGAPGAPGSQGAPGLQGMPGER.G
11666	1087.5050	3259.4932	3259.4866	2.02	1	(7)	0.23	1		R.GPSGPPGPDGNKGEPGVVGAPGTAGPSGPSGLPGER.G
11766	1109.8938	3326.6596	3326.6644	-1.46	1	40	0.00014	1		K.GPSGEPGTAGPPGTPGPQGLLGAPGFLGLPGSRGER.G
11794	1115.2294	3342.6663	3342.6593	2.08	1	(8)	0.24	2		K.GPSGEPGTAGPPGTPGPQGLLGAPGFLGLPGSRGER.G
11919	1144.5372	3430.5899	3430.5986	-2.54	2	1	4.7	1		K.GPKGENGPVGPTGPVGAAGPSGPNGPPGPAGSREGLR.G
M00033 Mass: 122634 Score: 13214 Matches: 938(672) Sequences: 104(71) emPAI: 142.42
>cu|M00033|COL1_SHREW Sorex
Query	Observed	Mr(expt)	Mr(calc)	ppm	Miss	Score	Expect	Rank	Unique	Peptide
23	350.6904	699.3662	699.3664	-0.19	1	16	0.042	1		K.EGGKGPR.G
69	369.6928	737.3710	737.3708	0.25	0	38	0.0003	1		R.GPPGPPGK.A
71	372.2058	742.3971	742.3974	-0.30	0	28	0.0049	1		R.GAAGIPGGK.G
72	372.6854	743.3562	743.3562	0.02	0	12	0.14	1		R.GETGPAGR.P
92	379.6933	757.3721	757.3719	0.31	0	34	0.0008	1		R.GLPGADGR.P 87 88 90 93
117	384.2061	766.3977	766.3974	0.51	0	(8)	0.43	3		R.GSPGPAGPK.G
149	392.2035	782.3924	782.3923	0.12	0	10	0.44	4		R.GSPGPAGPK.G 150
153	392.2211	782.4276	782.4286	-1.36	0	(24)	0.014	1		R.GAAGLPGPK.G 154 155 156 160 164 166 167 168
157	392.2216	782.4287	782.4286	0.04	0	51	3.5e-05	1		R.GAAGLPGPK.G 158 159 161 162 163 165 169
170	392.7066	783.3987	783.3987	-0.04	1	10	0.38	1		K.PGRPGER.G
171	392.7250	783.4355	783.4351	0.52	1	9	0.2	1		R.EGLRGPR.G
174	393.1940	784.3735	784.3715	2.51	0	11	0.3	3		K.GDSGPAGPK.G
179	393.6908	785.3670	785.3668	0.23	0	33	0.00094	1		R.GDQGPVGR.T 180
207	400.2014	798.3883	798.3872	1.37	0	(0)	3.8	2		R.GSPGPAGPK.G
208	400.2190	798.4234	798.4236	-0.17	0	(24)	0.015	1		R.GAAGLPGPK.G
209	400.2191	798.4236	798.4236	-0.02	0	(39)	0.00055	1		R.GAAGLPGPK.G 210
214	401.1963	800.3781	800.3777	0.48	0	(4)	0.87	2		R.GDQGPVGR.T
216	401.6884	801.3623	801.3617	0.70	0	(7)	0.42	2		R.GDQGPVGR.T
249	408.2039	814.3932	814.3933	-0.20	0	2	0.74	1		R.GEIGNPGR.D
316	418.7226	835.4306	835.4301	0.62	0	55	1.2e-05	1		R.GPAGPQGPR.G 304 305 306 307 308 309 310 311 312 313 314 315 317 318 319
320	419.2145	836.4144	836.4141	0.41	0	(29)	0.0048	1		R.GPAGPQGPR.G
322	420.7382	839.4618	839.4614	0.48	0	(25)	0.0055	1		R.GVVGPQGAR.G
323	421.2300	840.4454	840.4454	0.04	0	27	0.0046	1		R.GVVGPQGAR.G
324	421.7093	841.4041	841.4042	-0.09	0	33	0.00061	1		K.GEAGPQGAR.G
345	426.2167	850.4189	850.4185	0.43	0	(26)	0.0054	1		R.GFSGLDGAK.G 344 346
363	426.7198	851.4251	851.4250	0.20	0	(35)	0.0012	1		R.GPPGPQGAR.G 352 353 354 355 356 357 358 359 360 361 362 364 365 366 367 368 369
374	427.2121	852.4097	852.4090	0.85	0	43	0.00021	1		R.GPPGPQGAR.G 372 373
383	429.2330	856.4515	856.4515	0.01	1	29	0.0025	1		K.GLPGERGR.V
404	434.2141	866.4137	866.4134	0.31	0	30	0.002	1		R.GFSGLDGAK.G 403
437	434.7355	867.4564	867.4563	0.15	0	(2)	1.1	2		R.VGAPGPAGAR.G
456	434.7357	867.4568	867.4563	0.64	0	53	9e-06	1		R.VGAPGPAGAR.G 410 411 412 413 414 415 416 417 418 419 420 421 422 423 424 425 426 427 428 429 430 431 432 433 434 435 436 438 439 440 441 443 444 445 446 447 448 449 450 451 452 453 454 455 457 458 459 460
464	435.2274	868.4402	868.4403	-0.06	0	5	0.3	1		R.GPPGSAGAAGK.G 463
510	441.7431	881.4717	881.4719	-0.22	0	14	0.037	1		R.PGAIGPAGAR.G
511	441.7613	881.5081	881.5083	-0.25	0	(27)	0.0041	1		R.GVVGLPGQR.G
515	442.2530	882.4914	882.4923	-1.02	0	(37)	0.00045	1		R.GVVGLPGQR.G
518	443.7227	885.4309	885.4304	0.49	0	49	2.7e-05	1		R.GSEGPQGVR.G
519	444.2146	886.4147	886.4145	0.28	0	(49)	2.4e-05	1		R.GSEGPQGVR.G
539	448.2352	894.4559	894.4559	-0.03	0	64	7.8e-07	1		R.GPAGPSGPAGK.D 534 535 536 537 538 540 541 542 543 544 545 546 547
570	449.7588	897.5030	897.5032	-0.30	0	43	0.00011	1		R.GVVGLPGQR.G 566 567 568 569 571 572 573 574 575 576 577 578
593	450.2509	898.4873	898.4872	0.03	0	(34)	0.00075	1		R.GVVGLPGQR.G 581 582 583 584 585 586 587 588 589 590 591 592 594 595 596 597 598 599 600 601
643	456.2328	910.4510	910.4509	0.12	0	(18)	0.1	4		R.GPAGPSGPAGK.D 641 645
704	464.7384	927.4623	927.4662	-4.14	0	25	0.017	1		R.PGEAGLPGAK.G
720	467.7409	933.4672	933.4668	0.38	0	(9)	0.22	1		R.PGPPGPPGAR.G
755	473.7513	945.4881	945.4879	0.14	1	29	0.0016	1		K.GEKGETGLR.G
765	475.7379	949.4613	949.4618	-0.51	0	41	0.00015	2		R.PGPPGPPGAR.G 766 767 768
900	493.7395	985.4645	985.4651	-0.69	0	37	0.00019	1		R.PGVMGPPGSR.G
1013	510.7464	1019.4782	1019.4785	-0.27	1	26	0.0057	1		R.GERGFPGER.G 1012
1179	352.1843	1053.5310	1053.5316	-0.56	1	14	0.067	1		K.GPRGETGPAGR.P
1190	529.2855	1056.5564	1056.5564	0.01	1	30	0.0032	1		R.GAAGIPGGKGEK.G
1191	353.1929	1056.5570	1056.5564	0.57	1	(21)	0.023	1		R.GAAGIPGGKGEK.G
1201	531.2281	1060.4417	1060.4421	-0.36	0	24	0.011	1		R.GSNGAPGNDGAK.G
1263	537.2831	1072.5516	1072.5513	0.31	1	(16)	0.07	1		R.GAAGIPGGKGEK.G
1310	541.2968	1080.5790	1080.5788	0.10	1	37	0.00036	1		R.GRVGAPGPAGAR.G
1311	361.2003	1080.5791	1080.5788	0.26	1	(21)	0.015	1		R.GRVGAPGPAGAR.G
1359	545.2806	1088.5466	1088.5462	0.37	1	(23)	0.0075	1		R.GAAGIPGGKGEK.G
1360	545.2939	1088.5733	1088.5727	0.58	0	(38)	0.00028	1		R.GVQGPPGPAGPR.G
1413	365.8600	1094.5580	1094.5581	-0.08	1	(3)	1	1		R.GPRGDQGPVGR.T
1448	548.2866	1094.5586	1094.5581	0.40	1	(8)	0.3	1		R.GPRGDQGPVGR.T 1399
1474	548.7607	1095.5068	1095.5057	0.98	1	28	0.0047	1		R.DGQPGHKGER.G
1558	553.2911	1104.5676	1104.5676	-0.02	0	52	1.1e-05	1		R.GVQGPPGPAGPR.G 1525 1526 1527 1528 1529 1530 1531 1533 1534 1535 1536 1537 1541 1542 1543 1544 1545 1549 1550 1551 1552 1553 1554 1555 1556 1557 1560 1561 1562 1563 1564 1565 1567 1568 1569 1570 1571 1573 1574 1575 1576 1577 1578 1579 1580 1581 1586 1587
1559	553.2911	1104.5676	1104.5676	-0.02	0	(37)	0.00036	1		R.GVQGPPGPAGPR.G 1532 1538 1539 1540 1547 1548 1566 1572 1582 1583 1584 1585
1589	553.7834	1105.5522	1105.5516	0.53	0	(46)	5e-05	1		R.GVQGPPGPAGPR.G 1588
1590	553.7836	1105.5526	1105.5516	0.86	0	(15)	0.061	1		R.GVQGPPGPAGPR.G
1615	556.2955	1110.5765	1110.5782	-1.49	1	(27)	0.0072	1		R.GAAGLPGPKGDR.G
1628	558.7496	1115.4846	1115.4843	0.24	0	51	3.4e-05	2		R.EGSPGAEGSPGR.D
1659	561.2888	1120.5630	1120.5625	0.37	0	(15)	0.057	1		R.GVQGPPGPAGPR.G
1660	561.2888	1120.5630	1120.5625	0.37	0	(35)	0.00061	1		R.GVQGPPGPAGPR.G
1661	561.2888	1120.5631	1120.5625	0.48	0	(27)	0.0038	1		R.GVQGPPGPAGPR.G
1665	561.7803	1121.5460	1121.5466	-0.50	0	(28)	0.0033	1		R.GVQGPPGPAGPR.G
1672	563.2676	1124.5207	1124.5211	-0.31	0	54	7.3e-06	1		K.TGPPGPAGQDGR.P 1671
1675	563.7596	1125.5047	1125.5051	-0.31	0	(9)	0.29	1		K.TGPPGPAGQDGR.P
1684	564.2816	1126.5487	1126.5480	0.64	1	9	0.23	1		R.GPRGDQGPVGR.T
1687	376.5315	1126.5727	1126.5731	-0.31	1	(11)	0.32	1		R.GAAGLPGPKGDR.G 1690
1688	564.2937	1126.5729	1126.5731	-0.21	1	50	3.6e-05	1		R.GAAGLPGPKGDR.G 1689
1691	376.5317	1126.5732	1126.5731	0.10	1	(8)	0.56	1		R.GAAGLPGPKGDR.G
1708	565.7975	1129.5805	1129.5802	0.35	0	(37)	0.0018	1		R.GLPGTAGLPGMK.G
1735	379.5315	1135.5727	1135.5734	-0.60	1	(2)	1.1	1		R.GPAGPQGPRGDK.G
1743	569.2858	1136.5571	1136.5575	-0.32	0	(7)	0.78	1		R.GVQGPPGPAGPR.G
1744	569.2859	1136.5572	1136.5574	-0.18	1	11	0.3	1		R.GPAGPQGPRGDK.G
1745	569.2859	1136.5572	1136.5575	-0.21	0	(0)	3.4	1		R.GVQGPPGPAGPR.G
1802	573.7947	1145.5749	1145.5751	-0.13	0	42	0.00042	1		R.GLPGTAGLPGMK.G
1836	577.7758	1153.5370	1153.5364	0.50	0	(10)	0.21	1		R.GVQGPPGPAGPR.G
1867	581.2895	1160.5645	1160.5648	-0.26	0	(55)	2e-05	1		R.GQAGVMGFPGPK.P
1868	581.2901	1160.5656	1160.5648	0.68	0	(57)	1.2e-05	1		R.GQAGVMGFPGPK.P 1866
1870	581.7816	1161.5486	1161.5489	-0.26	0	(55)	1.8e-05	1		R.GQAGVMGFPGPK.P 1871
1872	581.7921	1161.5697	1161.5700	-0.27	0	(31)	0.0016	1		R.GLPGTAGLPGMK.G 1873
1925	390.1965	1167.5678	1167.5633	3.86	1	(0)	3.6	4		R.GPAGPQGPRGDK.G
1927	585.2994	1168.5842	1168.5877	-2.97	0	(2)	1.1	2		R.GEPGNIGFPGPK.G
1976	589.2870	1176.5594	1176.5598	-0.29	0	(61)	7.9e-06	1		R.GQAGVMGFPGPK.P 1975 1977
1978	589.2874	1176.5603	1176.5598	0.43	0	(42)	0.00067	1		R.GQAGVMGFPGPK.P
1983	589.7791	1177.5436	1177.5438	-0.19	0	(63)	4.2e-06	1		R.GQAGVMGFPGPK.P
1984	589.7792	1177.5438	1177.5438	0.01	0	(30)	0.0079	1		R.GQAGVMGFPGPK.P
1985	589.7793	1177.5440	1177.5438	0.23	0	79	1.1e-07	1		R.GQAGVMGFPGPK.P 1982 1986 1987 1988
2028	395.8669	1184.5787	1184.5826	-3.27	0	(2)	2.1	1		R.GEPGNIGFPGPK.G
2094	597.2848	1192.5550	1192.5547	0.28	0	(50)	9e-05	1		R.GQAGVMGFPGPK.P 2095
2101	597.7762	1193.5379	1193.5387	-0.64	0	(58)	1.1e-05	1		R.GQAGVMGFPGPK.P 2103
2102	597.7765	1193.5384	1193.5387	-0.23	0	(24)	0.026	1		R.GQAGVMGFPGPK.P
2141	601.2957	1200.5768	1200.5775	-0.63	0	(2)	1.9	1		R.GEPGNIGFPGPK.G
2144	601.2961	1200.5776	1200.5775	0.08	0	(62)	1.9e-06	1		R.GEPGNIGFPGPK.G 2140 2142 2143 2145
2149	601.7881	1201.5617	1201.5615	0.18	0	68	5.3e-07	1		R.GEPGNIGFPGPK.G 2147 2148 2150 2151
2179	603.8114	1205.6083	1205.6081	0.12	0	(32)	0.0027	1		R.GFPGTPGLPGFK.G
2200	605.7742	1209.5339	1209.5336	0.25	0	(12)	0.12	1		R.GQAGVMGFPGPK.P
2266	611.8082	1221.6018	1221.6030	-1.02	0	(19)	0.053	1		R.GFPGTPGLPGFK.G 2265
2267	611.8089	1221.6032	1221.6030	0.18	0	(20)	0.043	1		R.GFPGTPGLPGFK.G 2270
2268	611.8090	1221.6034	1221.6030	0.28	0	41	0.00034	1		R.GFPGTPGLPGFK.G 2269
2278	408.5425	1222.6056	1222.6055	0.13	1	(23)	0.0048	1		R.GPAGPSGPAGKDGR.S 2282
2280	612.3103	1222.6061	1222.6055	0.49	1	69	1.3e-07	1		R.GPAGPSGPAGKDGR.S 2277 2281
2366	619.8063	1237.5981	1237.5979	0.14	0	(24)	0.0088	1		R.GFPGTPGLPGFK.G 2367 2368
2374	620.3074	1238.6003	1238.6004	-0.05	1	(63)	9.5e-07	1		R.GPAGPSGPAGKDGR.S
2382	414.2299	1239.6679	1239.6684	-0.37	1	(16)	0.048	1		R.GVVGLPGQRGER.G
2385	621.3344	1240.6543	1240.6524	1.51	1	28	0.0033	1		R.GVVGLPGQRGER.G
2387	621.8018	1241.5890	1241.5888	0.12	0	62	2.6e-06	1		K.GLTGSPGSPGPDGK.T 2388
2516	629.7989	1257.5832	1257.5837	-0.41	0	(43)	0.00023	1		K.GLTGSPGSPGPDGK.T 2530
2521	629.7991	1257.5837	1257.5837	-0.02	0	(59)	5.1e-06	1		K.GLTGSPGSPGPDGK.T 2509 2510 2511 2512 2513 2515 2517 2518 2519 2520 2522 2523 2524 2525 2526 2528 2529 2531 2532 2533
2567	633.2661	1264.5176	1264.5168	0.63	1	9	0.27	1		R.GDKGETGEQGDR.G
2698	640.3412	1278.6678	1278.6681	-0.18	0	1	0.76	1	U	R.GIPGPVGAAGASGPR.G
2822	648.8331	1295.6517	1295.6510	0.53	0	(23)	0.0096	1		R.GFPGLPGPSGEPGK.Q
2828	649.3103	1296.6061	1296.6058	0.16	0	78	1.9e-08	1		R.GESGPSGPAGPTGAR.G 2827 2829
2911	656.8300	1311.6455	1311.6459	-0.34	0	(33)	0.0021	1		R.GFPGLPGPSGEPGK.Q
2914	656.8304	1311.6462	1311.6459	0.21	0	(35)	0.0014	1		R.GFPGLPGPSGEPGK.Q 2912
2916	656.8311	1311.6476	1311.6459	1.23	0	(48)	0.00011	1		R.GFPGLPGPSGEPGK.Q 2915
2918	657.3064	1312.5982	1312.6008	-1.92	0	(9)	0.14	1		R.GESGPSGPAGPTGAR.G 2919
3012	664.8275	1327.6405	1327.6409	-0.29	0	57	8.3e-06	1		R.GFPGLPGPSGEPGK.Q 3004 3005 3006 3007 3008 3009 3010 3011 3014 3015 3016 3017 3019 3020 3021 3022 3024 3025 3027 3028 3029 3030 3031 3032 3034 3035 3037 3038
3023	664.8279	1327.6412	1327.6409	0.27	0	(36)	0.00094	1		R.GFPGLPGPSGEPGK.Q
3033	664.8283	1327.6421	1327.6409	0.91	0	(37)	0.0009	1		R.GFPGLPGPSGEPGK.Q 3003 3013 3018 3026 3036 3039
3054	666.8307	1331.6469	1331.6470	-0.04	0	(79)	3.2e-08	1		R.GPSGPQGPSGPPGPK.G 3048 3049 3050 3051 3052 3053 3055 3056 3057 3058 3059 3060 3061 3062 3063 3064 3065 3066 3067 3068 3069 3070 3071 3072 3073
3089	667.3232	1332.6319	1332.6310	0.69	0	84	9.4e-09	1		R.GPSGPQGPSGPPGPK.G 3077 3078 3079 3080 3081 3082 3083 3084 3086 3087 3088
3095	667.8453	1333.6761	1333.6739	1.70	1	37	0.00053	3		R.GPAGERGSPGPAGPK.G
3125	672.8251	1343.6357	1343.6358	-0.04	0	(49)	5.1e-05	1		R.GFPGLPGPSGEPGK.Q 3124 3126
3127	672.8253	1343.6361	1343.6358	0.23	0	(24)	0.018	1		R.GFPGLPGPSGEPGK.Q
3128	672.8254	1343.6363	1343.6358	0.41	0	(47)	7.8e-05	1		R.GFPGLPGPSGEPGK.Q
3130	672.8262	1343.6378	1343.6358	1.50	0	(7)	0.95	1		R.GFPGLPGPSGEPGK.Q 3129
3144	674.8281	1347.6417	1347.6419	-0.17	0	(3)	1.1	1		R.GPSGPQGPSGPPGPK.G
3145	674.8284	1347.6422	1347.6419	0.19	0	(55)	8e-06	1		R.GPSGPQGPSGPPGPK.G
3146	674.8290	1347.6435	1347.6419	1.19	0	(7)	0.5	1		R.GPSGPQGPSGPPGPK.G
3150	675.3184	1348.6223	1348.6259	-2.70	0	(57)	4.3e-06	1		R.GPSGPQGPSGPPGPK.G 3151
3152	675.3195	1348.6244	1348.6259	-1.16	0	(61)	1.8e-06	1		R.GPSGPQGPSGPPGPK.G
3153	675.3204	1348.6263	1348.6259	0.28	0	(44)	9.1e-05	1		R.GPSGPQGPSGPPGPK.G
3154	675.3209	1348.6272	1348.6259	0.92	0	(12)	0.15	1		R.GPSGPQGPSGPPGPK.G
3155	675.3218	1348.6291	1348.6259	2.37	0	(27)	0.0048	1		R.GPSGPQGPSGPPGPK.G
3237	682.8259	1363.6372	1363.6368	0.25	0	(33)	0.0012	1		R.GPSGPQGPSGPPGPK.G
3241	683.3180	1364.6214	1364.6209	0.43	0	(30)	0.0022	1		R.GPSGPQGPSGPPGPK.G
3657	487.2352	1458.6837	1458.6852	-1.03	0	(43)	0.00011	1		R.GSAGPPGATGFPGAAGR.V 3658
3684	730.3502	1458.6859	1458.6852	0.48	0	100	2e-10	1		R.GSAGPPGATGFPGAAGR.V 3653 3654 3655 3656 3659 3660 3661 3662 3663 3664 3665 3666 3667 3668 3669 3670 3671 3672 3673 3674 3675 3676 3677 3678 3679 3680 3681 3682 3683 3685 3686 3687 3688 3689 3690 3691
3731	733.3489	1464.6833	1464.6845	-0.81	0	(10)	0.1	1		R.GEPGPTGLPGPPGER.G
3735	489.2353	1464.6840	1464.6845	-0.32	0	(31)	0.00078	1		R.GEPGPTGLPGPPGER.G
3737	733.3494	1464.6843	1464.6845	-0.14	0	(3)	0.5	1		R.GEPGPTGLPGPPGER.G
3739	733.3495	1464.6845	1464.6845	0.02	0	58	1.6e-06	1		R.GEPGPTGLPGPPGER.G 3729 3732 3736 3738 3740 3742 3744 3746 3747 3749 3750 3751 3753 3755 3756 3759 3760
3741	733.3497	1464.6848	1464.6845	0.19	0	(3)	0.58	1		R.GEPGPTGLPGPPGER.G
3743	733.3497	1464.6848	1464.6845	0.19	0	(53)	5.8e-06	1		R.GEPGPTGLPGPPGER.G 3733 3734 3752 3758
3748	733.3501	1464.6856	1464.6845	0.77	0	(3)	0.53	1		R.GEPGPTGLPGPPGER.G
3754	733.3505	1464.6864	1464.6845	1.27	0	(36)	0.00025	1		R.GEPGPTGLPGPPGER.G
3817	738.3475	1474.6804	1474.6801	0.20	0	(15)	0.054	1		R.GSAGPPGATGFPGAAGR.V
3849	741.3462	1480.6778	1480.6794	-1.08	0	(17)	0.024	1		R.GEPGPTGLPGPPGER.G 3850 3851
3889	745.8600	1489.7054	1489.7049	0.34	0	(17)	0.072	2		R.PGEVGPPGPPGPAGEK.G
3969	753.8580	1505.7015	1505.6998	1.12	0	21	0.026	2		R.PGEVGPPGPPGPAGEK.G
3988	755.8657	1509.7169	1509.7172	-0.20	1	24	0.021	4		R.GSPGPAGPKGSPGEAGR.P
4162	516.6020	1546.7841	1546.7852	-0.68	0	(3)	0.48	2	U	R.GELGAVGNPGPAGPAGAR.G
4176	774.8922	1547.7698	1547.7692	0.35	0	(7)	0.21	5	U	R.GELGAVGNPGPAGPAGAR.G 4167 4178 4183
4196	775.3947	1548.7748	1548.7757	-0.63	1	19	0.013	1		K.DGRSGHPGTVGPAGIR.- 4194 4195 4198
4299	782.8904	1563.7662	1563.7641	1.33	0	(0)	1.2	10	U	R.GELGAVGNPGPAGPAGAR.G
4369	790.8868	1579.7590	1579.7590	-0.03	0	10	0.098	1	U	R.GELGAVGNPGPAGPAGAR.G
4396	529.2621	1584.7644	1584.7645	-0.04	0	(37)	0.00039	1		K.GANGAPGIAGAPGFPGAR.G
4397	793.3906	1584.7666	1584.7645	1.32	0	(55)	6.3e-06	1		K.GANGAPGIAGAPGFPGAR.G 4395
4408	529.5897	1585.7472	1585.7485	-0.84	0	(41)	0.00037	1		K.GANGAPGIAGAPGFPGAR.G
4413	793.8815	1585.7484	1585.7485	-0.07	0	62	2.8e-06	1		K.GANGAPGIAGAPGFPGAR.G 4405 4406 4407 4409 4410 4411 4412 4414 4415 4416 4418 4419 4420 4421 4422 4423 4424 4425 4426 4427 4428 4429 4430 4431 4432 4433 4434 4435 4436 4437 4438 4439 4440 4441 4442 4443 4444 4445 4446 4447 4448
4611	805.3844	1608.7542	1608.7492	3.13	1	0	2.9	7		K.GDSGPAGPKGEAGPQGAR.G
4654	539.9334	1616.7782	1616.7795	-0.77	1	(9)	0.45	3		R.GFSGLDGAKGDSGPAGPK.G 4655
4656	809.3968	1616.7791	1616.7795	-0.20	1	21	0.027	3		R.GFSGLDGAKGDSGPAGPK.G
4755	820.4064	1638.7982	1638.7962	1.24	1	(41)	0.00031	3		K.GSPGEAGRPGEAGLPGAK.G
4821	828.4029	1654.7912	1654.7911	0.09	1	67	7.6e-07	1		K.GSPGEAGRPGEAGLPGAK.G 4820 4823 4825
4822	552.6044	1654.7913	1654.7911	0.13	1	(14)	0.17	1		K.GSPGEAGRPGEAGLPGAK.G
4824	552.6045	1654.7916	1654.7911	0.34	1	(6)	0.97	1		K.GSPGEAGRPGEAGLPGAK.G
4882	557.6322	1669.8748	1669.8747	0.02	2	(20)	0.019	1		R.GAAGIPGGKGEKGETGLR.G
4888	836.4006	1670.7867	1670.7860	0.43	1	(24)	0.0096	1		K.GSPGEAGRPGEAGLPGAK.G
4889	557.9362	1670.7868	1670.7860	0.50	1	(2)	1.4	1		K.GSPGEAGRPGEAGLPGAK.G
4975	562.9634	1685.8685	1685.8697	-0.69	2	(22)	0.01	1		R.GAAGIPGGKGEKGETGLR.G
4976	843.9426	1685.8707	1685.8697	0.62	2	(44)	7.5e-05	1		R.GAAGIPGGKGEKGETGLR.G
4977	562.9643	1685.8711	1685.8697	0.83	2	(11)	0.16	1		R.GAAGIPGGKGEKGETGLR.G
5003	846.4024	1690.7903	1690.7911	-0.49	0	2	0.58	1		K.PGEQGAPGDLGAPGPSGAR.G
5047	851.9403	1701.8661	1701.8646	0.87	2	48	1.5e-05	1		R.GAAGIPGGKGEKGETGLR.G
5236	579.2909	1734.8509	1734.8537	-1.63	1	15	0.15	1		R.GHNGLDGLKGQPGAPGVK.G
5280	581.9556	1742.8449	1742.8449	0.01	1	57	3.7e-06	1		K.GARGSAGPPGATGFPGAAGR.V
5311	584.2871	1749.8395	1749.8394	0.03	1	1	0.71	5		R.GPNGDSGRPGEPGLVGPR.P
5319	584.6235	1750.8488	1750.8486	0.10	1	(14)	0.11	1		R.GHNGLDGLKGQPGAPGVK.G
5378	882.4216	1762.8286	1762.8235	2.91	0	(51)	7.1e-06	1		R.GPPGAVGNPGVNGAPGEAGR.D
5388	882.9102	1763.8059	1763.8075	-0.90	0	(64)	3.7e-07	1		R.GPPGAVGNPGVNGAPGEAGR.D 5390
5389	882.9104	1763.8062	1763.8075	-0.69	0	(50)	9.2e-06	1		R.GPPGAVGNPGVNGAPGEAGR.D
5395	588.9640	1763.8701	1763.8704	-0.13	1	(14)	0.081	1		R.GFPGERGVQGPPGPAGPR.G
5396	882.9435	1763.8724	1763.8704	1.16	1	26	0.0055	1		R.GFPGERGVQGPPGPAGPR.G
5402	589.2921	1764.8545	1764.8544	0.08	1	(16)	0.055	1		R.GFPGERGVQGPPGPAGPR.G
5403	883.4349	1764.8553	1764.8544	0.54	1	(19)	0.03	1		R.GFPGERGVQGPPGPAGPR.G
5421	885.8991	1769.7837	1769.7816	1.14	1	24	0.012	1		R.EGSPGAEGSPGRDGSPGPK.G
5494	593.6188	1777.8347	1777.8344	0.17	0	(17)	0.018	1		R.GPPGAVGNPGVNGAPGEAGR.D
5501	890.4174	1778.8203	1778.8184	1.07	0	(93)	4.8e-10	1		R.GPPGAVGNPGVNGAPGEAGR.D 5499 5500
5507	594.2730	1779.7972	1779.8024	-2.91	0	(31)	0.00086	1		R.GPPGAVGNPGVNGAPGEAGR.D
5508	594.2746	1779.8020	1779.8024	-0.24	0	(29)	0.0013	1		R.GPPGAVGNPGVNGAPGEAGR.D
5510	890.9088	1779.8031	1779.8024	0.39	0	94	3.7e-10	1		R.GPPGAVGNPGVNGAPGEAGR.D 5509 5511
5841	908.9386	1815.8626	1815.8574	2.88	0	5	1.3	1		R.GPPGPMGPPGLAGPPGESGR.E
5892	607.9687	1820.8842	1820.8765	4.22	1	6	0.28	1	U	K.RGQNGEPGSAGPTGPPGLR.G
5897	912.4064	1822.7983	1822.7970	0.74	0	43	0.00013	1		K.GEPGSAGPQGPPGPSGEEGK.R
5907	912.9659	1823.9172	1823.9167	0.31	0	(0)	1.1	1		R.VGPPGPSGNAGPPGPPGPVGK.E
6016	614.3111	1839.9115	1839.9116	-0.06	0	(27)	0.0024	1		R.VGPPGPSGNAGPPGPPGPVGK.E
6017	920.9632	1839.9118	1839.9116	0.14	0	(45)	4.1e-05	1		R.VGPPGPSGNAGPPGPPGPVGK.E 6015 6018
6026	921.4515	1840.8885	1840.8956	-3.84	0	(11)	0.1	1		R.VGPPGPSGNAGPPGPPGPVGK.E
6030	921.4523	1840.8900	1840.8956	-3.04	0	(24)	0.0046	1		R.VGPPGPSGNAGPPGPPGPVGK.E 6037
6044	921.4550	1840.8954	1840.8956	-0.12	0	(41)	9.1e-05	1		R.VGPPGPSGNAGPPGPPGPVGK.E 6032 6042 6048
6045	921.4551	1840.8956	1840.8956	0.01	0	(39)	0.00015	1		R.VGPPGPSGNAGPPGPPGPVGK.E 6034 6043 6046 6049 6054 6056 6059
6050	614.6393	1840.8962	1840.8956	0.34	0	(20)	0.013	1		R.VGPPGPSGNAGPPGPPGPVGK.E
6051	921.4556	1840.8966	1840.8956	0.54	0	(3)	0.7	1		R.VGPPGPSGNAGPPGPPGPVGK.E
6055	614.6400	1840.8982	1840.8956	1.43	0	(21)	0.011	1		R.VGPPGPSGNAGPPGPPGPVGK.E 6029 6031 6039 6040
6057	921.4565	1840.8985	1840.8956	1.60	0	(17)	0.026	1		R.VGPPGPSGNAGPPGPPGPVGK.E 6028 6052 6053
6058	921.4568	1840.8991	1840.8956	1.93	0	(26)	0.0031	1		R.VGPPGPSGNAGPPGPPGPVGK.E 6027 6038 6041 6060
6138	619.6431	1855.9074	1855.9065	0.47	0	(14)	0.049	1		R.VGPPGPSGNAGPPGPPGPVGK.E
6139	928.9627	1855.9109	1855.9065	2.35	0	(22)	0.0074	1		R.VGPPGPSGNAGPPGPPGPVGK.E
6142	619.9708	1856.8906	1856.8905	0.08	0	(21)	0.011	1		R.VGPPGPSGNAGPPGPPGPVGK.E
6144	929.4530	1856.8915	1856.8905	0.51	0	45	4e-05	1		R.VGPPGPSGNAGPPGPPGPVGK.E 6143
6145	929.4533	1856.8921	1856.8905	0.84	0	(39)	0.00015	1		R.VGPPGPSGNAGPPGPPGPVGK.E
6146	929.4535	1856.8924	1856.8905	1.04	0	(17)	0.026	1		R.VGPPGPSGNAGPPGPPGPVGK.E
6147	929.4540	1856.8935	1856.8905	1.63	0	(15)	0.036	1		R.VGPPGPSGNAGPPGPPGPVGK.E
6210	937.4478	1872.8811	1872.8854	-2.32	0	(20)	0.012	1		R.VGPPGPSGNAGPPGPPGPVGK.E 6211
6212	937.4532	1872.8918	1872.8854	3.42	0	(3)	0.64	1		R.VGPPGPSGNAGPPGPPGPVGK.E
6230	626.3134	1875.9184	1875.9187	-0.17	1	0	0.94	2		R.GERGPPGESGAAGPAGPIGSR.G
7079	681.3274	2040.9603	2040.9614	-0.50	1	(12)	0.11	3		K.TGPPGPAGQDGRPGPPGPPGAR.G
7080	1021.4905	2040.9665	2040.9614	2.53	1	(21)	0.013	1		K.TGPPGPAGQDGRPGPPGPPGAR.G
7129	682.0244	2043.0514	2043.0538	-1.18	1	0	4.9	1		R.GVVGPQGARGFPGTPGLPGFK.G
7192	1026.4896	2050.9647	2050.9708	-3.00	0	(13)	0.35	1		R.GEVGPAGPNGFAGPAGAAGQPGAK.G
7194	684.6642	2050.9707	2050.9708	-0.06	0	(53)	2e-05	1		R.GEVGPAGPNGFAGPAGAAGQPGAK.G 7193
7195	684.6649	2050.9729	2050.9708	1.02	0	(28)	0.006	1		R.GEVGPAGPNGFAGPAGAAGQPGAK.G
7197	1026.9841	2051.9537	2051.9548	-0.55	0	(50)	3.9e-05	1		R.GEVGPAGPNGFAGPAGAAGQPGAK.G
7198	684.9922	2051.9547	2051.9548	-0.06	0	(40)	0.00034	1		R.GEVGPAGPNGFAGPAGAAGQPGAK.G
7216	686.3311	2055.9715	2055.9723	-0.37	1	(4)	0.79	2		K.TGPPGPAGQDGRPGPPGPPGAR.G
7221	686.3315	2055.9726	2055.9723	0.17	1	(27)	0.0035	1		K.TGPPGPAGQDGRPGPPGPPGAR.G 7217 7220 7223
7222	1028.9937	2055.9728	2055.9723	0.23	1	(6)	0.42	1		K.TGPPGPAGQDGRPGPPGPPGAR.G 7224
7226	1028.9965	2055.9784	2055.9723	2.96	1	(15)	0.057	1		K.TGPPGPAGQDGRPGPPGPPGAR.G
7229	686.6570	2056.9493	2056.9563	-3.39	1	(14)	0.079	1		K.TGPPGPAGQDGRPGPPGPPGAR.G 7231 7234 7255
7243	1029.4849	2056.9552	2056.9563	-0.54	1	(17)	0.042	1		K.TGPPGPAGQDGRPGPPGPPGAR.G
7246	686.6592	2056.9559	2056.9563	-0.19	1	56	5.1e-06	1		K.TGPPGPAGQDGRPGPPGPPGAR.G 7228 7236 7237 7239 7240 7250 7251 7252 7257 7258 7261
7248	1029.4858	2056.9571	2056.9563	0.41	1	(15)	0.06	2		K.TGPPGPAGQDGRPGPPGPPGAR.G
7249	686.6598	2056.9575	2056.9563	0.61	1	(28)	0.0031	3		K.TGPPGPAGQDGRPGPPGPPGAR.G 7232 7233 7235 7242 7245 7253 7254 7256
7352	689.9946	2066.9619	2066.9658	-1.88	0	(33)	0.002	1		R.GEVGPAGPNGFAGPAGAAGQPGAK.G 7353 7354
7358	690.3240	2067.9503	2067.9498	0.24	0	(53)	1.9e-05	1		R.GEVGPAGPNGFAGPAGAAGQPGAK.G
7359	1034.9828	2067.9510	2067.9498	0.61	0	63	2e-06	1		R.GEVGPAGPNGFAGPAGAAGQPGAK.G
7380	691.6622	2071.9649	2071.9672	-1.12	1	(9)	0.25	1		K.TGPPGPAGQDGRPGPPGPPGAR.G
7381	691.6638	2071.9694	2071.9672	1.09	1	(13)	0.091	1		K.TGPPGPAGQDGRPGPPGPPGAR.G
7393	691.9929	2072.9567	2072.9512	2.67	1	(25)	0.0059	2		K.TGPPGPAGQDGRPGPPGPPGAR.G 7390 7391 7392
7476	696.9948	2087.9624	2087.9621	0.15	1	(2)	1.5	1		K.TGPPGPAGQDGRPGPPGPPGAR.G
7478	697.0066	2087.9979	2087.9985	-0.25	0	(25)	0.0048	3		K.GSPGADGPAGSPGTPGPQGIAGQR.G 7477
7480	1045.0073	2088.0001	2087.9985	0.78	0	(54)	8.5e-06	3		K.GSPGADGPAGSPGTPGPQGIAGQR.G 7481
7491	1045.4983	2088.9820	2088.9825	-0.21	0	(58)	2.9e-06	2		K.GSPGADGPAGSPGTPGPQGIAGQR.G 7494
7492	697.3350	2088.9831	2088.9825	0.27	0	(30)	0.0016	4		K.GSPGADGPAGSPGTPGPQGIAGQR.G
7495	1045.5001	2088.9857	2088.9825	1.54	0	(54)	9.2e-06	2		K.GSPGADGPAGSPGTPGPQGIAGQR.G 7490 7493
7498	697.6630	2089.9672	2089.9665	0.36	0	(25)	0.0059	3		K.GSPGADGPAGSPGTPGPQGIAGQR.G
7500	1045.9916	2089.9686	2089.9665	1.01	0	(40)	0.00026	7		K.GSPGADGPAGSPGTPGPQGIAGQR.G 7499
7567	1053.0045	2103.9945	2103.9934	0.52	0	(38)	0.00036	7		K.GSPGADGPAGSPGTPGPQGIAGQR.G
7568	702.3389	2103.9948	2103.9934	0.66	0	(3)	1.2	6		K.GSPGADGPAGSPGTPGPQGIAGQR.G
7569	1053.0049	2103.9952	2103.9934	0.87	0	(53)	1.2e-05	2		K.GSPGADGPAGSPGTPGPQGIAGQR.G
7579	702.6661	2104.9766	2104.9774	-0.39	0	(31)	0.0014	1		K.GSPGADGPAGSPGTPGPQGIAGQR.G
7583	1053.4967	2104.9789	2104.9774	0.69	0	(61)	1.9e-06	1		K.GSPGADGPAGSPGTPGPQGIAGQR.G 7582
7584	1053.4967	2104.9789	2104.9774	0.69	0	(7)	0.44	5		K.GSPGADGPAGSPGTPGPQGIAGQR.G
7593	702.9927	2105.9562	2105.9614	-2.48	0	(10)	0.17	3		K.GSPGADGPAGSPGTPGPQGIAGQR.G
7595	1053.9894	2105.9642	2105.9614	1.33	0	(52)	1.5e-05	2		K.GSPGADGPAGSPGTPGPQGIAGQR.G 7594
7671	1061.0032	2119.9918	2119.9883	1.64	0	64	8.6e-07	3		K.GSPGADGPAGSPGTPGPQGIAGQR.G
7674	707.9977	2120.9712	2120.9723	-0.52	0	(12)	0.11	5		K.GSPGADGPAGSPGTPGPQGIAGQR.G
7678	1061.4950	2120.9754	2120.9723	1.47	0	(53)	1e-05	1		K.GSPGADGPAGSPGTPGPQGIAGQR.G 7676 7677
7766	711.9991	2132.9754	2132.9763	-0.43	0	(26)	0.021	1		R.GEPGPPGPAGFAGPPGADGQPGAK.G
7767	1067.4955	2132.9764	2132.9763	0.03	0	(20)	0.082	1		R.GEPGPPGPAGFAGPPGADGQPGAK.G 7768
7769	712.0001	2132.9784	2132.9763	0.94	0	(23)	0.04	1		R.GEPGPPGPAGFAGPPGADGQPGAK.G
7770	1067.4968	2132.9791	2132.9763	1.29	0	(27)	0.017	1		R.GEPGPPGPAGFAGPPGADGQPGAK.G
7779	1067.9871	2133.9596	2133.9604	-0.37	0	(45)	0.00012	1		R.GEPGPPGPAGFAGPPGADGQPGAK.G 7782 7783
7780	712.3274	2133.9603	2133.9604	-0.01	0	(30)	0.004	1		R.GEPGPPGPAGFAGPPGADGQPGAK.G
7781	712.3277	2133.9613	2133.9604	0.42	0	52	2.5e-05	1		R.GEPGPPGPAGFAGPPGADGQPGAK.G
7897	716.3302	2145.9688	2145.9676	0.56	0	(17)	0.067	1		K.GAPGPDGNNGAQGPPGPQGVQGGK.G
7902	716.6580	2146.9520	2146.9516	0.21	0	22	0.019	1		K.GAPGPDGNNGAQGPPGPQGVQGGK.G
7909	716.9852	2147.9337	2147.9356	-0.89	0	(15)	0.098	1		K.GAPGPDGNNGAQGPPGPQGVQGGK.G
7910	716.9857	2147.9353	2147.9356	-0.13	0	(14)	0.12	1		K.GAPGPDGNNGAQGPPGPQGVQGGK.G
7911	716.9999	2147.9778	2147.9832	-2.51	1	16	0.11	1		R.GVQGPPGPAGPRGSNGAPGNDGAK.G
7921	1075.4926	2148.9706	2148.9713	-0.33	0	(19)	0.094	1		R.GEPGPPGPAGFAGPPGADGQPGAK.G
7926	717.6589	2149.9550	2149.9553	-0.14	0	(37)	0.0008	1		R.GEPGPPGPAGFAGPPGADGQPGAK.G
8182	1100.4810	2198.9474	2198.9499	-1.14	0	(69)	3.9e-07	1		K.GDAGAPGAPGSQGAPGLQGMPGER.G
8183	733.9910	2198.9513	2198.9499	0.63	0	(2)	2.2	1		K.GDAGAPGAPGSQGAPGLQGMPGER.G
8184	1100.4835	2198.9525	2198.9499	1.19	0	(68)	5.9e-07	1		K.GDAGAPGAPGSQGAPGLQGMPGER.G
8189	734.0262	2199.0567	2199.0556	0.49	1	(38)	0.00085	1		R.GETGPAGRPGEVGPPGPPGPAGEK.G
8190	1100.5360	2199.0575	2199.0556	0.83	1	54	2.1e-05	1		R.GETGPAGRPGEVGPPGPPGPAGEK.G
8192	1100.9750	2199.9354	2199.9339	0.69	0	(69)	3.9e-07	1		K.GDAGAPGAPGSQGAPGLQGMPGER.G 8191
8247	738.9946	2213.9621	2213.9608	0.58	0	(36)	0.00042	1		K.GDAGAPGAPGSQGAPGLQGMPGER.G
8248	1107.9886	2213.9627	2213.9608	0.89	0	(60)	1.7e-06	1		K.GDAGAPGAPGSQGAPGLQGMPGER.G
8252	739.3226	2214.9461	2214.9448	0.58	0	(19)	0.023	1		K.GDAGAPGAPGSQGAPGLQGMPGER.G
8253	1108.4810	2214.9474	2214.9448	1.17	0	72	9.7e-08	1		K.GDAGAPGAPGSQGAPGLQGMPGER.G
8262	739.3572	2215.0499	2215.0506	-0.31	1	(8)	0.82	1		R.GETGPAGRPGEVGPPGPPGPAGEK.G 8258
8266	739.3575	2215.0508	2215.0506	0.11	1	(13)	0.29	2		R.GETGPAGRPGEVGPPGPPGPAGEK.G
8267	739.3577	2215.0514	2215.0506	0.35	1	(33)	0.0031	1		R.GETGPAGRPGEVGPPGPPGPAGEK.G 8259 8261 8263 8264 8265 8271 8272 8273
8268	1108.5330	2215.0514	2215.0506	0.36	1	(17)	0.12	2		R.GETGPAGRPGEVGPPGPPGPAGEK.G
8278	739.6503	2215.9290	2215.9288	0.08	0	(20)	0.016	1		K.GDAGAPGAPGSQGAPGLQGMPGER.G
8279	1108.9720	2215.9295	2215.9288	0.34	0	(52)	1.1e-05	1		K.GDAGAPGAPGSQGAPGLQGMPGER.G
8334	1116.5289	2231.0433	2231.0455	-0.98	1	(18)	0.097	1		R.GETGPAGRPGEVGPPGPPGPAGEK.G
8335	744.6890	2231.0452	2231.0455	-0.11	1	(30)	0.0057	3		R.GETGPAGRPGEVGPPGPPGPAGEK.G
8337	744.6894	2231.0463	2231.0455	0.39	1	(25)	0.017	2		R.GETGPAGRPGEVGPPGPPGPAGEK.G 8336
8371	747.3590	2239.0552	2239.0506	2.07	1	(1)	2.3	3		R.GFPGLPGPSGEPGKQGPSGSSGER.G
8440	1128.5298	2255.0450	2255.0455	-0.20	1	(8)	0.51	6		R.GFPGLPGPSGEPGKQGPSGSSGER.G
8442	752.6897	2255.0473	2255.0455	0.79	1	(9)	0.39	2		R.GFPGLPGPSGEPGKQGPSGSSGER.G
8443	1128.5312	2255.0479	2255.0455	1.10	1	(1)	2.4	9		R.GFPGLPGPSGEPGKQGPSGSSGER.G
8503	758.0214	2271.0424	2271.0404	0.90	1	12	0.18	3		R.GFPGLPGPSGEPGKQGPSGSSGER.G 8501
8551	760.3864	2278.1372	2278.1342	1.31	0	37	0.00022	1		K.GDAGPPGPAGPTGAPGPIGNVGAPGPK.G
8552	760.3866	2278.1380	2278.1342	1.63	0	(18)	0.016	1		K.GDAGPPGPAGPTGAPGPIGNVGAPGPK.G
8553	1140.0784	2278.1422	2278.1342	3.48	0	(25)	0.0035	1		K.GDAGPPGPAGPTGAPGPIGNVGAPGPK.G
8557	760.7125	2279.1156	2279.1183	-1.18	0	(11)	0.081	1		K.GDAGPPGPAGPTGAPGPIGNVGAPGPK.G
8558	1140.5696	2279.1246	2279.1183	2.79	0	(21)	0.0084	1		K.GDAGPPGPAGPTGAPGPIGNVGAPGPK.G
8633	1148.0725	2294.1305	2294.1292	0.57	0	(18)	0.015	1		K.GDAGPPGPAGPTGAPGPIGNVGAPGPK.G
8634	765.7175	2294.1306	2294.1292	0.61	0	(17)	0.021	1		K.GDAGPPGPAGPTGAPGPIGNVGAPGPK.G 8637
8635	1148.0728	2294.1310	2294.1292	0.78	0	(18)	0.015	1		K.GDAGPPGPAGPTGAPGPIGNVGAPGPK.G
8640	766.0457	2295.1151	2295.1132	0.85	0	(1)	0.83	1		K.GDAGPPGPAGPTGAPGPIGNVGAPGPK.G
8641	1148.5654	2295.1163	2295.1132	1.36	0	(19)	0.014	1		K.GDAGPPGPAGPTGAPGPIGNVGAPGPK.G
8642	1148.5659	2295.1173	2295.1132	1.79	0	(12)	0.071	1		K.GDAGPPGPAGPTGAPGPIGNVGAPGPK.G
8672	767.3566	2299.0481	2299.0465	0.66	0	(28)	0.0058	1		R.GEPGPPGPAGAAGPAGNPGADGQPGAK.G
8673	767.3574	2299.0503	2299.0465	1.62	0	(10)	0.42	2		R.GEPGPPGPAGAAGPAGNPGADGQPGAK.G
8680	767.6843	2300.0310	2300.0305	0.18	0	(21)	0.033	1		R.GEPGPPGPAGAAGPAGNPGADGQPGAK.G
8686	768.0120	2301.0142	2301.0146	-0.14	0	(14)	0.18	1		R.GEPGPPGPAGAAGPAGNPGADGQPGAK.G
8725	771.0486	2310.1239	2310.1241	-0.07	0	(8)	0.17	1		K.GDAGPPGPAGPTGAPGPIGNVGAPGPK.G
8726	1156.0706	2310.1266	2310.1241	1.07	0	(20)	0.011	1		K.GDAGPPGPAGPTGAPGPIGNVGAPGPK.G
8734	1156.5631	2311.1117	2311.1081	1.55	0	(12)	0.062	1		K.GDAGPPGPAGPTGAPGPIGNVGAPGPK.G
8750	772.6877	2315.0414	2315.0415	-0.02	0	(33)	0.002	1		R.GEPGPPGPAGAAGPAGNPGADGQPGAK.G 8751
8753	773.0160	2316.0261	2316.0255	0.29	0	38	0.00071	1		R.GEPGPPGPAGAAGPAGNPGADGQPGAK.G
8756	773.3440	2317.0102	2317.0095	0.29	0	(36)	0.0011	1		R.GEPGPPGPAGAAGPAGNPGADGQPGAK.G
8899	783.7039	2348.0899	2348.0881	0.79	1	15	0.17	1		K.GDTGAKGEPGPAGVQGPPGPAGEEGK.R
8985	1188.0596	2374.1046	2374.1038	0.35	0	(1)	0.87	1		K.GDAGPPGPAGPTGAPGPIGNVGAPGPK.G
9102	802.0669	2403.1789	2403.1779	0.41	2	21	0.068	2		R.GSPGPAGPKGSPGEAGRPGEAGLPGAK.G
9131	803.7228	2408.1467	2408.1469	-0.10	1	(14)	0.16	1		R.GEVGPAGPNGFAGPAGAAGQPGAKGER.G
9133	804.0515	2409.1327	2409.1309	0.74	1	(46)	9.3e-05	1		R.GEVGPAGPNGFAGPAGAAGQPGAKGER.G
9134	804.0516	2409.1329	2409.1309	0.82	1	(37)	0.00082	1		R.GEVGPAGPNGFAGPAGAAGQPGAKGER.G
9135	1205.5741	2409.1336	2409.1309	1.13	1	(93)	2e-09	1		R.GEVGPAGPNGFAGPAGAAGQPGAKGER.G
9137	1205.5768	2409.1390	2409.1309	3.36	1	(77)	6.2e-08	1		R.GEVGPAGPNGFAGPAGAAGQPGAKGER.G 9136
9147	804.3790	2410.1151	2410.1149	0.06	1	(70)	3.7e-07	1		R.GEVGPAGPNGFAGPAGAAGQPGAKGER.G 9142 9143 9146 9149 9150
9148	1206.0649	2410.1153	2410.1149	0.17	1	111	2.7e-11	1		R.GEVGPAGPNGFAGPAGAAGQPGAKGER.G 9145
9646	835.7375	2504.1908	2504.1892	0.65	2	(19)	0.015	1		K.GDTGAKGEPGPAGVQGPPGPAGEEGKR.G
9649	836.0679	2505.1820	2505.1732	3.50	2	31	0.001	1		K.GDTGAKGEPGPAGVQGPPGPAGEEGKR.G
9717	841.0692	2520.1858	2520.1841	0.68	2	(27)	0.0029	1		K.GDTGAKGEPGPAGVQGPPGPAGEEGKR.G
10310	896.4194	2686.2363	2686.2372	-0.35	1	(12)	0.23	1		R.GAPGDRGEPGPPGPAGFAGPPGADGQPGAK.G
10356	901.7518	2702.2337	2702.2321	0.57	1	(34)	0.0015	1		R.GAPGDRGEPGPPGPAGFAGPPGADGQPGAK.G 10355
10357	902.0801	2703.2186	2703.2161	0.90	1	(28)	0.0057	1		R.GAPGDRGEPGPPGPAGFAGPPGADGQPGAK.G 10360
10358	902.0804	2703.2193	2703.2161	1.18	1	(34)	0.0013	1		R.GAPGDRGEPGPPGPAGFAGPPGADGQPGAK.G
10419	907.0839	2718.2298	2718.2271	0.99	1	37	0.00068	1		R.GAPGDRGEPGPPGPAGFAGPPGADGQPGAK.G
10420	907.4087	2719.2042	2719.2111	-2.51	1	(14)	0.14	1		R.GAPGDRGEPGPPGPAGFAGPPGADGQPGAK.G
10421	907.4092	2719.2059	2719.2111	-1.90	1	(5)	1.2	1		R.GAPGDRGEPGPPGPAGFAGPPGADGQPGAK.G
10518	922.4516	2764.3330	2764.3430	-3.64	1	(1)	0.73	1	U	R.GYPGNAGPVGAVGAPGPHGPVGPTGKHGNR.G
10566	927.7823	2780.3250	2780.3379	-4.64	1	2	0.92	1	U	R.GYPGNAGPVGAVGAPGPHGPVGPTGKHGNR.G
10572	927.7827	2780.3263	2780.3379	-4.18	1	(0)	1.4	2	U	R.GYPGNAGPVGAVGAPGPHGPVGPTGKHGNR.G
10577	927.7836	2780.3291	2780.3379	-3.19	1	(0)	1.2	1	U	R.GYPGNAGPVGAVGAPGPHGPVGPTGKHGNR.G
10587	928.1157	2781.3253	2781.3219	1.22	1	(0)	0.94	1	U	R.GYPGNAGPVGAVGAPGPHGPVGPTGKHGNR.G
10663	936.4438	2806.3097	2806.3019	2.77	2	1	2.9	1		R.GFPGERGVQGPPGPAGPRGSNGAPGNDGAK.G
10951	967.1325	2898.3757	2898.3744	0.43	1	3	0.59	3		K.GPKGENGVVGPTGPVGAAGPSGPNGPPGPAGSR.E
11040	978.4436	2932.3090	2932.3112	-0.74	1	12	0.4	1		R.GEPGPPGPAGFAGPPGADGQPGAKGEPGDAGAK.G
11128	988.4709	2962.3910	2962.3839	2.39	1	4	4	1		K.GDAGAPGAPGSQGAPGLQGMPGERGAAGLPGPK.G
11194	997.7837	2990.3292	2990.3391	-3.30	0	11	0.099	5		K.GPPGASGAPGPQGFQGPAGEPGEPGQTGPAGAR.G
11200	998.1109	2991.3109	2991.3231	-4.10	0	(6)	0.3	4		K.GPPGASGAPGPQGFQGPAGEPGEPGQTGPAGAR.G
11289	1009.8394	3026.4962	3026.4946	0.56	0	1	0.81	2	U	K.GPNGEPGTAGPPGTPGPQGLLGAPGILGLPGSR.G
11312	1015.4974	3043.4703	3043.4735	-1.05	0	(1)	0.83	4	U	K.GPNGEPGTAGPPGTPGPQGLLGAPGILGLPGSR.G
11385	1031.8375	3092.4907	3092.4800	3.49	1	(13)	0.052	1		K.GEPGDAGAKGDAGPPGPAGPTGAPGPIGNVGAPGPK.G
11386	1032.1625	3093.4656	3093.4640	0.52	1	16	0.027	1		K.GEPGDAGAKGDAGPPGPAGPTGAPGPIGNVGAPGPK.G
11513	1056.4967	3166.4683	3166.4664	0.59	1	(7)	1.4	4		R.GSEGPQGVRGEPGPPGPAGAAGPAGNPGADGQPGAK.G
11517	1057.1516	3168.4330	3168.4344	-0.46	1	(22)	0.029	4		R.GSEGPQGVRGEPGPPGPAGAAGPAGNPGADGQPGAK.G
11518	1057.4829	3169.4269	3169.4185	2.67	1	(23)	0.024	2		R.GSEGPQGVRGEPGPPGPAGAAGPAGNPGADGQPGAK.G
11537	1061.8295	3182.4666	3182.4613	1.64	1	(17)	0.099	3		R.GSEGPQGVRGEPGPPGPAGAAGPAGNPGADGQPGAK.G
11538	1062.1572	3183.4499	3183.4454	1.41	1	(27)	0.011	3		R.GSEGPQGVRGEPGPPGPAGAAGPAGNPGADGQPGAK.G
11541	1062.4855	3184.4346	3184.4294	1.64	1	43	0.0002	1		R.GSEGPQGVRGEPGPPGPAGAAGPAGNPGADGQPGAK.G
11559	1067.8154	3200.4245	3200.4243	0.06	1	(30)	0.0039	1		R.GSEGPQGVRGEPGPPGPAGAAGPAGNPGADGQPGAK.G
11560	1067.8202	3200.4387	3200.4243	4.52	1	(13)	0.28	1		R.GSEGPQGVRGEPGPPGPAGAAGPAGNPGADGQPGAK.G
11581	1076.1754	3225.5044	3225.4923	3.74	1	13	0.076	1	U	R.GPSGPPGPDGNKGEPGVVGAPGNAGPSGPGGLPGER.G
11608	1081.4672	3241.3797	3241.3814	-0.54	1	(40)	0.00058	1		R.GSNGAPGNDGAKGDAGAPGAPGSQGAPGLQGMPGER.G
11628	1081.7937	3242.3593	3242.3654	-1.90	1	(32)	0.0035	1		R.GSNGAPGNDGAKGDAGAPGAPGSQGAPGLQGMPGER.G
11657	1086.7999	3257.3780	3257.3763	0.49	1	46	8.5e-05	1		R.GSNGAPGNDGAKGDAGAPGAPGSQGAPGLQGMPGER.G
11663	1087.1288	3258.3645	3258.3604	1.28	1	(30)	0.0031	1		R.GSNGAPGNDGAKGDAGAPGAPGSQGAPGLQGMPGER.G
11665	1087.4579	3259.3518	3259.3444	2.29	1	(28)	0.0043	1		R.GSNGAPGNDGAKGDAGAPGAPGSQGAPGLQGMPGER.G
11692	1092.4619	3274.3639	3274.3553	2.64	1	(18)	0.017	1		R.GSNGAPGNDGAKGDAGAPGAPGSQGAPGLQGMPGER.G
11717	1098.1583	3291.4531	3291.4400	3.98	1	(3)	1.2	1	U	R.GPSGPPGPDGNKGEPGVVGAPGNAGPSGPGGLPGER.G
M00008 Mass: 122573 Score: 13077 Matches: 943(648) Sequences: 113(78) emPAI: 203.72
>cu|M00008|COL1_HORSE Equus
Query	Observed	Mr(expt)	Mr(calc)	ppm	Miss	Score	Expect	Rank	Unique	Peptide
23	350.6904	699.3662	699.3664	-0.19	1	16	0.042	1		K.EGGKGPR.G
69	369.6928	737.3710	737.3708	0.25	0	38	0.0003	1		R.GPPGPPGK.A
71	372.2058	742.3971	742.3974	-0.30	0	28	0.0049	1		R.GAAGIPGGK.G
72	372.6854	743.3562	743.3562	0.02	0	12	0.14	1		R.GETGPAGR.P
92	379.6933	757.3721	757.3719	0.31	0	34	0.0008	1		R.GLPGADGR.A 87 88 90 93
117	384.2061	766.3977	766.3974	0.51	0	35	0.00084	1		R.GAPGPAGPK.G 114 115 116 119 123
120	384.2062	766.3979	766.3974	0.67	0	(1)	2	1		R.GAPGPAGPK.G
130	385.1957	768.3769	768.3766	0.32	0	29	0.0023	1		K.GDAGPAGPK.G
149	392.2035	782.3924	782.3923	0.12	0	(24)	0.018	1		R.GAPGPAGPK.G
150	392.2039	782.3933	782.3923	1.37	0	(16)	0.099	1		R.GAPGPAGPK.G
153	392.2211	782.4276	782.4286	-1.36	0	(24)	0.014	1		R.GAAGLPGPK.G 154 155 156 160 164 166 167 168
157	392.2216	782.4287	782.4286	0.04	0	51	3.5e-05	1		R.GAAGLPGPK.G 158 159 161 162 163 165 169
170	392.7066	783.3987	783.3987	-0.04	1	10	0.38	1		K.PGRPGER.G
171	392.7250	783.4355	783.4351	0.52	1	9	0.2	1		R.EGLRGPR.G
174	393.1940	784.3735	784.3715	2.51	0	(17)	0.072	1		K.GDAGPAGPK.G
179	393.6908	785.3670	785.3668	0.23	0	33	0.00094	1		R.GDQGPVGR.A 180
208	400.2190	798.4234	798.4236	-0.17	0	(24)	0.015	1		R.GAAGLPGPK.G
209	400.2191	798.4236	798.4236	-0.02	0	(39)	0.00055	1		R.GAAGLPGPK.G 210
214	401.1963	800.3781	800.3777	0.48	0	(4)	0.87	2		R.GDQGPVGR.A
216	401.6884	801.3623	801.3617	0.70	0	(7)	0.42	2		R.GDQGPVGR.A
249	408.2039	814.3932	814.3933	-0.20	0	2	0.74	1		R.GEIGNPGR.D
316	418.7226	835.4306	835.4301	0.62	0	55	1.2e-05	1		R.GPAGPQGPR.G 304 305 306 307 308 309 310 311 312 313 314 315 317 318 319
320	419.2145	836.4144	836.4141	0.41	0	(29)	0.0048	1		R.GPAGPQGPR.G
322	420.7382	839.4618	839.4614	0.48	0	(25)	0.0055	1		R.GVVGPQGAR.G
323	421.2300	840.4454	840.4454	0.04	0	27	0.0046	1		R.GVVGPQGAR.G
324	421.7093	841.4041	841.4042	-0.09	0	33	0.00061	1		K.GEAGPQGAR.G
345	426.2167	850.4189	850.4185	0.43	0	(26)	0.0054	1		R.GFSGLDGAK.G 344 346
363	426.7198	851.4251	851.4250	0.20	0	(35)	0.0012	1		R.GPPGPQGAR.G 352 353 354 355 356 357 358 359 360 361 362 364 365 366 367 368 369
374	427.2121	852.4097	852.4090	0.85	0	43	0.00021	1		R.GPPGPQGAR.G 372 373
383	429.2330	856.4515	856.4515	0.01	1	29	0.0025	1		K.GLPGERGR.V
404	434.2141	866.4137	866.4134	0.31	0	30	0.002	1		R.GFSGLDGAK.G 403
437	434.7355	867.4564	867.4563	0.15	0	(2)	1.1	2		R.VGAPGPAGAR.G
456	434.7357	867.4568	867.4563	0.64	0	53	9e-06	1		R.VGAPGPAGAR.G 410 411 412 413 414 415 416 417 418 419 420 421 422 423 424 425 426 427 428 429 430 431 432 433 434 435 436 438 439 440 441 443 444 445 446 447 448 449 450 451 452 453 454 455 457 458 459 460
511	441.7613	881.5081	881.5083	-0.25	0	(27)	0.0041	1		R.GVVGLPGQR.G
515	442.2530	882.4914	882.4923	-1.02	0	(37)	0.00045	1		R.GVVGLPGQR.G
518	443.7227	885.4309	885.4304	0.49	0	49	2.7e-05	1		R.GSEGPQGVR.G
519	444.2146	886.4147	886.4145	0.28	0	(49)	2.4e-05	1		R.GSEGPQGVR.G
539	448.2352	894.4559	894.4559	-0.03	0	(30)	0.0018	2		R.GPPGSAGAPGK.G 534 536 537 538 540 541 542 543 544 545 547
570	449.7588	897.5030	897.5032	-0.30	0	43	0.00011	1		R.GVVGLPGQR.G 566 567 568 569 571 572 573 574 575 576 577 578
593	450.2509	898.4873	898.4872	0.03	0	(34)	0.00075	1		R.GVVGLPGQR.G 581 582 583 584 585 586 587 588 589 590 591 592 594 595 596 597 598 599 600 601
643	456.2328	910.4510	910.4509	0.12	0	32	0.0036	1		R.GPPGSAGAPGK.G 641 642 645
644	456.2328	910.4510	910.4509	0.19	0	(6)	1.5	2		R.GPPGSAGAPGK.G
647	456.7302	911.4458	911.4461	-0.28	1	4	0.44	4		K.GEPGDKGPR.G 648
697	464.2303	926.4460	926.4458	0.20	0	(31)	0.0056	1		R.GPPGSAGAPGK.G
704	464.7384	927.4623	927.4662	-4.14	0	25	0.017	1		R.PGEAGLPGAK.G
720	467.7409	933.4672	933.4668	0.38	0	(9)	0.22	1		R.PGPPGPPGAR.G
752	473.2229	944.4313	944.4312	0.15	0	30	0.0013	1		K.QGPSGASGER.G 751
755	473.7513	945.4881	945.4879	0.14	1	29	0.0016	1		K.GEKGETGLR.G
765	475.7379	949.4613	949.4618	-0.51	0	41	0.00015	2		R.PGPPGPPGAR.G 766 767 768
896	493.2497	984.4848	984.4877	-2.93	0	5	0.34	1		R.GPAGPTGPVGK.D
1013	510.7464	1019.4782	1019.4785	-0.27	1	26	0.0057	1		R.GERGFPGER.G 1012
1179	352.1843	1053.5310	1053.5316	-0.56	1	14	0.067	1		K.GPRGETGPAGR.P
1190	529.2855	1056.5564	1056.5564	0.01	1	30	0.0032	1		R.GAAGIPGGKGEK.G
1191	353.1929	1056.5570	1056.5564	0.57	1	(21)	0.023	1		R.GAAGIPGGKGEK.G
1201	531.2281	1060.4417	1060.4421	-0.36	0	24	0.011	1		R.GSNGAPGNDGAK.G
1263	537.2831	1072.5516	1072.5513	0.31	1	(16)	0.07	1		R.GAAGIPGGKGEK.G
1310	541.2968	1080.5790	1080.5788	0.10	1	37	0.00036	1		R.GRVGAPGPAGAR.G
1311	361.2003	1080.5791	1080.5788	0.26	1	(21)	0.015	1		R.GRVGAPGPAGAR.G
1326	542.7568	1083.4990	1083.4945	4.16	0	(4)	1	2		R.EGAPGAEGSPGR.D
1330	542.7853	1083.5561	1083.5560	0.07	0	(13)	0.17	1		R.GLVGEPGPAGSK.G 1328 1329 1332
1333	542.7855	1083.5564	1083.5560	0.30	0	45	9.1e-05	1		R.GLVGEPGPAGSK.G 1331 1334
1335	542.7864	1083.5583	1083.5560	2.10	0	(1)	2.4	1		R.GLVGEPGPAGSK.G
1359	545.2806	1088.5466	1088.5462	0.37	1	(23)	0.0075	1		R.GAAGIPGGKGEK.G
1360	545.2939	1088.5733	1088.5727	0.58	0	(38)	0.00028	1		R.GVQGPPGPAGPR.G
1413	365.8600	1094.5580	1094.5581	-0.08	1	(3)	1	1		R.GPRGDQGPVGR.A
1448	548.2866	1094.5586	1094.5581	0.40	1	(8)	0.3	1		R.GPRGDQGPVGR.A 1399
1474	548.7607	1095.5068	1095.5057	0.98	1	28	0.0047	1		R.DGQPGHKGER.G
1496	550.7521	1099.4896	1099.4894	0.17	0	(51)	4e-05	1		R.EGAPGAEGSPGR.D
1558	553.2911	1104.5676	1104.5676	-0.02	0	52	1.1e-05	1		R.GVQGPPGPAGPR.G 1525 1526 1527 1528 1529 1530 1531 1533 1534 1535 1536 1537 1541 1542 1543 1544 1545 1549 1550 1551 1552 1553 1554 1555 1556 1557 1560 1561 1562 1563 1564 1565 1567 1568 1569 1570 1571 1573 1574 1575 1576 1577 1578 1579 1580 1581 1586 1587
1559	553.2911	1104.5676	1104.5676	-0.02	0	(37)	0.00036	1		R.GVQGPPGPAGPR.G 1532 1538 1539 1540 1547 1548 1566 1572 1582 1583 1584 1585
1589	553.7834	1105.5522	1105.5516	0.53	0	(46)	5e-05	1		R.GVQGPPGPAGPR.G 1588
1590	553.7836	1105.5526	1105.5516	0.86	0	(15)	0.061	1		R.GVQGPPGPAGPR.G
[truncated: 2,313 more rows]
