# Supplementary material for: Ancient collagen reveals evolutionary history of the endemic South American ‘ungulates’
Source: Proc Biol Sci. 2015 May 7;282(1806):20142671. doi: 10.1098/rspb.2014.2671 (PMC4426609; doi:10.1098/rspb.2014.2671)
Supplement: ESM4 [file rspb20142671supp4.zip › ESM4_Museo Olavarria (MO).xls]

## Sheet: Sheet1
Observed	Mr(expt)	Mr(calc)	ppm	Miss	Score	Expect	Peptide
369.6927	737.3709	737.3708	0.09	0	35	0.0018	R.GPPGPPGK.N
379.6933	757.3721	757.3719	0.31	0	28	0.0034	R.GLPGADGR.A
386.2094	770.4043	770.4035	1.00	0	48	1.6e-05	R.GASGPAGVR.G 101 103 105 109
392.2217	782.4289	782.4286	0.35	0	(37)	0.00083	R.GAAGLPGPK.G 129
392.2219	782.4293	782.4286	0.82	0	53	2.3e-05	R.GAAGLPGPK.G 130 131 132 136 137 145 148
393.1990	784.3835	784.3828	0.86	0	32	0.0013	R.GDQGPVGR.A
400.2191	798.4237	798.4236	0.22	0	(28)	0.0061	R.GAAGLPGPK.G
408.6960	815.3774	815.3773	0.02	0	27	0.0025	R.GEIGNPGR.D
421.2301	840.4456	840.4454	0.26	0	32	0.0014	R.GVVGPQGAR.G
422.2016	842.3886	842.3882	0.49	0	39	0.00016	K.GEAGPQGAR.G
426.2167	850.4188	850.4185	0.36	0	35	0.00076	R.GFSGLDGAK.G 260
434.2141	866.4137	866.4134	0.31	0	(29)	0.0031	R.GFSGLDGAK.G
434.7355	867.4565	867.4563	0.28	0	44	0.00013	R.GPSGPQGIR.G
434.7355	867.4565	867.4563	0.28	0	29	0.0039	R.VGAPGPAGAR.G
435.2277	868.4409	868.4403	0.71	0	(39)	0.00022	R.GPSGPQGIR.G 348
436.7145	871.4145	871.4148	-0.38	1	28	0.0033	K.GDRGDAGPK.G
441.7251	881.4356	881.4355	0.06	0	30	0.0018	R.PGAPGPAGAR.G
444.2145	886.4145	886.4145	0.01	0	34	0.0011	R.GSEGPQGVR.G
446.7536	891.4926	891.4926	-0.07	0	(33)	0.00074	R.PGPIGPAGAR.G 388
449.7590	897.5035	897.5032	0.31	0	(43)	0.00011	R.GVVGLPGQR.G 404
450.2511	898.4876	898.4872	0.45	0	48	3.2e-05	R.GVVGLPGQR.G 410 411 412 415 416 418 419 420 421 422 425 426 430 431 433 435 439 440 442
454.7513	907.4880	907.4876	0.43	0	41	0.00014	R.PGPIGPAGAR.G 467 469 471 477 479 480 485
455.2431	908.4717	908.4716	0.14	0	58	1.6e-06	R.GPAGPTGPAGK.D
456.2326	910.4507	910.4508	-0.20	0	31	0.0051	R.GHNGLDGLK.G
456.2330	910.4514	910.4509	0.60	0	64	2.7e-06	R.GPPGSAGAPGK.D
464.7405	927.4665	927.4662	0.40	0	40	0.00048	R.PGEAGLPGAK.G
472.7345	943.4544	943.4546	-0.12	0	(50)	1.7e-05	R.AGVMGPPGSR.G
480.7319	959.4493	959.4495	-0.17	0	(32)	0.0011	R.AGVMGPPGSR.G
480.7320	959.4494	959.4495	-0.05	0	54	5.8e-06	R.AGVMGPPGSR.G 611 612 614 615 616 617 618 619 620 622 624 626 627 628 629 632 634 635 636 638 639 640 641 642 644
488.7289	975.4432	975.4444	-1.27	0	(32)	0.0006	R.AGVMGPPGSR.G 676
537.2830	1072.5514	1072.5513	0.07	1	29	0.0041	R.GAAGIPGGKGEK.G
360.5284	1078.5632	1078.5632	0.04	1	(38)	0.00024	R.GRPGAPGPAGAR.G
545.2937	1088.5729	1088.5727	0.13	0	(27)	0.0042	R.GVQGPPGPAGPR.G
365.8600	1094.5580	1094.5581	-0.06	1	(50)	3.3e-05	R.GRPGAPGPAGAR.G 984 985 986 989 990 992 993 994 997 998 999 1000 1005 1006 1010 1012 1017 1018 1019 1023 1024 1027 1028 1029 1035 1038 1039 1043 1045 1046 1047 1049 1050 1057 1058 1060 1067
548.2863	1094.5581	1094.5581	-0.02	1	58	5.2e-06	R.GRPGAPGPAGAR.G 988 1002 1014 1016 1021 1030 1053 1061
549.2524	1096.4903	1096.4897	0.54	1	37	0.00063	R.DGQPGHKGER.G
549.7932	1097.5719	1097.5717	0.16	0	55	2.8e-06	R.GLVGEPGPAGTK.G
550.7520	1099.4895	1099.4894	0.06	0	42	0.00034	R.EGAPGAEGSPGR.D
553.2913	1104.5680	1104.5676	0.31	0	(44)	8.1e-05	R.GVQGPPGPAGPR.G 1107
553.2914	1104.5683	1104.5676	0.64	0	57	3.7e-06	R.GVQGPPGPAGPR.G
553.7833	1105.5521	1105.5516	0.41	0	(41)	0.00015	R.GVQGPPGPAGPR.G 1120
553.7834	1105.5522	1105.5516	0.53	0	(51)	1.6e-05	R.GVQGPPGPAGPR.G 1119 1121 1122 1123 1124 1126 1127 1128 1129 1130 1131 1132 1133 1134 1135 1136 1137 1138 1139 1140 1141 1142 1143 1144 1145 1146 1147 1148 1150 1151 1152 1153 1154 1157 1158 1161 1162 1163 1165 1166 1167 1168 1170
558.2757	1114.5368	1114.5367	0.11	1	61	5.5e-06	K.GADGSPGKDGVR.G
559.7781	1117.5417	1117.5404	1.18	0	61	7.2e-07	R.GFPGSDGIAGPK.G 1200 1204 1206 1207 1211 1218 1219 1221 1222 1224 1225 1227 1229 1231 1232 1233 1236 1237 1239 1241 1243 1244 1245 1246 1248
561.7805	1121.5464	1121.5466	-0.17	0	(32)	0.0013	R.GVQGPPGPAGPR.G
564.2935	1126.5725	1126.5731	-0.54	1	44	0.00016	R.GAAGLPGPKGDR.G
564.2935	1126.5725	1126.5731	-0.54	1	(35)	0.0012	R.GAAGLPGPKGDR.G
376.5317	1126.5734	1126.5731	0.26	1	(30)	0.0039	R.GAAGLPGPKGDR.G
565.7969	1129.5792	1129.5802	-0.85	0	(34)	0.0034	R.GLPGTAGLPGMK.G
573.7842	1145.5539	1145.5539	-0.01	0	(40)	0.00019	R.GQAGVMGFPGPK.G
573.7944	1145.5743	1145.5751	-0.66	0	50	6.3e-05	R.GLPGTAGLPGMK.G
577.7939	1153.5733	1153.5728	0.50	0	47	2.2e-05	K.EGPAGLPGIDGR.P 1408 1410 1411 1412 1413 1415 1416 1417 1418 1419 1420 1421 1423 1424 1426 1427 1428 1429
580.8250	1159.6354	1159.6350	0.32	0	(51)	1.2e-05	R.GVPGPPGAVGPAGK.D
581.2893	1160.5641	1160.5648	-0.68	0	(79)	9e-08	R.GQAGVMGFPGPK.G 1452
581.7816	1161.5486	1161.5489	-0.26	0	(61)	5e-06	R.GQAGVMGFPGPK.G 1456 1457 1458 1459 1461 1462 1464 1465 1466 1468 1469
581.7818	1161.5490	1161.5489	0.16	0	(36)	0.0016	R.GQAGVMGFPGPK.G 1467
581.7925	1161.5704	1161.5700	0.35	0	(28)	0.0038	R.GLPGTAGLPGMK.G
585.2992	1168.5838	1168.5836	0.16	1	31	0.0023	R.GPSGPQGIRGDK.G
588.8224	1175.6303	1175.6299	0.38	0	(36)	0.0009	R.GVPGPPGAVGPAGK.D
589.2861	1176.5576	1176.5598	-1.85	0	(40)	0.00087	R.GQAGVMGFPGPK.G
589.2869	1176.5593	1176.5598	-0.40	0	(58)	1.6e-05	R.GQAGVMGFPGPK.G 1528 1531
589.7785	1177.5425	1177.5438	-1.12	0	(65)	2.6e-06	R.GQAGVMGFPGPK.G
589.7786	1177.5426	1177.5438	-1.02	0	(32)	0.0058	R.GQAGVMGFPGPK.G 1563
589.7787	1177.5428	1177.5438	-0.81	0	(48)	0.00012	R.GQAGVMGFPGPK.G
589.7791	1177.5437	1177.5438	-0.09	0	79	1.1e-07	R.GQAGVMGFPGPK.G 1542 1543 1547 1548 1549 1550 1551 1552 1553 1554 1555 1556 1558 1559 1561 1562 1564 1565 1566 1568 1569 1570 1571 1572 1573 1574 1575 1577 1578
589.7793	1177.5440	1177.5438	0.23	0	(35)	0.0025	R.GQAGVMGFPGPK.G
596.8201	1191.6256	1191.6248	0.64	0	64	1.3e-06	R.GVPGPPGAVGPAGK.D 1635 1665 1669 1672 1677 1681 1689
597.7764	1193.5383	1193.5387	-0.33	0	(60)	6.7e-06	R.GQAGVMGFPGPK.G 1698 1700
597.7772	1193.5398	1193.5387	0.89	0	(44)	0.00026	R.GQAGVMGFPGPK.G
601.2964	1200.5783	1200.5775	0.69	0	(56)	1.4e-05	R.GEPGNIGFPGPK.G 1754
601.7877	1201.5609	1201.5615	-0.53	0	66	8.7e-07	R.GEPGNIGFPGPK.G 1763 1764 1771
601.7877	1201.5609	1201.5615	-0.53	0	(38)	0.00062	R.GEPGNIGFPGPK.G
603.8112	1205.6079	1205.6081	-0.19	0	(34)	0.0016	R.GFPGTPGLPGFK.G 1800
608.2899	1214.5652	1214.5640	0.99	1	28	0.0017	R.GEIGNPGRDGAR.G
406.5629	1216.6669	1216.6677	-0.66	0	(41)	7.4e-05	R.IGHPGSVGPAGIR.G
611.8087	1221.6028	1221.6030	-0.22	0	48	6.6e-05	R.GFPGTPGLPGFK.G 1875 1878
611.8092	1221.6039	1221.6030	0.68	0	(27)	0.0077	R.GFPGTPGLPGFK.G
614.7995	1227.5844	1227.5844	0.05	2	34	0.001	R.GDKGEPGDKGPR.G
411.8945	1232.6616	1232.6626	-0.81	0	53	5.6e-06	R.IGHPGSVGPAGIR.G 1930 1932 1934 1935 1936 1937 1938 1940 1942 1943 1945 1947 1948 1952 1953 1955 1956 1957 1958 1959 1962 1963
617.3386	1232.6627	1232.6626	0.09	0	(49)	1.2e-05	R.IGHPGSVGPAGIR.G
413.2144	1236.6213	1236.6211	0.17	1	37	0.00019	R.GPAGPTGPAGKDGR.I
414.5579	1240.6519	1240.6524	-0.38	1	(27)	0.0046	R.GVVGLPGQRGER.G
621.3334	1240.6522	1240.6524	-0.17	1	32	0.0016	R.GVVGLPGQRGER.G
621.8017	1241.5888	1241.5888	0.02	0	57	8.9e-06	K.GLTGSPGSPGPDGK.T
621.8022	1241.5899	1241.5888	0.90	0	(36)	0.001	K.GLTGSPGSPGPDGK.T
629.7995	1257.5844	1257.5837	0.56	0	(50)	4.9e-05	K.GLTGSPGSPGPDGK.T 2072 2073 2075 2076 2077 2080 2081 2082 2083 2085 2086 2087 2088 2089 2091 2092 2093 2094 2095 2096 2097 2098 2099 2100 2101 2102 2103 2104 2105 2106 2107 2109
423.2299	1266.6677	1266.6681	-0.25	0	(33)	0.00062	R.GIPGPVGAAGATGAR.G
634.3414	1266.6683	1266.6681	0.19	0	100	1.3e-10	R.GIPGPVGAAGATGAR.G 2150 2151 2152 2158 2161 2162 2163 2164 2166 2167 2168 2169 2170 2171 2173 2176 2177 2178 2179 2180 2181 2182 2184 2185 2186 2187 2188 2191 2192 2193 2194 2195 2196 2197
637.8042	1273.5938	1273.5939	-0.05	0	55	5.6e-06	R.GFPGSPGNVGPAGK.E 2223 2227 2228 2230 2231 2234 2235 2238 2239 2241 2242 2243 2244 2245 2246 2247 2248 2249 2251 2254 2255 2256 2257 2259 2262 2263 2264
648.8326	1295.6506	1295.6510	-0.32	0	(36)	0.0005	R.GFPGLPGPSGEPGK.Q
649.3102	1296.6059	1296.6058	0.06	0	38	0.00018	K.GESGPSGPAGPTGAR.G
656.8301	1311.6456	1311.6459	-0.25	0	(50)	4.1e-05	R.GFPGLPGPSGEPGK.Q
656.8304	1311.6462	1311.6459	0.21	0	(38)	0.00075	R.GFPGLPGPSGEPGK.Q
664.8271	1327.6397	1327.6409	-0.84	0	(35)	0.0014	R.GFPGLPGPSGEPGK.Q
664.8272	1327.6399	1327.6409	-0.75	0	62	2.5e-06	R.GFPGLPGPSGEPGK.Q 2520 2521 2525 2529 2530 2532 2534 2535 2536 2537 2540 2541 2543 2544 2546 2547 2548 2549 2550 2551 2552 2553 2554 2555 2556 2558 2559 2560 2562 2563 2564 2565
664.8273	1327.6401	1327.6409	-0.56	0	(34)	0.0018	R.GFPGLPGPSGEPGK.Q
666.8314	1331.6483	1331.6470	0.97	0	(69)	2.8e-07	R.GPSGPQGPSGPPGPK.G 2574
667.3223	1332.6301	1332.6310	-0.68	0	83	1.2e-08	R.GPSGPQGPSGPPGPK.G 2577 2578 2580 2581 2583 2584 2585 2586 2587 2588 2589 2590 2591 2592 2593 2594 2595 2596 2597 2598 2599 2600 2601 2602 2603 2604 2605 2607 2608 2609 2610 2611 2612 2613 2614 2615 2616 2617 2618 2619 2621 2622 2623 2624 2625 2626 2627 2628 2629 2630 2631 2632 2633 2634 2635 2636 2637 2638 2639 2641
667.3228	1332.6311	1332.6310	0.05	0	(43)	0.00012	R.GPSGPQGPSGPPGPK.G
672.8255	1343.6364	1343.6358	0.50	0	(59)	5.3e-06	R.GFPGLPGPSGEPGK.Q 2663 2664 2665
672.8256	1343.6367	1343.6358	0.69	0	(34)	0.0017	R.GFPGLPGPSGEPGK.Q
675.3194	1348.6242	1348.6259	-1.25	0	(30)	0.0023	R.GPSGPQGPSGPPGPK.G
675.3199	1348.6253	1348.6259	-0.44	0	(64)	1.1e-06	R.GPSGPQGPSGPPGPK.G 2693
675.3203	1348.6260	1348.6259	0.02	0	(63)	1.4e-06	R.GPSGPQGPSGPPGPK.G
675.3207	1348.6269	1348.6259	0.74	0	(36)	0.00058	R.GPSGPQGPSGPPGPK.G
675.3210	1348.6274	1348.6259	1.10	0	(44)	0.00011	R.GPSGPQGPSGPPGPK.G
683.3173	1364.6201	1364.6209	-0.55	0	(35)	0.00072	R.GPSGPQGPSGPPGPK.G
476.5804	1426.7192	1426.7205	-0.88	0	(37)	0.00022	R.GLPGEFGLPGPAGAR.G 2957
714.3682	1426.7218	1426.7205	0.90	0	66	2.5e-07	R.GLPGEFGLPGPAGAR.G 2937 2940 2943 2944 2945 2946 2947 2949 2950 2951 2953 2954 2955 2956 2958 2959 2961 2962 2963 2964 2965 2966 2967 2968 2970 2972 2973 2974 2975 2976 2977 2978 2979 2980 2983 2985
476.9110	1427.7110	1427.7117	-0.47	1	(35)	0.00029	K.GETGLRGEIGNPGR.D
477.2389	1428.6948	1428.6957	-0.60	1	50	8.9e-06	K.GETGLRGEIGNPGR.D
715.3552	1428.6959	1428.6957	0.13	1	(27)	0.0022	K.GETGLRGEIGNPGR.D
722.3651	1442.7156	1442.7154	0.10	0	(63)	5.6e-07	R.GLPGEFGLPGPAGAR.G 3040 3041 3042
724.8364	1447.6582	1447.6579	0.16	0	65	3e-07	R.AGETGASGPPGFAGEK.G
729.3420	1456.6694	1456.6695	-0.09	0	86	2.6e-09	R.GDGGPPGATGFPGAAGR.T 3094
487.2357	1458.6851	1458.6852	-0.03	0	(41)	0.00017	R.GSAGPPGATGFPGAAGR.V 3116
730.3502	1458.6858	1458.6852	0.40	0	105	6.2e-11	R.GSAGPPGATGFPGAAGR.V 3113 3115 3117 3119 3120 3121 3122 3123 3125 3126 3127 3128 3129 3130 3131 3132 3133 3134 3136 3137 3138 3139 3140 3141 3142 3143 3144 3145 3146 3147 3148 3149 3150 3151 3152 3153 3154 3156
733.3494	1464.6842	1464.6845	-0.23	0	(37)	0.00023	R.GEPGPTGLPGPPGER.G
733.3497	1464.6849	1464.6845	0.28	0	55	4.2e-06	R.GEPGPTGLPGPPGER.G 3188 3189 3191 3196 3200 3203 3204 3207 3210 3212 3213 3214 3215 3216 3217 3219 3221 3222 3225 3226 3227 3229 3232 3234
733.3502	1464.6858	1464.6845	0.86	0	(46)	3e-05	R.GEPGPTGLPGPPGER.G 3201 3206 3220
737.3394	1472.6642	1472.6645	-0.21	0	(82)	6.8e-09	R.GDGGPPGATGFPGAAGR.T 3259 3260 3264 3265 3266 3267 3268 3269 3270 3271 3273 3274 3275 3276 3277 3278 3279 3280 3281 3282 3283 3285 3286 3288
745.8600	1489.7054	1489.7049	0.34	0	63	2e-06	R.PGEVGPPGPPGPSGEK.G 3357
762.3638	1522.7130	1522.7124	0.35	0	(49)	1.2e-05	R.GAPGAVGAPGPAGANGDR.G
762.8561	1523.6977	1523.6965	0.83	0	80	9.6e-09	R.GAPGAVGAPGPAGANGDR.G 3535
520.9420	1559.8040	1559.8056	-1.02	0	(44)	4.6e-05	R.GETGPAGPAGPIGPVGAR.G
780.9097	1559.8048	1559.8056	-0.53	0	71	1e-07	R.GETGPAGPAGPIGPVGAR.G 3680 3681 3683 3684
781.8940	1561.7735	1561.7737	-0.07	0	(51)	1.7e-05	K.DGLNGLPGPIGPPGPR.G
521.5985	1561.7737	1561.7737	0.03	0	(28)	0.0028	K.DGLNGLPGPIGPPGPR.G
781.8942	1561.7739	1561.7737	0.16	0	(55)	5.8e-06	K.DGLNGLPGPIGPPGPR.G 3701
781.8943	1561.7740	1561.7737	0.24	0	64	7.6e-07	K.DGLNGLPGPIGPPGPR.G 3700 3702
521.6138	1561.8197	1561.8213	-1.03	0	(36)	0.00046	K.GAAGLPGVAGAPGLPGPR.G
781.9175	1561.8204	1561.8213	-0.56	0	80	2e-08	K.GAAGLPGVAGAPGLPGPR.G 3718 3723 3724 3731
781.9175	1561.8205	1561.8213	-0.47	0	(51)	1.6e-05	K.GAAGLPGVAGAPGLPGPR.G 3713 3725 3727 3728
781.9178	1561.8210	1561.8213	-0.17	0	(30)	0.0019	K.GAAGLPGVAGAPGLPGPR.G 3716
522.9214	1565.7425	1565.7434	-0.57	0	(44)	4.2e-05	R.GPPGESGAAGPSGPIGSR.G
783.8793	1565.7440	1565.7434	0.37	0	85	3.2e-09	R.GPPGESGAAGPSGPIGSR.G 3747 3748 3749 3751 3752 3753 3754 3756 3757 3758 3759 3760 3761 3762 3763 3764 3765 3767 3768 3769 3770 3771 3772 3773 3774 3775 3776 3777 3778 3779
787.9122	1573.8099	1573.8100	-0.08	0	44	0.00015	R.GLTGPIGPPGPAGAPGDK.G
788.9078	1575.8010	1575.8006	0.29	0	74	4.5e-08	R.GEPGPVGSVGPAGAVGPR.G 3829 3831 3832 3833 3836 3837 3838 3839 3840 3841 3842 3843 3844 3847
791.8766	1581.7387	1581.7383	0.26	0	(67)	2.1e-07	R.GPPGESGAAGPSGPIGSR.G 3879
529.5896	1585.7470	1585.7485	-0.95	0	(30)	0.0057	K.GANGAPGIAGAPGFPGAR.G
793.8811	1585.7477	1585.7485	-0.53	0	70	5e-07	K.GANGAPGIAGAPGFPGAR.G 3902 3903 3904 3906 3908 3909 3910 3911 3912 3915 3916 3917 3919 3920 3922 3925 3926 3927 3928 3929 3930 3931 3932 3933 3935 3938 3939 3940 3941 3942 3943 3944 3946 3947 3948 3950 3951 3952 3953 3954 3955 3957 3958 3959 3960 3961 3962 3965 3967 3968
795.9081	1589.8017	1589.8050	-2.03	0	(42)	0.00028	R.GLTGPIGPPGPAGAPGDK.G
795.9091	1589.8036	1589.8050	-0.88	0	(28)	0.0065	R.GLTGPIGPPGPAGAPGDK.G
804.8849	1607.7552	1607.7540	0.78	0	52	5.7e-06	R.GPNGEAGSTGPAGPPGLR.G 4099 4100
539.9337	1616.7793	1616.7795	-0.09	1	32	0.0024	R.GFSGLDGAKGDAGPAGPK.G
816.4103	1630.8060	1630.8064	-0.21	0	(52)	9.4e-06	K.GELGPVGNPGPAGPAGPR.G
544.6094	1630.8063	1630.8064	-0.03	0	(42)	9.4e-05	K.GELGPVGNPGPAGPAGPR.G
544.9373	1631.7901	1631.7904	-0.14	0	(44)	7.3e-05	K.GELGPVGNPGPAGPAGPR.G
816.9026	1631.7906	1631.7904	0.16	0	84	6.9e-09	K.GELGPVGNPGPAGPAGPR.G 4211 4212 4213 4214 4215 4216 4217 4219 4220 4221 4223 4225 4226 4227 4228 4229 4230 4231 4232 4233 4234 4235 4237 4238 4239
816.9036	1631.7927	1631.7904	1.43	0	(33)	0.00082	K.GELGPVGNPGPAGPAGPR.G
820.4066	1638.7987	1638.7962	1.54	1	(30)	0.005	K.GSPGEAGRPGEAGLPGAK.G
550.2641	1647.7705	1647.7713	-0.54	2	(30)	0.0042	K.AGEDGHPGKPGRPGER.G
824.8933	1647.7721	1647.7713	0.44	2	(28)	0.0058	K.AGEDGHPGKPGRPGER.G
824.9004	1647.7862	1647.7853	0.57	0	(67)	3.6e-07	K.GELGPVGNPGPAGPAGPR.G 4294
551.6165	1651.8277	1651.8278	-0.05	2	26	0.015	R.GAAGLPGPKGDRGDAGPK.G
552.6049	1654.7929	1654.7911	1.12	1	(40)	0.00047	K.GSPGEAGRPGEAGLPGAK.G
828.4042	1654.7939	1654.7911	1.72	1	59	5.3e-06	K.GSPGEAGRPGEAGLPGAK.G 4335 4338
555.5959	1663.7658	1663.7663	-0.26	2	30	0.0041	K.AGEDGHPGKPGRPGER.G
832.8906	1663.7667	1663.7663	0.26	2	(27)	0.0084	K.AGEDGHPGKPGRPGER.G
843.9421	1685.8697	1685.8697	0.04	2	45	6e-05	R.GAAGIPGGKGEKGETGLR.G
846.3850	1690.7555	1690.7547	0.46	0	99	1.9e-10	K.DGEAGAQGPPGPAGPAGER.G 4475
854.3822	1706.7499	1706.7496	0.15	0	(85)	5.2e-09	K.DGEAGAQGPPGPAGPAGER.G 4545
569.9240	1706.7500	1706.7496	0.25	0	(61)	1.4e-06	K.DGEAGAQGPPGPAGPAGER.G
571.6215	1711.8426	1711.8424	0.08	1	29	0.0013	R.AGVMGPPGSRGASGPAGVR.G
868.4352	1734.8558	1734.8537	1.22	1	55	1.5e-05	R.GHNGLDGLKGQPGAPGVK.G
868.9141	1735.8136	1735.8126	0.58	0	(89)	1.8e-09	R.GPPGAVGSPGVNGAPGEAGR.D
872.3658	1742.7171	1742.7166	0.31	0	(71)	3e-07	K.GEPGSPGENGAPGQMGPR.G
872.3669	1742.7192	1742.7166	1.50	0	(60)	3.9e-06	K.GEPGSPGENGAPGQMGPR.G
872.8583	1743.7020	1743.7006	0.80	0	(73)	2.2e-07	K.GEPGSPGENGAPGQMGPR.G 4733
872.8897	1743.7649	1743.7660	-0.65	1	59	1.4e-06	R.EGAPGAEGSPGRDGSPGAK.G
876.9115	1751.8084	1751.8075	0.55	0	94	5.3e-10	R.GPPGAVGSPGVNGAPGEAGR.D 4769 4772 4773 4774 4775
880.8553	1759.6961	1759.6955	0.35	0	97	7.8e-10	K.GEPGSPGENGAPGQMGPR.G
882.4437	1762.8728	1762.8711	0.97	1	(29)	0.0013	K.RGPNGEAGSTGPAGPPGLR.G
882.9351	1763.8556	1763.8551	0.28	1	66	2.5e-07	K.RGPNGEAGSTGPAGPPGLR.G 4847 4848
588.9595	1763.8568	1763.8551	0.96	1	(29)	0.0011	K.RGPNGEAGSTGPAGPPGLR.G
883.9633	1765.9120	1765.9111	0.46	0	(60)	1.1e-06	R.GPPGPIGPPGLAGPPGESGR.E 4859
594.9752	1781.9038	1781.9061	-1.25	0	(34)	0.00038	R.GPPGPIGPPGLAGPPGESGR.E
594.9757	1781.9053	1781.9061	-0.43	0	(32)	0.00061	R.GPPGPIGPPGLAGPPGESGR.E
891.9600	1781.9054	1781.9061	-0.39	0	78	1.7e-08	R.GPPGPIGPPGLAGPPGESGR.E 4939
891.9608	1781.9071	1781.9061	0.57	0	(77)	2.1e-08	R.GPPGPIGPPGLAGPPGESGR.E 4940 4942
595.2722	1782.7948	1782.7955	-0.39	1	(29)	0.0056	R.GPNGDSGRPGEPGLMGPR.G
892.4055	1782.7965	1782.7955	0.54	1	(37)	0.00082	R.GPNGDSGRPGEPGLMGPR.G
600.3073	1797.8999	1797.9010	-0.59	0	(52)	6.3e-06	R.GPPGPIGPPGLAGPPGESGR.E
600.3074	1797.9003	1797.9010	-0.38	0	(41)	8.3e-05	R.GPPGPIGPPGLAGPPGESGR.E
899.9577	1797.9009	1797.9010	-0.07	0	(72)	6.2e-08	R.GPPGPIGPPGLAGPPGESGR.E 4986 4997
899.9589	1797.9033	1797.9010	1.28	0	(66)	2.4e-07	R.GPPGPIGPPGLAGPPGESGR.E 4989 4990 4993 4995 4998
600.6036	1798.7891	1798.7904	-0.75	1	(26)	0.0063	R.GPNGDSGRPGEPGLMGPR.G
600.6041	1798.7905	1798.7904	0.06	1	46	6.8e-05	R.GPNGDSGRPGEPGLMGPR.G 5001 5006 5007 5015 5017 5024 5028
600.6046	1798.7920	1798.7904	0.88	1	(31)	0.0023	R.GPNGDSGRPGEPGLMGPR.G
907.9550	1813.8954	1813.8959	-0.30	0	(29)	0.0013	R.GPPGPIGPPGLAGPPGESGR.E
605.6391	1813.8955	1813.8959	-0.24	0	(38)	0.00016	R.GPPGPIGPPGLAGPPGESGR.E 5093
907.9553	1813.8960	1813.8959	0.04	0	(68)	1.5e-07	R.GPPGPIGPPGLAGPPGESGR.E 5103 5105 5114 5126 5127 5129 5133 5134 5137 5139 5141 5143 5144 5148 5149 5150 5151 5153 5154 5155 5158 5159
605.9357	1814.7854	1814.7854	0.01	1	(34)	0.00075	R.GPNGDSGRPGEPGLMGPR.G
606.6391	1816.8955	1816.8956	-0.07	0	(35)	0.00052	R.TGPPGPSGITGPPGPPGAAGK.E
909.4550	1816.8955	1816.8956	-0.06	0	(52)	1e-05	R.TGPPGPSGITGPPGPPGAAGK.E 5210 5212 5214
912.8995	1823.7844	1823.7810	1.87	0	80	2.7e-08	K.GEPGSAGPQGPPGPSGEEGK.R
917.4538	1832.8930	1832.8905	1.39	0	53	8.3e-06	R.TGPPGPSGITGPPGPPGAAGK.E
921.4553	1840.8961	1840.8956	0.28	0	40	0.00014	R.VGPPGPSGNAGPPGPPGPVGK.E 5401 5405 5424
925.4326	1848.8506	1848.8490	0.84	0	(67)	2.1e-07	K.GEPGPTGVQGPPGPAGEEGK.R 5450
925.9243	1849.8341	1849.8330	0.57	0	92	6.4e-10	K.GEPGPTGVQGPPGPAGEEGK.R
619.9709	1856.8908	1856.8905	0.18	0	(27)	0.0032	R.VGPPGPSGNAGPPGPPGPVGK.E
929.4529	1856.8912	1856.8905	0.38	0	(35)	0.00051	R.VGPPGPSGNAGPPGPPGPVGK.E
929.4531	1856.8916	1856.8905	0.58	0	(36)	0.00039	R.VGPPGPSGNAGPPGPPGPVGK.E
937.4516	1872.8886	1872.8854	1.72	0	(27)	0.0031	R.VGPPGPSGNAGPPGPPGPVGK.E
631.6298	1891.8675	1891.8660	0.75	2	30	0.011	R.GPPGPPGKNGDDGEAGKPGR.P
954.9611	1907.9077	1907.9086	-0.46	1	(50)	1.1e-05	R.GERGPPGESGAAGPSGPIGSR.G 5732 5733
636.9771	1907.9093	1907.9086	0.40	1	(53)	6e-06	R.GERGPPGESGAAGPSGPIGSR.G 5731
642.3085	1923.9036	1923.9035	0.05	1	53	6.1e-06	R.GERGPPGESGAAGPSGPIGSR.G
659.3373	1974.9902	1974.9872	1.53	1	54	3.6e-06	K.SGDRGETGPAGPAGPIGPVGAR.G 6036 6037 6041 6042 6043 6044 6045 6046 6047 6048 6049 6050 6051 6052 6054 6055 6056 6057 6058 6061 6062 6063 6064 6065 6066 6067 6069 6071 6072 6073 6074 6076 6077
988.5029	1974.9913	1974.9872	2.09	1	(37)	0.0002	K.SGDRGETGPAGPAGPIGPVGAR.G 6039 6080
995.9784	1989.9422	1989.9392	1.52	1	(47)	2.7e-05	K.GEPGPTGVQGPPGPAGEEGKR.G
664.6682	1990.9828	1990.9821	0.37	1	(40)	0.0001	K.SGDRGETGPAGPAGPIGPVGAR.G
1003.4834	2004.9522	2004.9501	1.06	1	73	5.4e-08	K.GEPGPTGVQGPPGPAGEEGKR.G 6222
1003.9746	2005.9347	2005.9341	0.27	1	(41)	0.00012	K.GEPGPTGVQGPPGPAGEEGKR.G
669.6525	2005.9358	2005.9341	0.81	1	(30)	0.0014	K.GEPGPTGVQGPPGPAGEEGKR.G
676.0122	2025.0148	2025.0141	0.37	1	(51)	8.1e-06	K.HGNRGEPGPVGSVGPAGAVGPR.G
676.6920	2027.0542	2027.0548	-0.30	1	(38)	0.00062	K.EGPAGLPGIDGRPGPIGPAGAR.G 6413 6416 6421 6423 6427 6429 6433 6434 6438 6443 6447 6448
1014.5345	2027.0545	2027.0548	-0.15	1	(35)	0.0013	K.EGPAGLPGIDGRPGPIGPAGAR.G 6450
681.3281	2040.9624	2040.9614	0.49	1	(39)	0.00026	K.TGPPGPAGQDGRPGPPGPPGAR.G
1021.5118	2041.0091	2041.0090	0.08	1	(35)	0.00035	K.HGNRGEPGPVGSVGPAGAVGPR.G
681.3438	2041.0094	2041.0090	0.22	1	60	1.1e-06	K.HGNRGEPGPVGSVGPAGAVGPR.G 6551 6552
1022.5312	2043.0479	2043.0498	-0.89	1	(30)	0.0057	K.EGPAGLPGIDGRPGPIGPAGAR.G
682.0239	2043.0498	2043.0498	0.00	1	(37)	0.0011	K.EGPAGLPGIDGRPGPIGPAGAR.G 6583 6587 6590
1022.5322	2043.0498	2043.0498	0.01	1	55	1.8e-05	K.EGPAGLPGIDGRPGPIGPAGAR.G
1022.5327	2043.0508	2043.0498	0.49	1	(36)	0.0014	K.EGPAGLPGIDGRPGPIGPAGAR.G
682.0242	2043.0509	2043.0498	0.54	1	(28)	0.0099	K.EGPAGLPGIDGRPGPIGPAGAR.G
684.6630	2050.9671	2050.9708	-1.84	0	(30)	0.0048	R.GEVGPAGPNGFAGPAGAAGQPGAK.G
1026.4926	2050.9706	2050.9708	-0.14	0	(55)	1.5e-05	R.GEVGPAGPNGFAGPAGAAGQPGAK.G
1026.9836	2051.9527	2051.9548	-1.03	0	(63)	2.2e-06	R.GEVGPAGPNGFAGPAGAAGQPGAK.G 6676 6679 6681 6689
1026.9846	2051.9547	2051.9548	-0.08	0	79	5.4e-08	R.GEVGPAGPNGFAGPAGAAGQPGAK.G 6673 6674 6675 6677 6683 6684 6686 6687 6688
684.9925	2051.9556	2051.9548	0.39	0	(34)	0.0016	R.GEVGPAGPNGFAGPAGAAGQPGAK.G
686.6595	2056.9566	2056.9563	0.17	1	52	1.3e-05	K.TGPPGPAGQDGRPGPPGPPGAR.G 6744 6757 6765 6779 6788 6796
686.6595	2056.9566	2056.9563	0.17	1	(29)	0.0027	K.TGPPGPAGQDGRPGPPGPPGAR.G
1034.9832	2067.9518	2067.9498	0.96	0	(60)	4.1e-06	R.GEVGPAGPNGFAGPAGAAGQPGAK.G
1034.9834	2067.9522	2067.9498	1.20	0	(28)	0.0067	R.GEVGPAGPNGFAGPAGAAGQPGAK.G
691.9912	2072.9516	2072.9512	0.20	1	(31)	0.0018	K.TGPPGPAGQDGRPGPPGPPGAR.G
1045.4996	2088.9847	2088.9825	1.07	0	(57)	5.1e-06	K.GSPGADGPAGAPGTPGPQGIAGQR.G
697.6636	2089.9691	2089.9665	1.24	0	(36)	0.00067	K.GSPGADGPAGAPGTPGPQGIAGQR.G
1053.4974	2104.9803	2104.9774	1.39	0	(46)	5.3e-05	K.GSPGADGPAGAPGTPGPQGIAGQR.G
1053.9880	2105.9615	2105.9614	0.05	0	84	1.1e-08	K.GSPGADGPAGAPGTPGPQGIAGQR.G 7099 7105 7106
705.7122	2114.1148	2114.1120	1.31	0	(40)	0.00011	R.GLPGVAGSVGEPGPLGIAGPPGAR.G 7162
1059.9902	2117.9659	2117.9654	0.22	0	58	7.7e-06	R.GEPGPPGPAGFAGPPGADGQPGAK.G
706.9960	2117.9663	2117.9654	0.39	0	(36)	0.001	R.GEPGPPGPAGFAGPPGADGQPGAK.G
1061.4944	2120.9742	2120.9723	0.89	0	(36)	0.00065	K.GSPGADGPAGAPGTPGPQGIAGQR.G
1061.9868	2121.9591	2121.9563	1.30	0	(73)	1.4e-07	K.GSPGADGPAGAPGTPGPQGIAGQR.G 7227
711.0426	2130.1060	2130.1070	-0.46	0	(60)	9.3e-07	R.GLPGVAGSVGEPGPLGIAGPPGAR.G 7273 7281 7289 7290 7293 7301 7316 7348
711.0432	2130.1078	2130.1070	0.40	0	(73)	4.6e-08	R.GLPGVAGSVGEPGPLGIAGPPGAR.G 7274 7276 7278 7284 7291 7294 7295 7296 7302 7313 7314 7315 7317 7318 7327 7328 7340 7341 7349 7354 7365
1066.0613	2130.1080	2130.1070	0.49	0	104	3.6e-11	R.GLPGVAGSVGEPGPLGIAGPPGAR.G 7280 7282 7287 7288 7297 7298 7303 7304 7305 7306 7319 7323 7329 7330 7332 7333 7334 7335 7338 7339 7346 7347 7352 7353 7355 7356 7357 7359 7360 7361 7363 7364 7368
1066.0615	2130.1085	2130.1070	0.72	0	(79)	1.2e-08	R.GLPGVAGSVGEPGPLGIAGPPGAR.G 7283 7307 7321 7336 7343 7344 7350 7366
711.0435	2130.1087	2130.1070	0.83	0	(46)	2.3e-05	R.GLPGVAGSVGEPGPLGIAGPPGAR.G
1067.9866	2133.9586	2133.9604	-0.83	0	(34)	0.0019	R.GEPGPPGPAGFAGPPGADGQPGAK.G
712.3273	2133.9600	2133.9604	-0.17	0	(34)	0.0017	R.GEPGPPGPAGFAGPPGADGQPGAK.G
1069.0375	2136.0604	2136.0600	0.18	0	60	4.8e-06	R.GETGPAGPPGAPGAPGAPGPVGPAGK.S
1074.0582	2146.1019	2146.1019	0.01	0	(58)	1.7e-06	R.GLPGVAGSVGEPGPLGIAGPPGAR.G 7479
1074.0583	2146.1021	2146.1019	0.12	0	(55)	3.3e-06	R.GLPGVAGSVGEPGPLGIAGPPGAR.G 7473
1074.0593	2146.1041	2146.1019	1.03	0	(65)	3e-07	R.GLPGVAGSVGEPGPLGIAGPPGAR.G
717.6595	2149.9566	2149.9553	0.63	0	(40)	0.00046	R.GEPGPPGPAGFAGPPGADGQPGAK.G
718.3589	2152.0550	2152.0549	0.04	0	(57)	1.2e-05	R.GETGPAGPPGAPGAPGAPGPVGPAGK.S
1077.0350	2152.0555	2152.0549	0.27	0	(60)	6.8e-06	R.GETGPAGPPGAPGAPGAPGPVGPAGK.S 7518
1085.0328	2168.0511	2168.0498	0.59	0	(52)	4.3e-05	R.GETGPAGPPGAPGAPGAPGPVGPAGK.S 7606
723.6915	2168.0526	2168.0498	1.26	0	(26)	0.018	R.GETGPAGPPGAPGAPGAPGPVGPAGK.S
729.0228	2184.0465	2184.0448	0.78	0	(27)	0.015	R.GETGPAGPPGAPGAPGAPGPVGPAGK.S
1093.0306	2184.0467	2184.0448	0.90	0	(60)	7.3e-06	R.GETGPAGPPGAPGAPGAPGPVGPAGK.S 7703
1100.4814	2198.9483	2198.9499	-0.69	0	64	1.5e-06	K.GDAGAPGAPGSQGAPGLQGMPGER.G
1100.5372	2199.0599	2199.0556	1.94	1	(34)	0.0023	R.GETGPAGRPGEVGPPGPPGPSGEK.G
1100.9734	2199.9322	2199.9339	-0.75	0	(61)	3.1e-06	K.GDAGAPGAPGSQGAPGLQGMPGER.G
739.3574	2215.0504	2215.0506	-0.06	1	(28)	0.0086	R.GETGPAGRPGEVGPPGPPGPSGEK.G
739.3580	2215.0521	2215.0506	0.68	1	39	0.00077	R.GETGPAGRPGEVGPPGPPGPSGEK.G 7812 7818 7821 7831 7835 7840
1108.5339	2215.0533	2215.0506	1.24	1	(28)	0.0098	R.GETGPAGRPGEVGPPGPPGPSGEK.G
1116.5327	2231.0509	2231.0455	2.42	1	(35)	0.0019	R.GETGPAGRPGEVGPPGPPGPSGEK.G
1120.5337	2239.0528	2239.0506	1.02	1	(61)	2.2e-06	R.GFPGLPGPSGEPGKQGPSGASGER.G
1128.5303	2255.0460	2255.0455	0.23	1	76	8.3e-08	R.GFPGLPGPSGEPGKQGPSGASGER.G
755.0551	2262.1433	2262.1393	1.77	0	(28)	0.0018	K.GDAGPAGPAGPTGPPGPIGNVGAPGPK.G
1132.5686	2263.1227	2263.1233	-0.30	0	(80)	9e-09	K.GDAGPAGPAGPTGPPGPIGNVGAPGPK.G
755.3820	2263.1240	2263.1233	0.31	0	(41)	8e-05	K.GDAGPAGPAGPTGPPGPIGNVGAPGPK.G
1136.5273	2271.0401	2271.0404	-0.11	1	(75)	1.1e-07	R.GFPGLPGPSGEPGKQGPSGASGER.G
1136.5284	2271.0423	2271.0404	0.86	1	(42)	0.00019	R.GFPGLPGPSGEPGKQGPSGASGER.G
1140.0737	2278.1329	2278.1342	-0.59	0	(74)	4.3e-08	K.GDAGPAGPAGPTGPPGPIGNVGAPGPK.G
760.3856	2278.1350	2278.1342	0.35	0	(37)	0.00021	K.GDAGPAGPAGPTGPPGPIGNVGAPGPK.G
1140.5658	2279.1170	2279.1183	-0.53	0	(41)	7.9e-05	K.GDAGPAGPAGPTGPPGPIGNVGAPGPK.G
760.7137	2279.1192	2279.1183	0.42	0	(43)	5.6e-05	K.GDAGPAGPAGPTGPPGPIGNVGAPGPK.G
760.7141	2279.1203	2279.1183	0.91	0	(30)	0.001	K.GDAGPAGPAGPTGPPGPIGNVGAPGPK.G
1140.5675	2279.1205	2279.1183	0.96	0	(67)	1.9e-07	K.GDAGPAGPAGPTGPPGPIGNVGAPGPK.G
765.7165	2294.1276	2294.1292	-0.66	0	(39)	0.00013	K.GDAGPAGPAGPTGPPGPIGNVGAPGPK.G
1148.0715	2294.1285	2294.1292	-0.28	0	(75)	3.4e-08	K.GDAGPAGPAGPTGPPGPIGNVGAPGPK.G
766.0446	2295.1118	2295.1132	-0.58	0	(29)	0.0015	K.GDAGPAGPAGPTGPPGPIGNVGAPGPK.G
1148.5638	2295.1131	2295.1132	-0.02	0	85	3.6e-09	K.GDAGPAGPAGPTGPPGPIGNVGAPGPK.G 8302 8303
1148.5638	2295.1131	2295.1132	-0.02	0	(80)	1.2e-08	K.GDAGPAGPAGPTGPPGPIGNVGAPGPK.G
766.0451	2295.1135	2295.1132	0.14	0	(49)	1.3e-05	K.GDAGPAGPAGPTGPPGPIGNVGAPGPK.G 8292 8293 8297 8304 8311 8312 8313 8315 8317 8319
1148.5647	2295.1148	2295.1132	0.73	0	(70)	1.1e-07	K.GDAGPAGPAGPTGPPGPIGNVGAPGPK.G 8308 8320
766.0484	2295.1234	2295.1132	4.44	0	(45)	3.8e-05	K.GDAGPAGPAGPTGPPGPIGNVGAPGPK.G 8300
1156.5616	2311.1087	2311.1081	0.28	0	(66)	3.4e-07	K.GDAGPAGPAGPTGPPGPIGNVGAPGPK.G
794.6829	2381.0269	2381.0255	0.60	1	(36)	0.00066	K.GESGNKGEPGSAGPQGPPGPSGEEGK.R
799.0464	2394.1175	2394.1200	-1.04	1	(44)	0.00016	R.GEVGPAGPNGFAGPAGAAGQPGAKGER.X
799.0471	2394.1195	2394.1200	-0.20	1	(36)	0.0012	R.GEVGPAGPNGFAGPAGAAGQPGAKGER.X
1198.0685	2394.1224	2394.1200	1.00	1	(82)	2.8e-08	R.GEVGPAGPNGFAGPAGAAGQPGAKGER.X
799.6862	2396.0368	2396.0364	0.17	1	(42)	0.00021	K.GESGNKGEPGSAGPQGPPGPSGEEGK.R
799.6865	2396.0376	2396.0364	0.48	1	(39)	0.00041	K.GESGNKGEPGSAGPQGPPGPSGEEGK.R
800.0144	2397.0214	2397.0204	0.40	1	43	0.00016	K.GESGNKGEPGSAGPQGPPGPSGEEGK.R
797.0354	2388.0844	2388.0830	0.59	1	(32)	0.0034	R.GPSGPQGPSGPPGPKGNSGEPGAPGSK.G
799.0464	2394.1175	2394.1200	-1.04	1	(44)	0.00016	R.GEVGPAGPNGFAGPAGAAGQPGAKGER.G
799.0471	2394.1195	2394.1200	-0.20	1	(36)	0.0012	R.GEVGPAGPNGFAGPAGAAGQPGAKGER.G
1198.0685	2394.1224	2394.1200	1.00	1	(82)	2.8e-08	R.GEVGPAGPNGFAGPAGAAGQPGAKGER.G
802.0425	2403.1058	2403.0939	4.96	1	(34)	0.00099	R.GPSGPQGPSGPPGPKGNSGEPGAPGSK.G
1206.0631	2410.1117	2410.1149	-1.35	1	86	1e-08	R.GEVGPAGPNGFAGPAGAAGQPGAKGER.G 8804
804.3787	2410.1143	2410.1149	-0.24	1	(45)	0.00014	R.GEVGPAGPNGFAGPAGAAGQPGAKGER.G 8800 8805 8807 8809 8811 8812
807.6992	2420.0758	2420.0728	1.24	1	37	0.00086	R.GPSGPQGPSGPPGPKGNSGEPGAPGSK.G 8858
807.6996	2420.0771	2420.0728	1.77	1	(29)	0.0052	R.GPSGPQGPSGPPGPKGNSGEPGAPGSK.G
813.0289	2436.0648	2436.0677	-1.21	1	(26)	0.0041	R.GPSGPQGPSGPPGPKGNSGEPGAPGSK.G
1206.0631	2410.1117	2410.1149	-1.35	1	86	1e-08	R.GEVGPAGPNGFAGPAGAAGQPGAKGER.X 8804
804.3787	2410.1143	2410.1149	-0.24	1	(45)	0.00014	R.GEVGPAGPNGFAGPAGAAGQPGAKGER.X 8812
806.4042	2416.1907	2416.1871	1.50	0	(29)	0.0013	R.GEVGLPGVSGPVGPPGNPGANGLPGAK.G
1209.5933	2417.1720	2417.1711	0.37	0	(62)	6.3e-07	R.GEVGLPGVSGPVGPPGNPGANGLPGAK.G 8839
1217.0985	2432.1825	2432.1820	0.19	0	(51)	8.6e-06	R.GEVGLPGVSGPVGPPGNPGANGLPGAK.G
1217.5900	2433.1654	2433.1660	-0.25	0	63	5.5e-07	R.GEVGLPGVSGPVGPPGNPGANGLPGAK.G
1217.5911	2433.1676	2433.1660	0.65	0	(58)	1.7e-06	R.GEVGLPGVSGPVGPPGNPGANGLPGAK.G
812.0638	2433.1697	2433.1660	1.52	0	(30)	0.00093	R.GEVGLPGVSGPVGPPGNPGANGLPGAK.G
813.7471	2438.2194	2438.2190	0.15	1	(28)	0.0041	R.GPPGSAGAPGKDGLNGLPGPIGPPGPR.G
819.0789	2454.2149	2454.2139	0.40	1	(33)	0.0014	R.GPPGSAGAPGKDGLNGLPGPIGPPGPR.G 9004 9018 9027 9028
1228.1155	2454.2164	2454.2139	1.00	1	(36)	0.00064	R.GPPGSAGAPGKDGLNGLPGPIGPPGPR.G 9007 9026
822.4106	2464.2101	2464.2095	0.23	1	(52)	2.6e-05	K.GDRGETGPAGPPGAPGAPGAPGPVGPAGK.S
822.4130	2464.2172	2464.2095	3.13	1	(28)	0.0069	K.GDRGETGPAGPPGAPGAPGAPGPVGPAGK.S
824.4095	2470.2066	2470.2089	-0.91	1	44	9.5e-05	R.GPPGSAGAPGKDGLNGLPGPIGPPGPR.G 9103 9108 9109 9111 9113
824.4102	2470.2088	2470.2089	-0.02	1	(35)	0.00094	R.GPPGSAGAPGKDGLNGLPGPIGPPGPR.G
1236.1124	2470.2103	2470.2089	0.58	1	(31)	0.0022	R.GPPGSAGAPGKDGLNGLPGPIGPPGPR.G
827.7425	2480.2056	2480.2045	0.48	1	(31)	0.0028	K.GDRGETGPAGPPGAPGAPGAPGPVGPAGK.S 9158
831.7064	2492.0973	2492.0986	-0.56	1	(40)	0.00082	K.GDAGPAGPKGEPGSPGENGAPGQMGPR.G
832.3629	2494.0667	2494.0667	0.03	1	(49)	8.8e-05	K.GDAGPAGPKGEPGSPGENGAPGQMGPR.G
833.0736	2496.1990	2496.1994	-0.15	1	(45)	0.00011	K.GDRGETGPAGPPGAPGAPGAPGPVGPAGK.S 9232 9233 9237 9241 9247 9252
837.6937	2510.0593	2510.0616	-0.89	1	57	1.5e-05	K.GDAGPAGPKGEPGSPGENGAPGQMGPR.G 9318
838.4060	2512.1962	2512.1943	0.75	1	58	6.6e-06	K.GDRGETGPAGPPGAPGAPGAPGPVGPAGK.S 9327 9330 9331
1259.1007	2516.1869	2516.1932	-2.53	0	(33)	0.0028	R.GNDGATGAAGPPGPTGPAGPPGFPGAVGAK.G
839.7383	2516.1930	2516.1932	-0.08	0	(44)	0.00026	R.GNDGATGAAGPPGPTGPAGPPGFPGAVGAK.G
842.6989	2525.0747	2525.0725	0.88	1	(37)	0.0015	K.GDAGPAGPKGEPGSPGENGAPGQMGPR.G
843.0273	2526.0602	2526.0565	1.47	1	(41)	0.00062	K.GDAGPAGPKGEPGSPGENGAPGQMGPR.G
844.7437	2531.2093	2531.2041	2.05	0	(49)	6.5e-05	R.GNDGATGAAGPPGPTGPAGPPGFPGAVGAK.G
845.0689	2532.1849	2532.1881	-1.28	0	(44)	0.00035	R.GNDGATGAAGPPGPTGPAGPPGFPGAVGAK.G
845.0701	2532.1886	2532.1881	0.16	0	(55)	2.9e-05	R.GNDGATGAAGPPGPTGPAGPPGFPGAVGAK.G 9434 9444 9446 9451
845.0701	2532.1886	2532.1881	0.16	0	(56)	2.3e-05	R.GNDGATGAAGPPGPTGPAGPPGFPGAVGAK.G 9431 9442
1267.1018	2532.1891	2532.1881	0.36	0	(37)	0.0016	R.GNDGATGAAGPPGPTGPAGPPGFPGAVGAK.G 9440 9456
1267.1025	2532.1905	2532.1881	0.94	0	81	6.3e-08	R.GNDGATGAAGPPGPTGPAGPPGFPGAVGAK.G
850.0737	2547.1992	2547.1991	0.05	0	(31)	0.0036	R.GNDGATGAAGPPGPTGPAGPPGFPGAVGAK.G
850.4016	2548.1828	2548.1831	-0.09	0	(28)	0.014	R.GNDGATGAAGPPGPTGPAGPPGFPGAVGAK.G
850.4020	2548.1841	2548.1831	0.41	0	(61)	7.3e-06	R.GNDGATGAAGPPGPTGPAGPPGFPGAVGAK.G 9521 9526 9528 9532 9536 9537 9538 9540 9545 9546 9547 9550 9553 9556 9557 9558 9559 9560 9563 9567 9571 9572 9575 9577
850.4026	2548.1859	2548.1831	1.13	0	(40)	0.00081	R.GNDGATGAAGPPGPTGPAGPPGFPGAVGAK.G
1275.1045	2548.1944	2548.1831	4.46	0	(61)	7e-06	R.GNDGATGAAGPPGPTGPAGPPGFPGAVGAK.G 9527 9530 9543 9544 9548 9551 9552 9562 9565 9566 9574 9576
855.7324	2564.1754	2564.1780	-0.99	0	(56)	2.1e-05	R.GNDGATGAAGPPGPTGPAGPPGFPGAVGAK.G
1283.0962	2564.1778	2564.1780	-0.06	0	(68)	1.3e-06	R.GNDGATGAAGPPGPTGPAGPPGFPGAVGAK.G 9676
858.4263	2572.2572	2572.2558	0.51	0	(69)	5.1e-07	R.GSDGSVGPVGPAGPIGSAGPPGFPGAPGPK.G 9759
1287.1370	2572.2594	2572.2558	1.37	0	(94)	1.5e-09	R.GSDGSVGPVGPAGPIGSAGPPGFPGAPGPK.G
861.4125	2581.2158	2581.2157	0.02	0	(54)	1.7e-05	K.GENGPVGPTGPVGAAGPSGPNGPPGPAGSR.G
1291.6158	2581.2171	2581.2157	0.54	0	(34)	0.0018	K.GENGPVGPTGPVGAAGPSGPNGPPGPAGSR.G
861.7404	2582.1992	2582.1998	-0.20	0	(62)	1.7e-06	K.GENGPVGPTGPVGAAGPSGPNGPPGPAGSR.G
861.7409	2582.2009	2582.1998	0.44	0	(32)	0.0016	K.GENGPVGPTGPVGAAGPSGPNGPPGPAGSR.G 9802
1292.1084	2582.2022	2582.1998	0.96	0	64	7.1e-07	K.GENGPVGPTGPVGAAGPSGPNGPPGPAGSR.G 9806
863.7570	2588.2492	2588.2508	-0.59	0	(31)	0.0034	R.GSDGSVGPVGPAGPIGSAGPPGFPGAPGPK.G 9857
863.7576	2588.2511	2588.2508	0.11	0	(48)	5.9e-05	R.GSDGSVGPVGPAGPIGSAGPPGFPGAPGPK.G 9863
1295.1337	2588.2528	2588.2508	0.78	0	95	1.4e-09	R.GSDGSVGPVGPAGPIGSAGPPGFPGAPGPK.G 9871 9875 9877
866.0964	2595.2675	2595.2678	-0.12	1	33	0.00045	K.GDAGPAGPAGPTGPPGPIGNVGAPGPKGAR.G
884.7477	2651.2212	2651.2212	0.01	1	49	4.3e-05	R.GSPGERGEVGPAGPNGFAGPAGAAGQPGAK.G
892.0880	2673.2422	2673.2420	0.09	0	(30)	0.0021	R.GFSGLQGPPGPPGSPGEQGPSGASGPAGPR.G
1345.6268	2689.2391	2689.2369	0.83	0	(27)	0.0041	R.GFSGLQGPPGPPGSPGEQGPSGASGPAGPR.G
1346.1180	2690.2215	2690.2209	0.24	0	(32)	0.0024	R.GFSGLQGPPGPPGSPGEQGPSGASGPAGPR.G
897.7480	2690.2223	2690.2209	0.53	0	39	0.00049	R.GFSGLQGPPGPPGSPGEQGPSGASGPAGPR.G
902.0807	2703.2202	2703.2161	1.51	1	(27)	0.008	R.GAPGDRGEPGPPGPAGFAGPPGADGQPGAK.G
902.0825	2703.2257	2703.2161	3.55	1	(41)	0.00046	R.GAPGDRGEPGPPGPAGFAGPPGADGQPGAK.G
907.4114	2719.2123	2719.2111	0.46	1	45	0.00013	R.GAPGDRGEPGPPGPAGFAGPPGADGQPGAK.G 10349 10351
931.7732	2792.2978	2792.3002	-0.87	1	56	5.2e-06	K.GEQGPAGPPGFQGLPGPAGTAGEAGKPGER.G 10567
932.4374	2794.2903	2794.2907	-0.13	0	39	0.00011	K.GHNGLQGLPGLAGQHGDQGAPGSVGPAGPR.G
942.8040	2825.3902	2825.3805	3.44	2	29	0.0021	K.SGDRGETGPAGPAGPIGPVGARGPAGPQGPR.G
955.4694	2863.3864	2863.3849	0.52	1	(48)	0.00013	K.GPKGENGPVGPTGPVGAAGPSGPNGPPGPAGSR.G
955.7975	2864.3708	2864.3689	0.65	1	(26)	0.017	R.GVPGPPGAVGPAGKDGEAGAQGPPGPAGPAGER.G
955.7983	2864.3730	2864.3689	1.42	1	58	5.7e-06	GPKGENGPVGPTGPVGAAGPSGPNGPPGPAGSR
1435.2083	2868.4020	2868.4003	0.59	1	51	2.7e-05	R.GLTGPIGPPGPAGAPGDKGESGPSGPAGPTGAR.G
957.1419	2868.4039	2868.4003	1.27	1	(35)	0.00097	R.GLTGPIGPPGPAGAPGDKGESGPSGPAGPTGAR.G 10783 10795 10804 10811 10817
957.1421	2868.4044	2868.4003	1.46	1	(40)	0.00035	R.GLTGPIGPPGPAGAPGDKGESGPSGPAGPTGAR.G 10798 10799 10813 10819
957.1421	2868.4044	2868.4003	1.46	1	(37)	0.00074	R.GLTGPIGPPGPAGAPGDKGESGPSGPAGPTGAR.G
961.1293	2880.3662	2880.3639	0.80	1	(40)	0.00075	K.GPKGENGPVGPTGPVGAAGPSGPNGPPGPAGSR.G
961.1287	2880.3643	2880.3639	0.17	1	32	0.0053	R.GVPGPPGAVGPAGKDGEAGAQGPPGPAGPAGER.G
962.4712	2884.3917	2884.3952	-1.19	1	(40)	0.00063	R.GLTGPIGPPGPAGAPGDKGESGPSGPAGPTGAR.G
966.4593	2896.3560	2896.3588	-0.94	1	(32)	0.0043	K.GPKGENGPVGPTGPVGAAGPSGPNGPPGPAGSR.G
1025.1382	3072.3927	3072.3922	0.17	1	29	0.0023	K.GHRGFSGLQGPPGPPGSPGEQGPSGASGPAGPR.G
1031.8350	3092.4831	3092.4800	1.00	1	(29)	0.0032	K.GEPGDAGAKGDAGPAGPAGPTGPPGPIGNVGAPGPK.G
1032.1631	3093.4674	3093.4640	1.12	1	50	1.2e-05	K.GEPGDAGAKGDAGPAGPAGPTGPPGPIGNVGAPGPK.G 11378
1066.1766	3195.5081	3195.5069	0.36	1	(33)	0.0007	R.GPSGPPGPDGNKGEPGVVGAPGTAGPSGPSGLPGER.G
1071.5084	3211.5034	3211.5018	0.50	1	41	0.0001	R.GPSGPPGPDGNKGEPGVVGAPGTAGPSGPSGLPGER.G 11628
1081.7959	3242.3659	3242.3654	0.13	1	45	0.0002	R.GSNGAPGNDGAKGDAGAPGAPGSQGAPGLQGMPGER.G
1081.7965	3242.3677	3242.3654	0.70	1	(38)	0.00098	R.GSNGAPGNDGAKGDAGAPGAPGSQGAPGLQGMPGER.G
1082.1248	3243.3524	3243.3494	0.92	1	(40)	0.00054	R.GSNGAPGNDGAKGDAGAPGAPGSQGAPGLQGMPGER.G
1087.1279	3258.3620	3258.3604	0.50	1	(36)	0.00083	R.GSNGAPGNDGAKGDAGAPGAPGSQGAPGLQGMPGER.G
1087.4547	3259.3423	3259.3444	-0.63	1	(33)	0.0015	R.GSNGAPGNDGAKGDAGAPGAPGSQGAPGLQGMPGER.G
1092.7883	3275.3432	3275.3393	1.19	1	(31)	0.00086	R.GSNGAPGNDGAKGDAGAPGAPGSQGAPGLQGMPGER.G
1125.1946	3372.5619	3372.5607	0.35	1	(29)	0.013	R.GNDGATGAAGPPGPTGPAGPPGFPGAVGAKGEAGPQGAR.G
1130.1974	3387.5703	3387.5716	-0.39	1	54	2.9e-05	R.GNDGATGAAGPPGPTGPAGPPGFPGAVGAKGEAGPQGAR.G
1130.5253	3388.5540	3388.5556	-0.49	1	(51)	6.4e-05	R.GNDGATGAAGPPGPTGPAGPPGFPGAVGAKGEAGPQGAR.G 12033 12034 12035 12037
1326.6727	3976.9964	3976.9767	4.94	1	43	4.8e-05	R.GEVGLPGVSGPVGPPGNPGANGLPGAKGAAGLPGVAGAPGLPGPR.G
