# Supplementary material for: Ancient collagen reveals evolutionary history of the endemic South American ‘ungulates’
Source: Proc Biol Sci. 2015 May 7;282(1806):20142671. doi: 10.1098/rspb.2014.2671 (PMC4426609; doi:10.1098/rspb.2014.2671)
Supplement: ESM4 [file rspb20142671supp4.zip › ESM4_Museo Olavarria (MO)_nofilter.xls]

## Sheet: Sheet1
M00015 Mass: 122690 Score: 22595 Matches: 1271(967) Sequences: 78(60) emPAI: 47.78
>cu|M00015|COL1_DOG Canis
Query	Observed	Mr(expt)	Mr(calc)	ppm	Miss	Score	Expect	Rank	Unique	Peptide
46	369.6927	737.3709	737.3708	0.09	0	35	0.00064	1		R.GPPGPPGK.A
50	372.2060	742.3974	742.3974	0.11	0	22	0.018	1		R.GAAGIPGGK.G
69	380.2032	758.3918	758.3923	-0.68	0	(17)	0.037	1		R.GAAGIPGGK.G
140	392.2217	782.4289	782.4286	0.35	0	(37)	0.00079	1		R.GAAGLPGPK.G 129 131 133 134 135 138 139 143 147 149 150 151 155 156
154	392.2219	782.4293	782.4286	0.82	0	49	4.9e-05	1		R.GAAGLPGPK.G 130 132 136 137 141 142 144 145 146 148 152 153
157	392.7068	783.3991	783.3987	0.44	1	0	3.8	1		K.PGRPGER.G
158	393.1990	784.3835	784.3828	0.86	0	32	0.0012	1		R.GDQGPVGR.T
159	393.6906	785.3667	785.3668	-0.07	0	(26)	0.005	1		R.GDQGPVGR.T
176	400.2191	798.4237	798.4236	0.22	0	(28)	0.006	1		R.GAAGLPGPK.G
177	400.2194	798.4242	798.4236	0.75	0	(6)	1	1		R.GAAGLPGPK.G
205	408.6960	815.3774	815.3773	0.02	0	24	0.0043	1		R.GEIGNPGR.D
206	408.7019	815.3893	815.3886	0.84	1	13	0.087	1		K.PGERGER.G
231	419.2145	836.4144	836.4141	0.41	0	(11)	0.33	1		R.GPPGPQGAR.G 230
237	421.2301	840.4456	840.4454	0.26	0	32	0.0014	1		R.GVVGPQGAR.G
242	422.2016	842.3886	842.3882	0.49	0	40	0.0001	1		K.GEAGPQGAR.G
261	426.2167	850.4188	850.4185	0.36	0	40	0.00021	1		R.GFSGLDGAK.G 257 259 260
264	426.7192	851.4239	851.4250	-1.23	0	23	0.018	1		R.GPPGPQGAR.G 265 266 267 268 269 270 271 272 273 274 275 276
294	434.2141	866.4137	866.4134	0.31	0	(32)	0.0013	1		R.GFSGLDGAK.G
300	434.7352	867.4558	867.4563	-0.49	0	(11)	0.15	1		R.VGAPGPAGAR.G
335	434.7355	867.4565	867.4563	0.28	0	29	0.0021	1		R.VGAPGPAGAR.G 298 299 301 302 303 304 305 306 307 308 309 310 311 312 313 314 315 316 317 318 319 320 321 322 323 324 325 326 327 328 329 330 331 332 333 336 337 338 339 340 341 342 343 344
382	444.2145	886.4145	886.4145	0.01	0	43	9.9e-05	1		R.GSEGPQGVR.G
387	446.7536	891.4926	891.4926	-0.07	0	(31)	0.0013	1		R.PGPIGPAGAR.G 385 386 388
403	449.7590	897.5035	897.5032	0.31	0	(43)	0.00011	1		R.GVVGLPGQR.G 404
438	450.2511	898.4876	898.4872	0.45	0	45	6.3e-05	1		R.GVVGLPGQR.G 410 411 412 413 414 415 416 417 418 419 420 421 422 423 424 425 426 427 428 429 430 431 432 433 434 435 436 437 439 440 441 442
471	454.7510	907.4875	907.4876	-0.04	0	38	0.00024	1		R.PGPIGPAGAR.G 459 460 461 462 463 464 465 466 467 468 469 470 472 473 474 475 476 477 478 479 480 481 482 483 484 485
504	456.2326	910.4507	910.4508	-0.20	0	34	0.0024	1		R.GHNGLDGLK.G
506	456.2330	910.4514	910.4509	0.60	0	23	0.029	5		R.GPAGPSGPAGK.D 505
544	464.7395	927.4645	927.4662	-1.77	0	(13)	0.2	1		R.PGEAGLPGAK.G
545	464.7405	927.4665	927.4662	0.40	0	37	0.00078	1		R.PGEAGLPGAK.G
588	475.7381	949.4616	949.4618	-0.19	0	(17)	0.037	1		R.PGPPGPPGAR.G
590	475.7382	949.4619	949.4618	0.13	0	24	0.0069	1		R.PGPPGPPGAR.G
863	353.1930	1056.5571	1056.5564	0.65	1	(24)	0.012	1		R.GAAGIPGGKGEK.G
904	537.2830	1072.5514	1072.5513	0.07	1	29	0.0043	1		R.GAAGIPGGKGEK.G
961	545.2937	1088.5729	1088.5727	0.13	0	(27)	0.004	1		R.GVQGPPGPAGPR.G
1089	550.7520	1099.4895	1099.4894	0.06	0	48	6.8e-05	1		R.EGAPGAEGSPGR.D
1108	553.2913	1104.5680	1104.5676	0.31	0	(43)	8.7e-05	1		R.GVQGPPGPAGPR.G 1102 1103 1104 1105 1107
1110	553.2914	1104.5683	1104.5676	0.64	0	52	1.2e-05	1		R.GVQGPPGPAGPR.G 1106 1109 1111
1159	553.7833	1105.5521	1105.5516	0.41	0	(41)	0.00014	1		R.GVQGPPGPAGPR.G 1120 1149 1156 1164 1171 1172
1167	553.7835	1105.5525	1105.5516	0.75	0	(50)	1.8e-05	1		R.GVQGPPGPAGPR.G 1119 1121 1122 1123 1124 1125 1126 1127 1128 1129 1130 1131 1132 1133 1134 1135 1136 1137 1138 1139 1140 1141 1142 1143 1144 1145 1146 1147 1148 1150 1151 1152 1153 1154 1155 1157 1158 1160 1161 1162 1163 1165 1166 1168 1169 1170
1187	371.2002	1110.5787	1110.5782	0.44	1	(22)	0.025	1		R.GAAGLPGPKGDR.G
1265	374.5280	1120.5622	1120.5625	-0.30	0	(22)	0.014	1		R.GVQGPPGPAGPR.G
1267	561.7798	1121.5451	1121.5466	-1.26	0	(26)	0.0052	1		R.GVQGPPGPAGPR.G
1268	561.7805	1121.5464	1121.5466	-0.17	0	(32)	0.0013	1		R.GVQGPPGPAGPR.G
1269	561.7809	1121.5472	1121.5466	0.59	0	(26)	0.005	1		R.GVQGPPGPAGPR.G
1281	564.2935	1126.5725	1126.5731	-0.54	1	44	0.00017	1		R.GAAGLPGPKGDR.G 1282
1284	376.5317	1126.5734	1126.5731	0.26	1	(30)	0.0037	1		R.GAAGLPGPKGDR.G 1283 1285
1303	565.7969	1129.5792	1129.5802	-0.85	0	(35)	0.0024	1		R.GLPGTAGLPGMK.G 1304
1369	573.7842	1145.5539	1145.5539	-0.01	0	(40)	0.00018	1		R.GQAGVMGFPGPK.P
1370	573.7944	1145.5743	1145.5751	-0.66	0	55	1.9e-05	1		R.GLPGTAGLPGMK.G
1372	573.7949	1145.5752	1145.5751	0.09	0	(17)	0.14	1		R.GLPGTAGLPGMK.G 1371 1374
1373	573.7949	1145.5753	1145.5751	0.19	0	(15)	0.19	1		R.GLPGTAGLPGMK.G
1451	581.2893	1160.5641	1160.5648	-0.68	0	(78)	8.8e-08	1		R.GQAGVMGFPGPK.P 1452
1460	581.7816	1161.5486	1161.5489	-0.26	0	(61)	4.7e-06	1		R.GQAGVMGFPGPK.P 1454 1455 1456 1457 1458 1459 1461 1462 1464 1465 1466 1468 1469
1463	581.7818	1161.5490	1161.5489	0.16	0	(36)	0.0015	1		R.GQAGVMGFPGPK.P 1467
1470	581.7925	1161.5704	1161.5700	0.35	0	(31)	0.0017	1		R.GLPGTAGLPGMK.G
1529	589.2861	1176.5576	1176.5598	-1.85	0	(40)	0.00083	1		R.GQAGVMGFPGPK.P
1530	589.2869	1176.5593	1176.5598	-0.40	0	(58)	1.5e-05	1		R.GQAGVMGFPGPK.P 1528 1531
1544	589.7785	1177.5425	1177.5438	-1.12	0	(65)	2.5e-06	1		R.GQAGVMGFPGPK.P
1545	589.7786	1177.5426	1177.5438	-1.02	0	(32)	0.0055	1		R.GQAGVMGFPGPK.P 1563
1546	589.7787	1177.5428	1177.5438	-0.81	0	(48)	0.00012	1		R.GQAGVMGFPGPK.P
1560	589.7791	1177.5437	1177.5438	-0.09	0	79	1.1e-07	1		R.GQAGVMGFPGPK.P 1542 1543 1547 1548 1549 1550 1551 1552 1553 1554 1555 1556 1557 1558 1559 1561 1562 1564 1565 1566 1568 1569 1570 1571 1572 1573 1574 1575 1576 1577 1578
1567	589.7793	1177.5440	1177.5438	0.23	0	(35)	0.0024	1		R.GQAGVMGFPGPK.P
1693	597.2845	1192.5545	1192.5547	-0.12	0	(24)	0.044	1		R.GQAGVMGFPGPK.P
1694	398.5267	1192.5584	1192.5585	-0.11	1	(19)	0.13	1		K.AGEDGHPGKPGR.P
1699	597.7764	1193.5383	1193.5387	-0.33	0	(60)	6.5e-06	1		R.GQAGVMGFPGPK.P 1698 1700
1701	597.7765	1193.5385	1193.5387	-0.13	0	(21)	0.052	1		R.GQAGVMGFPGPK.P
1702	597.7772	1193.5398	1193.5387	0.89	0	(44)	0.00025	1		R.GQAGVMGFPGPK.P
1755	601.2964	1200.5783	1200.5775	0.69	0	(56)	7.6e-06	1		R.GEPGNIGFPGPK.G 1753 1754
1766	601.7877	1201.5609	1201.5615	-0.53	0	68	5e-07	1		R.GEPGNIGFPGPK.G 1761 1763 1764 1765 1768 1769 1770 1771 1772 1774 1775 1776 1777 1778 1779 1780
1767	601.7877	1201.5609	1201.5615	-0.53	0	(38)	0.00057	1		R.GEPGNIGFPGPK.G 1760 1762 1773 1781
1799	603.8112	1205.6079	1205.6081	-0.19	0	(36)	0.0011	1		R.GFPGTPGLPGFK.G 1801
1800	603.8113	1205.6080	1205.6081	-0.09	0	(34)	0.0016	1		R.GFPGTPGLPGFK.G
1811	605.2839	1208.5533	1208.5534	-0.09	1	33	0.0032	1		K.AGEDGHPGKPGR.P
1814	605.7743	1209.5340	1209.5336	0.35	0	(11)	0.16	1		R.GQAGVMGFPGPK.P
1817	605.8304	1209.6463	1209.6466	-0.22	0	19	0.013	1	U	R.TGQPGTVGPAGIR.-
1820	606.3231	1210.6317	1210.6306	0.88	0	(10)	0.093	1	U	R.TGQPGTVGPAGIR.- 1819
1837	608.2899	1214.5652	1214.5640	0.99	1	31	0.00081	1		R.GEIGNPGRDGAR.G
1866	611.8080	1221.6015	1221.6030	-1.22	0	(16)	0.11	1		R.GFPGTPGLPGFK.G 1867 1881
1874	611.8087	1221.6028	1221.6030	-0.22	0	49	4.7e-05	1		R.GFPGTPGLPGFK.G 1865 1868 1871 1872 1875 1876 1878 1879 1880
1882	611.8092	1221.6039	1221.6030	0.68	0	(30)	0.0038	1		R.GFPGTPGLPGFK.G 1869 1870 1873 1877 1883
1904	614.3209	1226.6272	1226.6255	1.34	0	(14)	0.039	1	U	R.TGQPGTVGPAGIR.-
1990	619.8060	1237.5974	1237.5979	-0.45	0	(14)	0.089	1		R.GFPGTPGLPGFK.G
2008	414.5579	1240.6519	1240.6524	-0.38	1	(27)	0.0041	1		R.GVVGLPGQRGER.G 2010
2009	621.3334	1240.6522	1240.6524	-0.17	1	31	0.0015	1		R.GVVGLPGQRGER.G
2011	621.8017	1241.5888	1241.5888	0.02	0	63	2.3e-06	1		K.GLTGSPGSPGPDGK.T
2012	621.8022	1241.5899	1241.5888	0.90	0	(41)	0.00032	1		K.GLTGSPGSPGPDGK.T
2091	629.7992	1257.5838	1257.5837	0.07	0	(58)	6e-06	1		K.GLTGSPGSPGPDGK.T 2072 2073 2075 2076 2077 2078 2079 2080 2081 2082 2083 2084 2085 2086 2087 2088 2089 2090 2092 2093 2094 2095 2096 2097 2098 2099 2100 2101 2102 2103 2104 2105 2106 2107 2108 2109 2110 2111
2159	423.2299	1266.6677	1266.6681	-0.25	0	(35)	0.00037	1		R.GIPGPVGAAGATGAR.G
2174	634.3414	1266.6683	1266.6681	0.19	0	102	7e-11	1		R.GIPGPVGAAGATGAR.G 2146 2147 2148 2149 2150 2151 2152 2153 2154 2155 2156 2157 2158 2160 2161 2162 2163 2164 2165 2166 2167 2168 2169 2170 2171 2172 2173 2176 2177 2178 2179 2180 2181 2182 2183 2184 2185 2186 2187 2188 2189 2190 2191 2192 2193 2194 2195 2196 2197 2199 2200 2201
2198	423.2303	1266.6691	1266.6681	0.84	0	(4)	0.52	1		R.GIPGPVGAAGATGAR.G
2327	645.7936	1289.5726	1289.5736	-0.76	0	(3)	1.1	1		K.GLTGSPGSPGPDGK.T
2373	648.8326	1295.6506	1295.6510	-0.32	0	(36)	0.0005	1		R.GFPGLPGPSGEPGK.Q
2381	649.3102	1296.6059	1296.6058	0.06	0	25	0.0035	2		R.GEAGPSGPAGPTGAR.G 2379 2380 2383 2385
2382	649.3104	1296.6062	1296.6058	0.25	0	(9)	0.14	2		R.GEAGPSGPAGPTGAR.G
2459	656.8298	1311.6450	1311.6459	-0.72	0	(18)	0.073	1		R.GFPGLPGPSGEPGK.Q
2463	656.8301	1311.6456	1311.6459	-0.25	0	(50)	3.8e-05	1		R.GFPGLPGPSGEPGK.Q 2460 2461 2464 2466 2467
2465	656.8304	1311.6462	1311.6459	0.21	0	(41)	0.00033	1		R.GFPGLPGPSGEPGK.Q 2462
2468	656.8307	1311.6469	1311.6459	0.77	0	(6)	1.6	1		R.GFPGLPGPSGEPGK.Q
2526	664.8271	1327.6397	1327.6409	-0.84	0	(35)	0.0013	1		R.GFPGLPGPSGEPGK.Q 2522 2523 2542 2557 2561
2527	664.8272	1327.6399	1327.6409	-0.75	0	61	3.1e-06	1		R.GFPGLPGPSGEPGK.Q 2520 2521 2524 2525 2528 2529 2530 2532 2533 2534 2535 2536 2537 2538 2539 2540 2541 2543 2544 2545 2546 2547 2548 2549 2550 2551 2552 2553 2554 2555 2556 2558 2559 2560 2562 2563 2564 2565
2531	664.8273	1327.6401	1327.6409	-0.56	0	(38)	0.00059	1		R.GFPGLPGPSGEPGK.Q
2575	666.8314	1331.6483	1331.6470	0.97	0	(80)	2.3e-08	1		R.GPSGPQGPSGPPGPK.G 2574
2582	667.3223	1332.6301	1332.6310	-0.68	0	95	7.6e-10	1		R.GPSGPQGPSGPPGPK.G 2577 2578 2580 2581 2583 2584 2585 2586 2587 2588 2589 2590 2591 2592 2593 2594 2595 2596 2597 2598 2599 2600 2601 2602 2603 2604 2605 2607 2608 2609 2610 2611 2612 2613 2614 2615 2616 2617 2618 2619 2620 2621 2622 2623 2624 2625 2626 2627 2628 2629 2630 2631 2632 2633 2634 2635 2636 2637 2638 2639 2641
2606	667.3227	1332.6308	1332.6310	-0.13	0	(3)	1.1	1		R.GPSGPQGPSGPPGPK.G
2666	672.8255	1343.6364	1343.6358	0.50	0	(60)	4.3e-06	1		R.GFPGLPGPSGEPGK.Q 2663 2664 2665
2667	672.8256	1343.6367	1343.6358	0.69	0	(38)	0.00067	1		R.GFPGLPGPSGEPGK.Q
2685	674.8270	1347.6394	1347.6419	-1.89	0	(2)	1.4	1		R.GPSGPQGPSGPPGPK.G
2688	675.3188	1348.6230	1348.6259	-2.16	0	(11)	0.19	1		R.GPSGPQGPSGPPGPK.G
2690	675.3199	1348.6253	1348.6259	-0.44	0	(80)	2.3e-08	1		R.GPSGPQGPSGPPGPK.G 2692 2693
2694	675.3203	1348.6260	1348.6259	0.02	0	(76)	5.5e-08	1		R.GPSGPQGPSGPPGPK.G
2695	675.3207	1348.6269	1348.6259	0.74	0	(40)	0.00023	1		R.GPSGPQGPSGPPGPK.G
2696	675.3210	1348.6274	1348.6259	1.10	0	(56)	5.7e-06	1		R.GPSGPQGPSGPPGPK.G 2689 2691 2697
2698	675.3213	1348.6280	1348.6259	1.55	0	(26)	0.0064	1		R.GPSGPQGPSGPPGPK.G
2699	675.3213	1348.6281	1348.6259	1.64	0	(16)	0.058	1		R.GPSGPQGPSGPPGPK.G
2700	675.3223	1348.6300	1348.6259	3.00	0	(16)	0.06	1		R.GPSGPQGPSGPPGPK.G
2742	683.3173	1364.6200	1364.6209	-0.65	0	(24)	0.0088	1		R.GPSGPQGPSGPPGPK.G
2743	683.3173	1364.6201	1364.6209	-0.55	0	(38)	0.00038	1		R.GPSGPQGPSGPPGPK.G 2741
2990	476.9110	1427.7110	1427.7117	-0.47	1	(40)	9.6e-05	1		K.GETGLRGEIGNPGR.D
2996	477.2389	1428.6948	1428.6957	-0.60	1	54	3.7e-06	1		K.GETGLRGEIGNPGR.D 2998
2997	715.3552	1428.6959	1428.6957	0.13	1	(27)	0.0018	1		K.GETGLRGEIGNPGR.D
3124	487.2357	1458.6851	1458.6852	-0.03	0	(44)	7.5e-05	1		R.GSAGPPGATGFPGAAGR.V 3116
3135	730.3502	1458.6858	1458.6852	0.40	0	114	7.6e-12	1		R.GSAGPPGATGFPGAAGR.V 3110 3111 3112 3113 3114 3115 3117 3118 3119 3120 3121 3122 3123 3125 3126 3127 3128 3129 3130 3131 3132 3133 3134 3136 3137 3138 3139 3140 3141 3142 3143 3144 3145 3146 3147 3148 3149 3150 3151 3152 3153 3154 3155 3156
3192	733.3491	1464.6836	1464.6845	-0.65	0	(11)	0.087	1		R.GEPGPTGLPGPPGER.G
3198	733.3494	1464.6842	1464.6845	-0.23	0	(35)	0.00031	1		R.GEPGPTGLPGPPGER.G
3199	489.2354	1464.6843	1464.6845	-0.13	0	(21)	0.0092	1		R.GEPGPTGLPGPPGER.G
3209	733.3497	1464.6849	1464.6845	0.28	0	58	1.7e-06	1		R.GEPGPTGLPGPPGER.G 3188 3189 3190 3191 3193 3195 3196 3200 3203 3204 3205 3207 3208 3210 3212 3213 3214 3215 3216 3217 3219 3221 3222 3223 3225 3226 3227 3229 3231 3232 3234
3220	733.3500	1464.6855	1464.6845	0.69	0	(47)	2.3e-05	1		R.GEPGPTGLPGPPGER.G 3197 3201 3206 3211 3224 3230
3228	733.3505	1464.6864	1464.6845	1.27	0	(9)	0.13	1		R.GEPGPTGLPGPPGER.G 3194 3233
3297	738.3469	1474.6793	1474.6801	-0.55	0	(3)	0.98	1		R.GSAGPPGATGFPGAAGR.V
3315	741.3470	1480.6795	1480.6794	0.08	0	(16)	0.027	1		R.GEPGPTGLPGPPGER.G 3316
3356	745.8600	1489.7054	1489.7049	0.34	0	49	4e-05	2		R.PGEVGPPGPPGPAGEK.G
3357	745.8600	1489.7055	1489.7049	0.43	0	(38)	0.00056	2		R.PGEVGPPGPPGPAGEK.G
3443	753.8608	1505.7071	1505.6998	4.84	0	(9)	0.42	1		R.PGEVGPPGPPGPAGEK.G
3750	522.9214	1565.7425	1565.7434	-0.57	0	(51)	7.4e-06	1		R.GPPGESGAAGPSGPIGSR.G
3766	783.8793	1565.7440	1565.7434	0.37	0	98	1.5e-10	1		R.GPPGESGAAGPSGPIGSR.G 3747 3748 3749 3751 3752 3753 3754 3755 3756 3757 3758 3759 3760 3761 3762 3763 3764 3765 3767 3768 3769 3770 3771 3772 3773 3774 3775 3776 3777 3778 3779
3877	528.2531	1581.7375	1581.7383	-0.51	0	(30)	0.001	2		R.GPPGESGAAGPSGPIGSR.G
3880	791.8766	1581.7387	1581.7383	0.26	0	(75)	3.4e-08	1		R.GPPGESGAAGPSGPIGSR.G 3879 3881
3882	791.8773	1581.7400	1581.7383	1.03	0	(29)	0.0014	3		R.GPPGESGAAGPSGPIGSR.G 3878
3905	529.5896	1585.7470	1585.7485	-0.95	0	(30)	0.0052	1		K.GANGAPGIAGAPGFPGAR.G 3918
3907	793.8811	1585.7477	1585.7485	-0.53	0	65	1.6e-06	1		K.GANGAPGIAGAPGFPGAR.G 3902 3903 3904 3906 3908 3909 3910 3911 3912 3913 3914 3915 3916 3917 3919 3920 3921 3922 3924 3925 3926 3927 3928 3929 3930 3931 3932 3933 3934 3935 3936 3938 3939 3940 3941 3942 3943 3944 3945 3946 3947 3948 3949 3950 3951 3952 3953 3954 3955 3956 3957 3958 3959 3960 3961 3962 3963 3964 3965 3966 3967 3968
4056	534.6019	1600.7838	1600.7845	-0.48	1	(26)	0.0039	1		R.GFSGLDGAKGDAGPAGPK.G
4136	539.9337	1616.7793	1616.7795	-0.09	1	35	0.0013	1		R.GFSGLDGAKGDAGPAGPK.G
4206	816.4103	1630.8060	1630.8064	-0.21	0	(52)	8.8e-06	1		R.GELGPVGNPGPAGPAGPR.G
4207	544.6094	1630.8063	1630.8064	-0.03	0	(48)	2.4e-05	1		R.GELGPVGNPGPAGPAGPR.G
4218	544.9373	1631.7901	1631.7904	-0.14	0	(54)	6.6e-06	1		R.GELGPVGNPGPAGPAGPR.G
4222	816.9026	1631.7906	1631.7904	0.16	0	80	1.5e-08	2		R.GELGPVGNPGPAGPAGPR.G 4210 4211 4212 4213 4214 4215 4216 4217 4219 4220 4221 4223 4225 4226 4227 4228 4229 4230 4231 4232 4233 4234 4235 4237 4238 4239
4224	816.9026	1631.7907	1631.7904	0.24	0	(13)	0.077	1		R.GELGPVGNPGPAGPAGPR.G
4236	816.9036	1631.7927	1631.7904	1.43	0	(31)	0.0014	4		R.GELGPVGNPGPAGPAGPR.G
4261	547.2726	1638.7961	1638.7962	-0.03	1	(4)	1.7	1		K.GSPGEAGRPGEAGLPGAK.G
4262	820.4066	1638.7987	1638.7962	1.54	1	(34)	0.0018	2		K.GSPGEAGRPGEAGLPGAK.G
4290	550.2641	1647.7705	1647.7713	-0.54	2	(30)	0.0039	1		K.AGEDGHPGKPGRPGER.G
4291	824.8933	1647.7721	1647.7713	0.44	2	33	0.0021	1		K.AGEDGHPGKPGRPGER.G
4292	550.2648	1647.7725	1647.7713	0.69	2	(13)	0.17	1		K.AGEDGHPGKPGRPGER.G
4293	824.9004	1647.7862	1647.7853	0.57	0	(63)	7.7e-07	3		R.GELGPVGNPGPAGPAGPR.G
4294	824.9009	1647.7873	1647.7853	1.24	0	(29)	0.0022	7		R.GELGPVGNPGPAGPAGPR.G
4323	552.6042	1654.7909	1654.7911	-0.10	1	(22)	0.024	1		K.GSPGEAGRPGEAGLPGAK.G 4324 4325 4326 4327 4328 4329 4330 4331 4333 4336
4332	552.6045	1654.7916	1654.7911	0.34	1	(5)	1.4	1		K.GSPGEAGRPGEAGLPGAK.G
4339	552.6049	1654.7929	1654.7911	1.12	1	(54)	1.8e-05	1		K.GSPGEAGRPGEAGLPGAK.G 4334 4337
4340	828.4042	1654.7939	1654.7911	1.72	1	65	1.3e-06	1		K.GSPGEAGRPGEAGLPGAK.G 4335 4338
4364	555.5959	1663.7658	1663.7663	-0.26	2	(32)	0.0026	1		K.AGEDGHPGKPGRPGER.G
4365	832.8906	1663.7667	1663.7663	0.26	2	(30)	0.0036	1		K.AGEDGHPGKPGRPGER.G
4397	557.6323	1669.8751	1669.8747	0.24	2	(6)	0.44	1		R.GAAGIPGGKGEKGETGLR.G
4399	557.9357	1670.7852	1670.7860	-0.49	1	(5)	0.65	1		K.GSPGEAGRPGEAGLPGAK.G
4400	836.4002	1670.7859	1670.7860	-0.08	1	(1)	1.8	2		K.GSPGEAGRPGEAGLPGAK.G
4456	562.9634	1685.8683	1685.8697	-0.80	2	(11)	0.14	1		R.GAAGIPGGKGEKGETGLR.G
4457	843.9421	1685.8697	1685.8697	0.04	2	47	3.4e-05	1		R.GAAGIPGGKGEKGETGLR.G
4687	578.9553	1733.8440	1733.8445	-0.31	1	3	0.52	1		K.RGPNGEAGSAGPSGPPGLR.G
4696	579.2915	1734.8527	1734.8537	-0.58	1	(22)	0.026	1		R.GHNGLDGLKGQPGAPGVK.G 4697
4698	868.4352	1734.8558	1734.8537	1.22	1	55	1.4e-05	1		R.GHNGLDGLKGQPGAPGVK.G
4705	868.9141	1735.8136	1735.8126	0.58	0	28	0.0021	2		R.GPPGAVGAPGVNGAPGEAGR.D
4758	876.4123	1750.8100	1750.8122	-1.25	0	11	0.28	1		K.PGEQGVPGDLGAPGPSGAR.G
4767	584.9423	1751.8051	1751.8075	-1.34	0	(3)	0.76	4		R.GPPGAVGAPGVNGAPGEAGR.D
4769	876.9113	1751.8081	1751.8075	0.34	0	(22)	0.0085	3		R.GPPGAVGAPGVNGAPGEAGR.D 4768 4771 4773 4774 4775
4854	883.4357	1764.8569	1764.8503	3.73	1	(2)	1.6	1		K.RGPNGEAGSAGPSGPPGLR.G
4946	595.2722	1782.7948	1782.7955	-0.39	1	(32)	0.0024	1		R.GPNGDSGRPGEPGLMGPR.P
4947	892.4055	1782.7965	1782.7955	0.54	1	(37)	0.00079	1		R.GPNGDSGRPGEPGLMGPR.P
5005	600.6036	1798.7891	1798.7904	-0.75	1	(23)	0.013	1		R.GPNGDSGRPGEPGLMGPR.P 5004 5027
5016	600.6041	1798.7905	1798.7904	0.06	1	49	3.6e-05	1		R.GPNGDSGRPGEPGLMGPR.P 5001 5002 5003 5006 5007 5008 5009 5011 5012 5014 5015 5017 5019 5020 5021 5022 5024 5026 5028
5018	900.4027	1798.7909	1798.7904	0.24	1	(22)	0.015	1		R.GPNGDSGRPGEPGLMGPR.P 5013 5023
5025	600.6046	1798.7920	1798.7904	0.88	1	(33)	0.0013	1		R.GPNGDSGRPGEPGLMGPR.P 5010
5169	605.9357	1814.7854	1814.7854	0.01	1	(37)	0.00036	1		R.GPNGDSGRPGEPGLMGPR.P 5168 5170
5171	908.4015	1814.7885	1814.7854	1.76	1	(21)	0.014	1		R.GPNGDSGRPGEPGLMGPR.P
5291	610.3015	1827.8827	1827.8823	0.21	2	7	0.55	1		K.GETGLRGEIGNPGRDGAR.G
5727	954.9611	1907.9077	1907.9086	-0.46	1	(51)	8.8e-06	1		R.GERGPPGESGAAGPSGPIGSR.G 5732 5733
5729	636.9771	1907.9093	1907.9086	0.40	1	(55)	3.5e-06	1		R.GERGPPGESGAAGPSGPIGSR.G 5728 5731
5784	642.3085	1923.9036	1923.9035	0.05	1	59	1.3e-06	1		R.GERGPPGESGAAGPSGPIGSR.G 5785
6518	679.6599	2035.9579	2035.9599	-0.99	0	(27)	0.0033	1		R.GEVGPAGPNGFAGPAGAAGQPGAK.G
6541	681.3246	2040.9521	2040.9614	-4.54	1	(3)	0.9	2		K.TGPPGPAGQDGRPGPPGPPGAR.G
6544	681.3270	2040.9593	2040.9614	-1.03	1	(1)	1.4	1		K.TGPPGPAGQDGRPGPPGPPGAR.G
6546	681.3281	2040.9624	2040.9614	0.49	1	(42)	0.00011	2		K.TGPPGPAGQDGRPGPPGPPGAR.G
6547	1021.4896	2040.9646	2040.9614	1.57	1	(6)	0.47	2		K.TGPPGPAGQDGRPGPPGPPGAR.G
6669	684.6630	2050.9671	2050.9708	-1.84	0	(32)	0.0022	1		R.GEVGPAGPNGFAGPAGAAGQPGAK.G
6670	1026.4926	2050.9706	2050.9708	-0.14	0	(60)	3.8e-06	1		R.GEVGPAGPNGFAGPAGAAGQPGAK.G
6671	684.6644	2050.9713	2050.9708	0.21	0	(11)	0.32	1		R.GEVGPAGPNGFAGPAGAAGQPGAK.G
6673	1026.9819	2051.9493	2051.9548	-2.70	0	(72)	4.3e-07	1		R.GEVGPAGPNGFAGPAGAAGQPGAK.G 6678 6681
6682	1026.9846	2051.9547	2051.9548	-0.08	0	83	1.9e-08	1		R.GEVGPAGPNGFAGPAGAAGQPGAK.G 6674 6675 6676 6677 6679 6683 6684 6686 6687 6688 6689 6690
6685	684.9925	2051.9556	2051.9548	0.39	0	(35)	0.0012	1		R.GEVGPAGPNGFAGPAGAAGQPGAK.G
6761	686.6595	2056.9566	2056.9563	0.17	1	(30)	0.0018	1		K.TGPPGPAGQDGRPGPPGPPGAR.G 6714 6715 6718 6721 6723 6724 6728 6731 6732 6733 6737 6741 6742 6743 6752 6753 6755 6758 6770 6771 6774 6776 6780 6782 6791
6778	686.6596	2056.9570	2056.9563	0.34	1	(21)	0.014	2		K.TGPPGPAGQDGRPGPPGPPGAR.G 6748 6769
6787	1029.4861	2056.9576	2056.9563	0.65	1	(15)	0.054	1		K.TGPPGPAGQDGRPGPPGPPGAR.G 6719 6797
6796	686.6615	2056.9627	2056.9563	3.10	1	58	2.9e-06	1		K.TGPPGPAGQDGRPGPPGPPGAR.G 6713 6716 6720 6722 6725 6726 6727 6729 6730 6734 6735 6736 6738 6739 6740 6744 6745 6746 6747 6749 6750 6754 6756 6757 6759 6760 6762 6763 6764 6765 6766 6767 6768 6772 6773 6775 6777 6779 6781 6783 6784 6785 6786 6788 6789 6790 6792 6793 6794 6795 6798
6855	1034.4919	2066.9693	2066.9658	1.73	0	(14)	0.15	1		R.GEVGPAGPNGFAGPAGAAGQPGAK.G
6858	1034.9832	2067.9518	2067.9498	0.96	0	(63)	1.7e-06	1		R.GEVGPAGPNGFAGPAGAAGQPGAK.G
6859	1034.9834	2067.9522	2067.9498	1.20	0	(33)	0.0021	1		R.GEVGPAGPNGFAGPAGAAGQPGAK.G
6860	690.3263	2067.9571	2067.9498	3.52	0	(11)	0.31	1		R.GEVGPAGPNGFAGPAGAAGQPGAK.G
6882	691.9910	2072.9513	2072.9512	0.02	1	(22)	0.013	1		K.TGPPGPAGQDGRPGPPGPPGAR.G
6885	691.9912	2072.9516	2072.9512	0.20	1	(27)	0.0043	2		K.TGPPGPAGQDGRPGPPGPPGAR.G 6880 6881 6883 6884 6886 6888
6978	697.3203	2088.9391	2088.9461	-3.36	1	(1)	1.9	1		K.TGPPGPAGQDGRPGPPGPPGAR.G
6982	697.3240	2088.9503	2088.9461	1.99	1	(5)	0.63	2		K.TGPPGPAGQDGRPGPPGPPGAR.G
6986	1045.4996	2088.9847	2088.9825	1.07	0	(72)	1.3e-07	1		K.GSPGADGPAGAPGTPGPQGIAGQR.G
6987	697.3359	2088.9858	2088.9825	1.59	0	(19)	0.026	1		K.GSPGADGPAGAPGTPGPQGIAGQR.G
6988	1045.5021	2088.9896	2088.9825	3.40	0	(6)	0.56	1		K.GSPGADGPAGAPGTPGPQGIAGQR.G
6995	697.6636	2089.9691	2089.9665	1.24	0	(42)	0.00016	1		K.GSPGADGPAGAPGTPGPQGIAGQR.G
7088	702.6666	2104.9780	2104.9774	0.30	0	(9)	0.2	3		K.GSPGADGPAGAPGTPGPQGIAGQR.G
7091	1053.4974	2104.9803	2104.9774	1.39	0	(23)	0.011	4		K.GSPGADGPAGAPGTPGPQGIAGQR.G 7090
7092	1053.4974	2104.9803	2104.9774	1.39	0	(49)	3e-05	3		K.GSPGADGPAGAPGTPGPQGIAGQR.G 7089
7098	702.9932	2105.9578	2105.9614	-1.69	0	(11)	0.15	1		K.GSPGADGPAGAPGTPGPQGIAGQR.G
7100	702.9941	2105.9606	2105.9614	-0.39	0	(23)	0.0095	1		K.GSPGADGPAGAPGTPGPQGIAGQR.G 7110
7102	1053.9880	2105.9615	2105.9614	0.05	0	93	8e-10	1		K.GSPGADGPAGAPGTPGPQGIAGQR.G 7099 7103 7104 7105 7106 7112 7113
7107	1053.9888	2105.9630	2105.9614	0.75	0	(7)	0.56	1		K.GSPGADGPAGAPGTPGPQGIAGQR.G 7109
7114	702.9972	2105.9697	2105.9614	3.96	0	(4)	0.96	3		K.GSPGADGPAGAPGTPGPQGIAGQR.G
7190	706.9946	2117.9619	2117.9654	-1.68	0	(21)	0.036	1		R.GEPGPPGPAGFAGPPGADGQPGAK.G
7191	1059.9902	2117.9659	2117.9654	0.22	0	63	2.2e-06	1		R.GEPGPPGPAGFAGPPGADGQPGAK.G
7192	706.9960	2117.9663	2117.9654	0.39	0	(37)	0.00083	1		R.GEPGPPGPAGFAGPPGADGQPGAK.G
7193	1059.9907	2117.9669	2117.9654	0.69	0	(14)	0.17	1		R.GEPGPPGPAGFAGPPGADGQPGAK.G
7206	707.9984	2120.9734	2120.9723	0.52	0	(1)	2	3		K.GSPGADGPAGAPGTPGPQGIAGQR.G
7207	707.9985	2120.9738	2120.9723	0.69	0	(11)	0.19	2		K.GSPGADGPAGAPGTPGPQGIAGQR.G
7208	1061.4944	2120.9742	2120.9723	0.89	0	(38)	0.00033	4		K.GSPGADGPAGAPGTPGPQGIAGQR.G
7222	708.3261	2121.9565	2121.9563	0.08	0	(21)	0.014	1		K.GSPGADGPAGAPGTPGPQGIAGQR.G 7225
7226	1061.9868	2121.9591	2121.9563	1.30	0	(86)	6.2e-09	1		K.GSPGADGPAGAPGTPGPQGIAGQR.G 7221 7227
7383	1067.4933	2132.9720	2132.9763	-2.03	0	(5)	2.4	1		R.GEPGPPGPAGFAGPPGADGQPGAK.G
7388	1067.9866	2133.9586	2133.9604	-0.83	0	(34)	0.0019	1		R.GEPGPPGPAGFAGPPGADGQPGAK.G
7389	712.3268	2133.9587	2133.9604	-0.78	0	(26)	0.0099	1		R.GEPGPPGPAGFAGPPGADGQPGAK.G
7390	712.3273	2133.9600	2133.9604	-0.17	0	(36)	0.00099	1		R.GEPGPPGPAGFAGPPGADGQPGAK.G
7391	712.3289	2133.9647	2133.9604	2.05	0	(28)	0.0063	1		R.GEPGPPGPAGFAGPPGADGQPGAK.G
7493	717.6595	2149.9566	2149.9553	0.63	0	(40)	0.00045	1		R.GEPGPPGPAGFAGPPGADGQPGAK.G
7589	722.3210	2163.9413	2163.9305	4.99	0	2	2.3	1		K.GAPGPDGNNGAQGPPGPQGVQGGK.G
7614	723.6915	2168.0526	2168.0498	1.26	1	3	1.4	5		R.VGPPGPSGNAGPPGPPGPAGKEGGK.G
7751	1100.4814	2198.9483	2198.9499	-0.69	0	69	4.2e-07	1		K.GDAGAPGAPGSQGAPGLQGMPGER.G
7752	733.9907	2198.9502	2198.9499	0.13	0	(1)	2.5	1		K.GDAGAPGAPGSQGAPGLQGMPGER.G
7757	734.0266	2199.0578	2199.0556	0.99	1	(32)	0.0035	1		R.GETGPAGRPGEVGPPGPPGPAGEK.G 7756
7758	1100.5372	2199.0599	2199.0556	1.94	1	78	9.1e-08	1		R.GETGPAGRPGEVGPPGPPGPAGEK.G
7760	1100.9734	2199.9322	2199.9339	-0.75	0	(68)	5e-07	1		K.GDAGAPGAPGSQGAPGLQGMPGER.G
7761	734.3190	2199.9353	2199.9339	0.64	0	(16)	0.081	1		K.GDAGAPGAPGSQGAPGLQGMPGER.G
7826	739.3580	2215.0521	2215.0506	0.68	1	(44)	0.00024	1		R.GETGPAGRPGEVGPPGPPGPAGEK.G 7812 7813 7814 7815 7816 7817 7818 7819 7820 7821 7822 7823 7824 7825 7827 7828 7829 7831 7832 7833 7834 7835 7836 7837 7839 7840 7841 7843 7844
7830	739.3581	2215.0525	2215.0506	0.85	1	(13)	0.32	1		R.GETGPAGRPGEVGPPGPPGPAGEK.G
7838	1108.5339	2215.0533	2215.0506	1.24	1	(26)	0.015	2		R.GETGPAGRPGEVGPPGPPGPAGEK.G
7842	739.3586	2215.0541	2215.0506	1.59	1	(13)	0.29	2		R.GETGPAGRPGEVGPPGPPGPAGEK.G
7945	744.6893	2231.0460	2231.0455	0.22	1	(14)	0.23	2		R.GETGPAGRPGEVGPPGPPGPAGEK.G 7947
7949	1116.5327	2231.0509	2231.0455	2.42	1	(24)	0.024	2		R.GETGPAGRPGEVGPPGPPGPAGEK.G
8018	750.0200	2247.0382	2247.0404	-0.97	1	(14)	0.25	2		R.GETGPAGRPGEVGPPGPPGPAGEK.G 8019
8575	785.0530	2352.1371	2352.1347	1.04	0	3	0.48	2		K.GDAGPPGPAGPTGPPGPIGNVGAPGPK.G
8714	799.0464	2394.1175	2394.1200	-1.04	1	(48)	5.6e-05	1		R.GEVGPAGPNGFAGPAGAAGQPGAKGER.G 8713
8715	799.0471	2394.1195	2394.1200	-0.20	1	(33)	0.0018	1		R.GEVGPAGPNGFAGPAGAAGQPGAKGER.G
8716	1198.0685	2394.1224	2394.1200	1.00	1	(86)	9.8e-09	1		R.GEVGPAGPNGFAGPAGAAGQPGAKGER.G
8801	1206.0631	2410.1117	2410.1149	-1.35	1	99	4.2e-10	1		R.GEVGPAGPNGFAGPAGAAGQPGAKGER.G 8804
8803	804.3787	2410.1143	2410.1149	-0.24	1	(47)	6.9e-05	1		R.GEVGPAGPNGFAGPAGAAGQPGAKGER.G 8800 8805 8807 8809 8811 8812
8984	816.7042	2447.0908	2447.0837	2.92	1	(4)	0.99	1		R.GPSGPQGPSGPPGPKGNSGEPGAPGNK.G
9070	821.7092	2462.1057	2462.0946	4.49	1	11	0.18	1		R.GPSGPQGPSGPPGPKGNSGEPGAPGNK.G
9467	845.4052	2533.1936	2533.2045	-4.29	2	(4)	1.4	3		K.GDTGAKGEPGPTGIQGPPGPAGEEGKR.G 9466
9473	1267.6067	2533.1988	2533.2045	-2.23	2	(7)	0.94	2		K.GDTGAKGEPGPTGIQGPPGPAGEEGKR.G
9594	850.7364	2549.1873	2549.1994	-4.73	2	10	0.43	1		K.GDTGAKGEPGPTGIQGPPGPAGEEGKR.G
9608	1275.6063	2549.1981	2549.1994	-0.51	2	(4)	2.4	1		K.GDTGAKGEPGPTGIQGPPGPAGEEGKR.G
9911	865.7560	2594.2461	2594.2474	-0.49	0	(2)	0.7	1	U	K.GENGPVGPTGPIGSAGPSGPNGPPGPAGSR.E
9997	871.0843	2610.2310	2610.2423	-4.31	0	(1)	1.4	2	U	K.GENGPVGPTGPIGSAGPSGPNGPPGPAGSR.E
10159	892.4157	2674.2253	2674.2220	1.25	0	(5)	0.52	1	U	K.GENGPVGPTGPIGSAGPSGPNGPPGPAGSR.E
10162	1338.1232	2674.2318	2674.2220	3.67	0	(0)	1.6	1	U	K.GENGPVGPTGPIGSAGPSGPNGPPGPAGSR.E
10184	896.7452	2687.2137	2687.2212	-2.80	1	(19)	0.046	1		R.GAPGDRGEPGPPGPAGFAGPPGADGQPGAK.G
10185	896.7479	2687.2219	2687.2212	0.27	1	(25)	0.012	1		R.GAPGDRGEPGPPGPAGFAGPPGADGQPGAK.G
10210	1346.1180	2690.2215	2690.2169	1.73	0	10	0.16	1	U	K.GENGPVGPTGPIGSAGPSGPNGPPGPAGSR.E
10211	897.7480	2690.2223	2690.2169	2.02	0	(0)	1.5	1	U	K.GENGPVGPTGPIGSAGPSGPNGPPGPAGSR.E
10213	897.7490	2690.2251	2690.2169	3.04	0	(1)	1.3	1	U	K.GENGPVGPTGPIGSAGPSGPNGPPGPAGSR.E
10267	902.0795	2703.2168	2703.2161	0.23	1	(22)	0.023	1		R.GAPGDRGEPGPPGPAGFAGPPGADGQPGAK.G 10259 10261 10278 10291
10280	902.0805	2703.2197	2703.2161	1.31	1	(27)	0.0067	1		R.GAPGDRGEPGPPGPAGFAGPPGADGQPGAK.G 10262 10263 10265 10266 10268 10269 10270 10272 10273 10276 10277 10282 10285 10286 10288 10289
10290	902.0825	2703.2257	2703.2161	3.55	1	(44)	0.00018	1		R.GAPGDRGEPGPPGPAGFAGPPGADGQPGAK.G 10260 10264 10271 10274 10275 10279 10281 10283 10284 10287
10348	907.4110	2719.2110	2719.2111	-0.01	1	(13)	0.19	1		R.GAPGDRGEPGPPGPAGFAGPPGADGQPGAK.G
10350	907.4114	2719.2123	2719.2111	0.46	1	46	9.9e-05	1		R.GAPGDRGEPGPPGPAGFAGPPGADGQPGAK.G 10347 10349 10351
10370	912.7428	2735.2066	2735.2060	0.21	1	(11)	0.29	1		R.GAPGDRGEPGPPGPAGFAGPPGADGQPGAK.G
10570	932.1122	2793.3149	2793.3067	2.95	0	(20)	0.01	1		K.GHNGLQGLPGLAGQHGDQGAPGSVGPAGPR.G
10580	932.4374	2794.2903	2794.2907	-0.13	0	39	0.00013	1		K.GHNGLQGLPGLAGQHGDQGAPGSVGPAGPR.G 10582
10827	957.4401	2869.2984	2869.2976	0.27	1	(1)	2.9	2		R.GPPGAVGAPGVNGAPGEAGRDGNPGNDGPPGR.D
10927	963.0958	2886.2656	2886.2765	-3.76	1	(6)	0.25	5		R.GPPGAVGAPGVNGAPGEAGRDGNPGNDGPPGR.D
10933	963.4266	2887.2579	2887.2605	-0.91	1	(7)	0.22	2		R.GPPGAVGAPGVNGAPGEAGRDGNPGNDGPPGR.D
10981	968.7599	2903.2578	2903.2554	0.83	1	18	0.017	2		R.GPPGAVGAPGVNGAPGEAGRDGNPGNDGPPGR.D 10982
10983	968.7634	2903.2685	2903.2554	4.48	1	(7)	0.19	2		R.GPPGAVGAPGVNGAPGEAGRDGNPGNDGPPGR.D
11015	973.1307	2916.3702	2916.3672	1.03	1	2	8.6	4		K.GDAGAPGAPGSQGAPGLQGMPGERGAAGLPGPK.G
11066	978.4451	2932.3134	2932.3112	0.76	1	15	0.22	1		R.GEPGPPGPAGFAGPPGADGQPGAKGEPGDAGAK.G
11104	983.7761	2948.3064	2948.3061	0.09	1	(13)	0.29	1		R.GEPGPPGPAGFAGPPGADGQPGAKGEPGDAGAK.G
11159	993.4384	2977.2934	2977.2962	-0.95	0	12	0.082	4		K.GPPGASGAPGPQGFQGPAGEPGEPGQTGPAGAR.G
11589	1060.4648	3178.3727	3178.3858	-4.11	1	(3)	2.9	1		R.GANGAPGNDGAKGDAGAPGAPGSQGAPGLQGMPGER.G
11623	1071.4557	3211.3452	3211.3596	-4.48	1	(13)	0.29	3		R.GANGAPGNDGAKGDAGAPGAPGSQGAPGLQGMPGER.G
11730	1081.7959	3242.3659	3242.3654	0.13	1	(31)	0.0047	8		R.GANGAPGNDGAKGDAGAPGAPGSQGAPGLQGMPGER.G
11733	1082.1248	3243.3524	3243.3494	0.92	1	(26)	0.015	5		R.GANGAPGNDGAKGDAGAPGAPGSQGAPGLQGMPGER.G
11743	1082.5164	3244.5272	3244.5167	3.24	2	1	7.6	1		K.GDAGAPGAPGSQGAPGLQGMPGERGAAGLPGPKGDR.G
11775	1087.4547	3259.3423	3259.3444	-0.63	1	32	0.0017	3		R.GANGAPGNDGAKGDAGAPGAPGSQGAPGLQGMPGER.G 11776
11820	1094.5220	3280.5441	3280.5345	2.91	2	19	0.072	2		K.GLTGSPGSPGPDGKTGPPGPAGQDGRPGPPGPPGAR.G
11867	1106.4940	3316.4602	3316.4756	-4.65	1	1	2.4	1		R.GEPGNIGFPGPKGAPGPDGNNGAQGPPGPQGVQGGK.G
11922	1116.5012	3346.4818	3346.4975	-4.67	1	(1)	2.7	1		R.GEPGNIGFPGPKGAPGPDGNNGAQGPPGPQGVQGGK.G
12314	1260.2805	3777.8197	3777.8170	0.73	2	3	3	1		R.PGPPGPPGARGQAGVMGFPGPKPGEQGVPGDLGAPGPSGAR.G
M00008 Mass: 122573 Score: 22509 Matches: 1325(966) Sequences: 101(73) emPAI: 88.42
>cu|M00008|COL1_HORSE Equus
Query	Observed	Mr(expt)	Mr(calc)	ppm	Miss	Score	Expect	Rank	Unique	Peptide
8	350.6905	699.3665	699.3664	0.16	1	18	0.027	1		K.EGGKGPR.G
46	369.6927	737.3709	737.3708	0.09	0	35	0.00064	1		R.GPPGPPGK.A
50	372.2060	742.3974	742.3974	0.11	0	22	0.018	1		R.GAAGIPGGK.G
68	379.6933	757.3721	757.3719	0.31	0	28	0.0033	1		R.GLPGADGR.A 64 65 66 67
69	380.2032	758.3918	758.3923	-0.68	0	(17)	0.037	1		R.GAAGIPGGK.G
78	384.2060	766.3975	766.3974	0.18	0	(16)	0.067	1		R.GAPGPAGPK.G 77
82	384.2061	766.3976	766.3974	0.26	0	18	0.043	1		R.GAPGPAGPK.G 79 80 83 85 86 87 88 90
113	386.2094	770.4043	770.4035	1.00	0	54	4e-06	1		R.GASGPAGVR.G 97 98 99 100 101 102 103 104 105 106 107 108 109 110 111 112 114
140	392.2217	782.4289	782.4286	0.35	0	(37)	0.00079	1		R.GAAGLPGPK.G 129 131 133 134 135 138 139 143 147 149 150 151 155 156
154	392.2219	782.4293	782.4286	0.82	0	49	4.9e-05	1		R.GAAGLPGPK.G 130 132 136 137 141 142 144 145 146 148 152 153
157	392.7068	783.3991	783.3987	0.44	1	0	3.8	1		K.PGRPGER.G
158	393.1990	784.3835	784.3828	0.86	0	32	0.0012	1		R.GDQGPVGR.A
159	393.6906	785.3667	785.3668	-0.07	0	(26)	0.005	1		R.GDQGPVGR.A
176	400.2191	798.4237	798.4236	0.22	0	(28)	0.006	1		R.GAAGLPGPK.G
177	400.2194	798.4242	798.4236	0.75	0	(6)	1	1		R.GAAGLPGPK.G
205	408.6960	815.3774	815.3773	0.02	0	24	0.0043	1		R.GEIGNPGR.D
206	408.7019	815.3893	815.3886	0.84	1	13	0.087	1		K.PGERGER.G
231	419.2145	836.4144	836.4141	0.41	0	(11)	0.33	1		R.GPPGPQGAR.G 230
237	421.2301	840.4456	840.4454	0.26	0	32	0.0014	1		R.GVVGPQGAR.G
242	422.2016	842.3886	842.3882	0.49	0	40	0.0001	1		K.GEAGPQGAR.G
261	426.2167	850.4188	850.4185	0.36	0	40	0.00021	1		R.GFSGLDGAK.G 257 259 260
264	426.7192	851.4239	851.4250	-1.23	0	23	0.018	1		R.GPPGPQGAR.G 265 266 267 268 269 270 271 272 273 274 275 276
294	434.2141	866.4137	866.4134	0.31	0	(32)	0.0013	1		R.GFSGLDGAK.G
300	434.7352	867.4558	867.4563	-0.49	0	(11)	0.15	1		R.VGAPGPAGAR.G
335	434.7355	867.4565	867.4563	0.28	0	29	0.0021	1		R.VGAPGPAGAR.G 298 299 301 302 303 304 305 306 307 308 309 310 311 312 313 314 315 316 317 318 319 320 321 322 323 324 325 326 327 328 329 330 331 332 333 336 337 338 339 340 341 342 343 344
382	444.2145	886.4145	886.4145	0.01	0	43	9.9e-05	1		R.GSEGPQGVR.G
387	446.7536	891.4926	891.4926	-0.07	0	(31)	0.0013	1		R.PGPIGPAGAR.G 385 386 388
403	449.7590	897.5035	897.5032	0.31	0	(43)	0.00011	1		R.GVVGLPGQR.G 404
438	450.2511	898.4876	898.4872	0.45	0	45	6.3e-05	1		R.GVVGLPGQR.G 410 411 412 413 414 415 416 417 418 419 420 421 422 423 424 425 426 427 428 429 430 431 432 433 434 435 436 437 439 440 441 442
471	454.7510	907.4875	907.4876	-0.04	0	38	0.00024	1		R.PGPIGPAGAR.G 459 460 461 462 463 464 465 466 467 468 469 470 472 473 474 475 476 477 478 479 480 481 482 483 484 485
504	456.2326	910.4507	910.4508	-0.20	0	34	0.0024	1		R.GHNGLDGLK.G
506	456.2330	910.4514	910.4509	0.60	0	70	5.5e-07	1		R.GPPGSAGAPGK.G 505
544	464.7395	927.4645	927.4662	-1.77	0	(13)	0.2	1		R.PGEAGLPGAK.G
545	464.7405	927.4665	927.4662	0.40	0	37	0.00078	1		R.PGEAGLPGAK.G
588	475.7381	949.4616	949.4618	-0.19	0	(17)	0.037	1		R.PGPPGPPGAR.G
590	475.7382	949.4619	949.4618	0.13	0	24	0.0069	1		R.PGPPGPPGAR.G
599	477.2560	952.4975	952.4978	-0.36	0	16	0.025	1		R.GPAGPTGPVGK.D
863	353.1930	1056.5571	1056.5564	0.65	1	(24)	0.012	1		R.GAAGIPGGKGEK.G
904	537.2830	1072.5514	1072.5513	0.07	1	29	0.0043	1		R.GAAGIPGGKGEK.G
961	545.2937	1088.5729	1088.5727	0.13	0	(27)	0.004	1		R.GVQGPPGPAGPR.G
1076	549.2524	1096.4903	1096.4897	0.54	1	42	0.00019	1		R.DGQPGHKGER.G
1077	366.5042	1096.4907	1096.4897	0.88	1	(10)	0.3	1		R.DGQPGHKGER.G
1089	550.7520	1099.4895	1099.4894	0.06	0	48	6.8e-05	1		R.EGAPGAEGSPGR.D
1108	553.2913	1104.5680	1104.5676	0.31	0	(43)	8.7e-05	1		R.GVQGPPGPAGPR.G 1102 1103 1104 1105 1107
1110	553.2914	1104.5683	1104.5676	0.64	0	52	1.2e-05	1		R.GVQGPPGPAGPR.G 1106 1109 1111
1159	553.7833	1105.5521	1105.5516	0.41	0	(41)	0.00014	1		R.GVQGPPGPAGPR.G 1120 1149 1156 1164 1171 1172
1167	553.7835	1105.5525	1105.5516	0.75	0	(50)	1.8e-05	1		R.GVQGPPGPAGPR.G 1119 1121 1122 1123 1124 1125 1126 1127 1128 1129 1130 1131 1132 1133 1134 1135 1136 1137 1138 1139 1140 1141 1142 1143 1144 1145 1146 1147 1148 1150 1151 1152 1153 1154 1155 1157 1158 1160 1161 1162 1163 1165 1166 1168 1169 1170
1187	371.2002	1110.5787	1110.5782	0.44	1	(22)	0.025	1		R.GAAGLPGPKGDR.G
1265	374.5280	1120.5622	1120.5625	-0.30	0	(22)	0.014	1		R.GVQGPPGPAGPR.G
1267	561.7798	1121.5451	1121.5466	-1.26	0	(26)	0.0052	1		R.GVQGPPGPAGPR.G
1268	561.7805	1121.5464	1121.5466	-0.17	0	(32)	0.0013	1		R.GVQGPPGPAGPR.G
1269	561.7809	1121.5472	1121.5466	0.59	0	(26)	0.005	1		R.GVQGPPGPAGPR.G
1281	564.2935	1126.5725	1126.5731	-0.54	1	44	0.00017	1		R.GAAGLPGPKGDR.G 1282
1284	376.5317	1126.5734	1126.5731	0.26	1	(30)	0.0037	1		R.GAAGLPGPKGDR.G 1283 1285
1303	565.7969	1129.5792	1129.5802	-0.85	0	(35)	0.0024	1		R.GLPGTAGLPGMK.G 1304
1369	573.7842	1145.5539	1145.5539	-0.01	0	(40)	0.00018	1		R.GQAGVMGFPGPK.P
1370	573.7944	1145.5743	1145.5751	-0.66	0	55	1.9e-05	1		R.GLPGTAGLPGMK.G
1372	573.7949	1145.5752	1145.5751	0.09	0	(17)	0.14	1		R.GLPGTAGLPGMK.G 1371 1374
1373	573.7949	1145.5753	1145.5751	0.19	0	(15)	0.19	1		R.GLPGTAGLPGMK.G
1451	581.2893	1160.5641	1160.5648	-0.68	0	(78)	8.8e-08	1		R.GQAGVMGFPGPK.P 1452
1460	581.7816	1161.5486	1161.5489	-0.26	0	(61)	4.7e-06	1		R.GQAGVMGFPGPK.P 1454 1455 1456 1457 1458 1459 1461 1462 1464 1465 1466 1468 1469
1463	581.7818	1161.5490	1161.5489	0.16	0	(36)	0.0015	1		R.GQAGVMGFPGPK.P 1467
1470	581.7925	1161.5704	1161.5700	0.35	0	(31)	0.0017	1		R.GLPGTAGLPGMK.G
1529	589.2861	1176.5576	1176.5598	-1.85	0	(40)	0.00083	1		R.GQAGVMGFPGPK.P
1530	589.2869	1176.5593	1176.5598	-0.40	0	(58)	1.5e-05	1		R.GQAGVMGFPGPK.P 1528 1531
1544	589.7785	1177.5425	1177.5438	-1.12	0	(65)	2.5e-06	1		R.GQAGVMGFPGPK.P
1545	589.7786	1177.5426	1177.5438	-1.02	0	(32)	0.0055	1		R.GQAGVMGFPGPK.P 1563
1546	589.7787	1177.5428	1177.5438	-0.81	0	(48)	0.00012	1		R.GQAGVMGFPGPK.P
1560	589.7791	1177.5437	1177.5438	-0.09	0	79	1.1e-07	1		R.GQAGVMGFPGPK.P 1542 1543 1547 1548 1549 1550 1551 1552 1553 1554 1555 1556 1557 1558 1559 1561 1562 1564 1565 1566 1568 1569 1570 1571 1572 1573 1574 1575 1576 1577 1578
1567	589.7793	1177.5440	1177.5438	0.23	0	(35)	0.0024	1		R.GQAGVMGFPGPK.P
1693	597.2845	1192.5545	1192.5547	-0.12	0	(24)	0.044	1		R.GQAGVMGFPGPK.P
1694	398.5267	1192.5584	1192.5585	-0.11	1	(19)	0.13	1		K.AGEDGHPGKPGR.P
1699	597.7764	1193.5383	1193.5387	-0.33	0	(60)	6.5e-06	1		R.GQAGVMGFPGPK.P 1698 1700
1701	597.7765	1193.5385	1193.5387	-0.13	0	(21)	0.052	1		R.GQAGVMGFPGPK.P
1702	597.7772	1193.5398	1193.5387	0.89	0	(44)	0.00025	1		R.GQAGVMGFPGPK.P
1755	601.2964	1200.5783	1200.5775	0.69	0	(56)	7.6e-06	1		R.GEPGNIGFPGPK.G 1753 1754
1766	601.7877	1201.5609	1201.5615	-0.53	0	68	5e-07	1		R.GEPGNIGFPGPK.G 1761 1763 1764 1765 1768 1769 1770 1771 1772 1774 1775 1776 1777 1778 1779 1780
1767	601.7877	1201.5609	1201.5615	-0.53	0	(38)	0.00057	1		R.GEPGNIGFPGPK.G 1760 1762 1773 1781
1799	603.8112	1205.6079	1205.6081	-0.19	0	(36)	0.0011	1		R.GFPGTPGLPGFK.G 1801
1800	603.8113	1205.6080	1205.6081	-0.09	0	(34)	0.0016	1		R.GFPGTPGLPGFK.G
1811	605.2839	1208.5533	1208.5534	-0.09	1	33	0.0032	1		K.AGEDGHPGKPGR.P
1814	605.7743	1209.5340	1209.5336	0.35	0	(11)	0.16	1		R.GQAGVMGFPGPK.P
1837	608.2899	1214.5652	1214.5640	0.99	1	31	0.00081	1		R.GEIGNPGRDGAR.G
1866	611.8080	1221.6015	1221.6030	-1.22	0	(16)	0.11	1		R.GFPGTPGLPGFK.G 1867 1881
1874	611.8087	1221.6028	1221.6030	-0.22	0	49	4.7e-05	1		R.GFPGTPGLPGFK.G 1865 1868 1871 1872 1875 1876 1878 1879 1880
1882	611.8092	1221.6039	1221.6030	0.68	0	(30)	0.0038	1		R.GFPGTPGLPGFK.G 1869 1870 1873 1877 1883
1891	612.3278	1222.6411	1222.6418	-0.61	0	3	0.51	1		R.GIPGPAGAAGATGAR.G
1908	614.7995	1227.5844	1227.5844	0.05	2	36	0.00062	1		R.GDKGEPGDKGPR.G
1990	619.8060	1237.5974	1237.5979	-0.45	0	(14)	0.089	1		R.GFPGTPGLPGFK.G
2008	414.5579	1240.6519	1240.6524	-0.38	1	(27)	0.0041	1		R.GVVGLPGQRGER.G 2010
2009	621.3334	1240.6522	1240.6524	-0.17	1	31	0.0015	1		R.GVVGLPGQRGER.G
2011	621.8017	1241.5888	1241.5888	0.02	0	63	2.3e-06	1		K.GLTGSPGSPGPDGK.T
2012	621.8022	1241.5899	1241.5888	0.90	0	(41)	0.00032	1		K.GLTGSPGSPGPDGK.T
2091	629.7992	1257.5838	1257.5837	0.07	0	(58)	6e-06	1		K.GLTGSPGSPGPDGK.T 2072 2073 2075 2076 2077 2078 2079 2080 2081 2082 2083 2084 2085 2086 2087 2088 2089 2090 2092 2093 2094 2095 2096 2097 2098 2099 2100 2101 2102 2103 2104 2105 2106 2107 2108 2109 2110 2111
2327	645.7936	1289.5726	1289.5736	-0.76	0	(3)	1.1	1		K.GLTGSPGSPGPDGK.T
2373	648.8326	1295.6506	1295.6510	-0.32	0	(36)	0.0005	1		R.GFPGLPGPSGEPGK.Q
2459	656.8298	1311.6450	1311.6459	-0.72	0	(18)	0.073	1		R.GFPGLPGPSGEPGK.Q
2463	656.8301	1311.6456	1311.6459	-0.25	0	(50)	3.8e-05	1		R.GFPGLPGPSGEPGK.Q 2460 2461 2464 2466 2467
2465	656.8304	1311.6462	1311.6459	0.21	0	(41)	0.00033	1		R.GFPGLPGPSGEPGK.Q 2462
2468	656.8307	1311.6469	1311.6459	0.77	0	(6)	1.6	1		R.GFPGLPGPSGEPGK.Q
2473	439.2166	1314.6281	1314.6277	0.34	1	6	0.29	1		R.GSPGSRGLPGADGR.A
2526	664.8271	1327.6397	1327.6409	-0.84	0	(35)	0.0013	1		R.GFPGLPGPSGEPGK.Q 2522 2523 2542 2557 2561
2527	664.8272	1327.6399	1327.6409	-0.75	0	61	3.1e-06	1		R.GFPGLPGPSGEPGK.Q 2520 2521 2524 2525 2528 2529 2530 2532 2533 2534 2535 2536 2537 2538 2539 2540 2541 2543 2544 2545 2546 2547 2548 2549 2550 2551 2552 2553 2554 2555 2556 2558 2559 2560 2562 2563 2564 2565
2531	664.8273	1327.6401	1327.6409	-0.56	0	(38)	0.00059	1		R.GFPGLPGPSGEPGK.Q
2575	666.8314	1331.6483	1331.6470	0.97	0	(80)	2.3e-08	1		R.GPSGPQGPSGPPGPK.G 2574
2582	667.3223	1332.6301	1332.6310	-0.68	0	95	7.6e-10	1		R.GPSGPQGPSGPPGPK.G 2577 2578 2580 2581 2583 2584 2585 2586 2587 2588 2589 2590 2591 2592 2593 2594 2595 2596 2597 2598 2599 2600 2601 2602 2603 2604 2605 2607 2608 2609 2610 2611 2612 2613 2614 2615 2616 2617 2618 2619 2620 2621 2622 2623 2624 2625 2626 2627 2628 2629 2630 2631 2632 2633 2634 2635 2636 2637 2638 2639 2641
2606	667.3227	1332.6308	1332.6310	-0.13	0	(3)	1.1	1		R.GPSGPQGPSGPPGPK.G
2666	672.8255	1343.6364	1343.6358	0.50	0	(60)	4.3e-06	1		R.GFPGLPGPSGEPGK.Q 2663 2664 2665
2667	672.8256	1343.6367	1343.6358	0.69	0	(38)	0.00067	1		R.GFPGLPGPSGEPGK.Q
2685	674.8270	1347.6394	1347.6419	-1.89	0	(2)	1.4	1		R.GPSGPQGPSGPPGPK.G
2688	675.3188	1348.6230	1348.6259	-2.16	0	(11)	0.19	1		R.GPSGPQGPSGPPGPK.G
2690	675.3199	1348.6253	1348.6259	-0.44	0	(80)	2.3e-08	1		R.GPSGPQGPSGPPGPK.G 2692 2693
2694	675.3203	1348.6260	1348.6259	0.02	0	(76)	5.5e-08	1		R.GPSGPQGPSGPPGPK.G
2695	675.3207	1348.6269	1348.6259	0.74	0	(40)	0.00023	1		R.GPSGPQGPSGPPGPK.G
2696	675.3210	1348.6274	1348.6259	1.10	0	(56)	5.7e-06	1		R.GPSGPQGPSGPPGPK.G 2689 2691 2697
2698	675.3213	1348.6280	1348.6259	1.55	0	(26)	0.0064	1		R.GPSGPQGPSGPPGPK.G
2699	675.3213	1348.6281	1348.6259	1.64	0	(16)	0.058	1		R.GPSGPQGPSGPPGPK.G
2700	675.3223	1348.6300	1348.6259	3.00	0	(16)	0.06	1		R.GPSGPQGPSGPPGPK.G
2742	683.3173	1364.6200	1364.6209	-0.65	0	(24)	0.0088	1		R.GPSGPQGPSGPPGPK.G
2743	683.3173	1364.6201	1364.6209	-0.55	0	(38)	0.00038	1		R.GPSGPQGPSGPPGPK.G 2741
2990	476.9110	1427.7110	1427.7117	-0.47	1	(40)	9.6e-05	1		K.GETGLRGEIGNPGR.D
2996	477.2389	1428.6948	1428.6957	-0.60	1	54	3.7e-06	1		K.GETGLRGEIGNPGR.D 2998
2997	715.3552	1428.6959	1428.6957	0.13	1	(27)	0.0018	1		K.GETGLRGEIGNPGR.D
3029	721.3599	1440.7052	1440.7070	-1.24	2	2	2	1		K.EGGKGPRGETGPAGR.P
3060	724.8364	1447.6582	1447.6579	0.16	0	77	1.8e-08	1		R.AGETGASGPPGFAGEK.G
3124	487.2357	1458.6851	1458.6852	-0.03	0	(44)	7.5e-05	1		R.GSAGPPGATGFPGAAGR.V 3116
3135	730.3502	1458.6858	1458.6852	0.40	0	114	7.6e-12	1		R.GSAGPPGATGFPGAAGR.V 3110 3111 3112 3113 3114 3115 3117 3118 3119 3120 3121 3122 3123 3125 3126 3127 3128 3129 3130 3131 3132 3133 3134 3136 3137 3138 3139 3140 3141 3142 3143 3144 3145 3146 3147 3148 3149 3150 3151 3152 3153 3154 3155 3156
3192	733.3491	1464.6836	1464.6845	-0.65	0	(11)	0.087	1		R.GEPGPTGLPGPPGER.G
3198	733.3494	1464.6842	1464.6845	-0.23	0	(35)	0.00031	1		R.GEPGPTGLPGPPGER.G
3199	489.2354	1464.6843	1464.6845	-0.13	0	(21)	0.0092	1		R.GEPGPTGLPGPPGER.G
3209	733.3497	1464.6849	1464.6845	0.28	0	58	1.7e-06	1		R.GEPGPTGLPGPPGER.G 3188 3189 3190 3191 3193 3195 3196 3200 3203 3204 3205 3207 3208 3210 3212 3213 3214 3215 3216 3217 3219 3221 3222 3223 3225 3226 3227 3229 3231 3232 3234
3220	733.3500	1464.6855	1464.6845	0.69	0	(47)	2.3e-05	1		R.GEPGPTGLPGPPGER.G 3197 3201 3206 3211 3224 3230
3228	733.3505	1464.6864	1464.6845	1.27	0	(9)	0.13	1		R.GEPGPTGLPGPPGER.G 3194 3233
3297	738.3469	1474.6793	1474.6801	-0.55	0	(3)	0.98	1		R.GSAGPPGATGFPGAAGR.V
3315	741.3470	1480.6795	1480.6794	0.08	0	(16)	0.027	1		R.GEPGPTGLPGPPGER.G 3316
3530	762.3638	1522.7130	1522.7124	0.35	0	(47)	1.8e-05	1		R.GAPGAVGAPGPAGANGDR.G
3534	762.8561	1523.6977	1523.6965	0.83	0	79	1.2e-08	1		R.GAPGAVGAPGPAGANGDR.G 3535
3750	522.9214	1565.7425	1565.7434	-0.57	0	(51)	7.4e-06	1		R.GPPGESGAAGPAGPIGSR.G
3766	783.8793	1565.7440	1565.7434	0.37	0	96	2.6e-10	3		R.GPPGESGAAGPAGPIGSR.G 3747 3748 3749 3751 3752 3753 3754 3755 3756 3757 3758 3759 3760 3761 3762 3763 3764 3765 3767 3768 3769 3770 3771 3772 3773 3774 3775 3776 3777 3778 3779
3877	528.2531	1581.7375	1581.7383	-0.51	0	(24)	0.0042	4		R.GPPGESGAAGPAGPIGSR.G
3880	791.8766	1581.7387	1581.7383	0.26	0	(49)	1.2e-05	5		R.GPPGESGAAGPAGPIGSR.G 3879 3881
3882	791.8773	1581.7400	1581.7383	1.03	0	(30)	0.0011	2		R.GPPGESGAAGPAGPIGSR.G 3878
3905	529.5896	1585.7470	1585.7485	-0.95	0	(30)	0.0052	1		K.GANGAPGIAGAPGFPGAR.G 3918
3907	793.8811	1585.7477	1585.7485	-0.53	0	65	1.6e-06	1		K.GANGAPGIAGAPGFPGAR.G 3902 3903 3904 3906 3908 3909 3910 3911 3912 3913 3914 3915 3916 3917 3919 3920 3921 3922 3924 3925 3926 3927 3928 3929 3930 3931 3932 3933 3934 3935 3936 3938 3939 3940 3941 3942 3943 3944 3945 3946 3947 3948 3949 3950 3951 3952 3953 3954 3955 3956 3957 3958 3959 3960 3961 3962 3963 3964 3965 3966 3967 3968
4056	534.6019	1600.7838	1600.7845	-0.48	1	(26)	0.0039	1		R.GFSGLDGAKGDAGPAGPK.G
4136	539.9337	1616.7793	1616.7795	-0.09	1	35	0.0013	1		R.GFSGLDGAKGDAGPAGPK.G
4206	816.4103	1630.8060	1630.8064	-0.21	0	(52)	8.8e-06	1		R.GELGPVGNPGPAGPAGPR.G
4207	544.6094	1630.8063	1630.8064	-0.03	0	(48)	2.4e-05	1		R.GELGPVGNPGPAGPAGPR.G
4218	544.9373	1631.7901	1631.7904	-0.14	0	(54)	6.6e-06	1		R.GELGPVGNPGPAGPAGPR.G
4222	816.9026	1631.7906	1631.7904	0.16	0	80	1.5e-08	2		R.GELGPVGNPGPAGPAGPR.G 4210 4211 4212 4213 4214 4215 4216 4217 4219 4220 4221 4223 4225 4226 4227 4228 4229 4230 4231 4232 4233 4234 4235 4237 4238 4239
4224	816.9026	1631.7907	1631.7904	0.24	0	(13)	0.077	1		R.GELGPVGNPGPAGPAGPR.G
4236	816.9036	1631.7927	1631.7904	1.43	0	(31)	0.0014	4		R.GELGPVGNPGPAGPAGPR.G
4261	547.2726	1638.7961	1638.7962	-0.03	1	(4)	1.7	1		K.GSPGEAGRPGEAGLPGAK.G
4262	820.4066	1638.7987	1638.7962	1.54	1	(34)	0.0018	2		K.GSPGEAGRPGEAGLPGAK.G
4290	550.2641	1647.7705	1647.7713	-0.54	2	(30)	0.0039	1		K.AGEDGHPGKPGRPGER.G
4291	824.8933	1647.7721	1647.7713	0.44	2	33	0.0021	1		K.AGEDGHPGKPGRPGER.G
4292	550.2648	1647.7725	1647.7713	0.69	2	(13)	0.17	1		K.AGEDGHPGKPGRPGER.G
4293	824.9004	1647.7862	1647.7853	0.57	0	(63)	7.7e-07	3		R.GELGPVGNPGPAGPAGPR.G
4294	824.9009	1647.7873	1647.7853	1.24	0	(29)	0.0022	7		R.GELGPVGNPGPAGPAGPR.G
4323	552.6042	1654.7909	1654.7911	-0.10	1	(22)	0.024	1		K.GSPGEAGRPGEAGLPGAK.G 4324 4325 4326 4327 4328 4329 4330 4331 4333 4336
4332	552.6045	1654.7916	1654.7911	0.34	1	(5)	1.4	1		K.GSPGEAGRPGEAGLPGAK.G
4339	552.6049	1654.7929	1654.7911	1.12	1	(54)	1.8e-05	1		K.GSPGEAGRPGEAGLPGAK.G 4334 4337
4340	828.4042	1654.7939	1654.7911	1.72	1	65	1.3e-06	1		K.GSPGEAGRPGEAGLPGAK.G 4335 4338
4364	555.5959	1663.7658	1663.7663	-0.26	2	(32)	0.0026	1		K.AGEDGHPGKPGRPGER.G
4365	832.8906	1663.7667	1663.7663	0.26	2	(30)	0.0036	1		K.AGEDGHPGKPGRPGER.G
4371	833.3947	1664.7749	1664.7755	-0.35	0	3	0.46	1	U	R.GPNGEPGSTGPAGPPGLR.G
4397	557.6323	1669.8751	1669.8747	0.24	2	(6)	0.44	1		R.GAAGIPGGKGEKGETGLR.G
4399	557.9357	1670.7852	1670.7860	-0.49	1	(5)	0.65	1		K.GSPGEAGRPGEAGLPGAK.G
4400	836.4002	1670.7859	1670.7860	-0.08	1	(1)	1.8	2		K.GSPGEAGRPGEAGLPGAK.G
4456	562.9634	1685.8683	1685.8697	-0.80	2	(11)	0.14	1		R.GAAGIPGGKGEKGETGLR.G
4457	843.9421	1685.8697	1685.8697	0.04	2	47	3.4e-05	1		R.GAAGIPGGKGEKGETGLR.G
4696	579.2915	1734.8527	1734.8537	-0.58	1	(22)	0.026	1		R.GHNGLDGLKGQPGAPGVK.G 4697
4698	868.4352	1734.8558	1734.8537	1.22	1	55	1.4e-05	1		R.GHNGLDGLKGQPGAPGVK.G
4705	868.9141	1735.8136	1735.8126	0.58	0	28	0.0021	2		R.GPPGAVGAPGVNGAPGEAGR.D
4758	876.4123	1750.8100	1750.8122	-1.25	0	11	0.28	1		K.PGEQGVPGDLGAPGPSGAR.G
4767	584.9423	1751.8051	1751.8075	-1.34	0	(3)	0.76	4		R.GPPGAVGAPGVNGAPGEAGR.D
4769	876.9113	1751.8081	1751.8075	0.34	0	(22)	0.0085	3		R.GPPGAVGAPGVNGAPGEAGR.D 4768 4771 4773 4774 4775
4946	595.2722	1782.7948	1782.7955	-0.39	1	(32)	0.0024	1		R.GPNGDSGRPGEPGLMGPR.P
4947	892.4055	1782.7965	1782.7955	0.54	1	(37)	0.00079	1		R.GPNGDSGRPGEPGLMGPR.P
5005	600.6036	1798.7891	1798.7904	-0.75	1	(23)	0.013	1		R.GPNGDSGRPGEPGLMGPR.P 5004 5027
5016	600.6041	1798.7905	1798.7904	0.06	1	49	3.6e-05	1		R.GPNGDSGRPGEPGLMGPR.P 5001 5002 5003 5006 5007 5008 5009 5011 5012 5014 5015 5017 5019 5020 5021 5022 5024 5026 5028
5018	900.4027	1798.7909	1798.7904	0.24	1	(22)	0.015	1		R.GPNGDSGRPGEPGLMGPR.P 5013 5023
5025	600.6046	1798.7920	1798.7904	0.88	1	(33)	0.0013	1		R.GPNGDSGRPGEPGLMGPR.P 5010
5169	605.9357	1814.7854	1814.7854	0.01	1	(37)	0.00036	1		R.GPNGDSGRPGEPGLMGPR.P 5168 5170
5171	908.4015	1814.7885	1814.7854	1.76	1	(21)	0.014	1		R.GPNGDSGRPGEPGLMGPR.P
5186	606.3014	1815.8823	1815.8752	3.94	0	3	0.46	1		R.GPPGPVGPPGLAGPPGESGR.E
5260	607.9662	1820.8769	1820.8766	0.20	1	(10)	0.1	3	U	K.RGPNGEPGSTGPAGPPGLR.G 5262
5265	911.4470	1820.8795	1820.8766	1.61	1	17	0.018	1	U	K.RGPNGEPGSTGPAGPPGLR.G 5266
5274	912.8995	1823.7844	1823.7810	1.87	0	44	0.00011	5		K.GEPGAAGPQGPPGPSGEEGK.R
5291	610.3015	1827.8827	1827.8823	0.21	2	7	0.55	1		K.GETGLRGEIGNPGRDGAR.G
5372	613.6257	1837.8552	1837.8555	-0.16	1	(1)	0.89	1	U	K.RGPNGEPGSTGPAGPPGLR.G
5590	939.4484	1876.8822	1876.8803	0.98	0	5	0.33	1	U	R.VGPPGPSGNAGTPGPPGPVGK.E
5729	636.9771	1907.9093	1907.9086	0.40	1	(46)	2.6e-05	5		R.GERGPPGESGAAGPAGPIGSR.G 5728 5731
5730	636.9771	1907.9095	1907.9086	0.49	1	(0)	0.97	1		R.GERGPPGESGAAGPAGPIGSR.G
5732	954.9622	1907.9099	1907.9086	0.69	1	47	2.1e-05	1		R.GERGPPGESGAAGPAGPIGSR.G 5727 5733
5741	638.2960	1911.8661	1911.8671	-0.56	1	5	0.49	1		R.GETGPSGPAGPTGARGAPGDR.G
5784	642.3085	1923.9036	1923.9035	0.05	1	(40)	0.0001	5		R.GERGPPGESGAAGPAGPIGSR.G 5785
5802	966.4596	1930.9046	1930.9133	-4.50	1	1	0.75	1		K.GEPGAAGPQGPPGPSGEEGKR.G
6518	679.6599	2035.9579	2035.9599	-0.99	0	(27)	0.0033	1		R.GEVGPAGPNGFAGPAGAAGQPGAK.G
6541	681.3246	2040.9521	2040.9614	-4.54	1	(3)	0.9	2		K.TGPPGPAGQDGRPGPPGPPGAR.G
6544	681.3270	2040.9593	2040.9614	-1.03	1	(1)	1.4	1		K.TGPPGPAGQDGRPGPPGPPGAR.G
6546	681.3281	2040.9624	2040.9614	0.49	1	(42)	0.00011	2		K.TGPPGPAGQDGRPGPPGPPGAR.G
6547	1021.4896	2040.9646	2040.9614	1.57	1	(6)	0.47	2		K.TGPPGPAGQDGRPGPPGPPGAR.G
6669	684.6630	2050.9671	2050.9708	-1.84	0	(32)	0.0022	1		R.GEVGPAGPNGFAGPAGAAGQPGAK.G
6670	1026.4926	2050.9706	2050.9708	-0.14	0	(60)	3.8e-06	1		R.GEVGPAGPNGFAGPAGAAGQPGAK.G
6671	684.6644	2050.9713	2050.9708	0.21	0	(11)	0.32	1		R.GEVGPAGPNGFAGPAGAAGQPGAK.G
6673	1026.9819	2051.9493	2051.9548	-2.70	0	(72)	4.3e-07	1		R.GEVGPAGPNGFAGPAGAAGQPGAK.G 6678 6681
6682	1026.9846	2051.9547	2051.9548	-0.08	0	83	1.9e-08	1		R.GEVGPAGPNGFAGPAGAAGQPGAK.G 6674 6675 6676 6677 6679 6683 6684 6686 6687 6688 6689 6690
6685	684.9925	2051.9556	2051.9548	0.39	0	(35)	0.0012	1		R.GEVGPAGPNGFAGPAGAAGQPGAK.G
6761	686.6595	2056.9566	2056.9563	0.17	1	(30)	0.0018	1		K.TGPPGPAGQDGRPGPPGPPGAR.G 6714 6715 6718 6721 6723 6724 6728 6731 6732 6733 6737 6741 6742 6743 6752 6753 6755 6758 6770 6771 6774 6776 6780 6782 6791
6778	686.6596	2056.9570	2056.9563	0.34	1	(21)	0.014	2		K.TGPPGPAGQDGRPGPPGPPGAR.G 6748 6769
6787	1029.4861	2056.9576	2056.9563	0.65	1	(15)	0.054	1		K.TGPPGPAGQDGRPGPPGPPGAR.G 6719 6797
6796	686.6615	2056.9627	2056.9563	3.10	1	58	2.9e-06	1		K.TGPPGPAGQDGRPGPPGPPGAR.G 6713 6716 6720 6722 6725 6726 6727 6729 6730 6734 6735 6736 6738 6739 6740 6744 6745 6746 6747 6749 6750 6754 6756 6757 6759 6760 6762 6763 6764 6765 6766 6767 6768 6772 6773 6775 6777 6779 6781 6783 6784 6785 6786 6788 6789 6790 6792 6793 6794 6795 6798
6855	1034.4919	2066.9693	2066.9658	1.73	0	(14)	0.15	1		R.GEVGPAGPNGFAGPAGAAGQPGAK.G
6858	1034.9832	2067.9518	2067.9498	0.96	0	(63)	1.7e-06	1		R.GEVGPAGPNGFAGPAGAAGQPGAK.G
6859	1034.9834	2067.9522	2067.9498	1.20	0	(33)	0.0021	1		R.GEVGPAGPNGFAGPAGAAGQPGAK.G
6860	690.3263	2067.9571	2067.9498	3.52	0	(11)	0.31	1		R.GEVGPAGPNGFAGPAGAAGQPGAK.G
6882	691.9910	2072.9513	2072.9512	0.02	1	(22)	0.013	1		K.TGPPGPAGQDGRPGPPGPPGAR.G
6885	691.9912	2072.9516	2072.9512	0.20	1	(27)	0.0043	2		K.TGPPGPAGQDGRPGPPGPPGAR.G 6880 6881 6883 6884 6886 6888
6978	697.3203	2088.9391	2088.9461	-3.36	1	(1)	1.9	1		K.TGPPGPAGQDGRPGPPGPPGAR.G
6982	697.3240	2088.9503	2088.9461	1.99	1	(5)	0.63	2		K.TGPPGPAGQDGRPGPPGPPGAR.G
6986	1045.4996	2088.9847	2088.9825	1.07	0	(72)	1.3e-07	1		K.GSPGADGPAGAPGTPGPQGIAGQR.G
6987	697.3359	2088.9858	2088.9825	1.59	0	(19)	0.026	1		K.GSPGADGPAGAPGTPGPQGIAGQR.G
6988	1045.5021	2088.9896	2088.9825	3.40	0	(6)	0.56	1		K.GSPGADGPAGAPGTPGPQGIAGQR.G
6995	697.6636	2089.9691	2089.9665	1.24	0	(42)	0.00016	1		K.GSPGADGPAGAPGTPGPQGIAGQR.G
7088	702.6666	2104.9780	2104.9774	0.30	0	(9)	0.2	3		K.GSPGADGPAGAPGTPGPQGIAGQR.G
7091	1053.4974	2104.9803	2104.9774	1.39	0	(23)	0.011	4		K.GSPGADGPAGAPGTPGPQGIAGQR.G 7090
7092	1053.4974	2104.9803	2104.9774	1.39	0	(49)	3e-05	3		K.GSPGADGPAGAPGTPGPQGIAGQR.G 7089
7098	702.9932	2105.9578	2105.9614	-1.69	0	(11)	0.15	1		K.GSPGADGPAGAPGTPGPQGIAGQR.G
7100	702.9941	2105.9606	2105.9614	-0.39	0	(23)	0.0095	1		K.GSPGADGPAGAPGTPGPQGIAGQR.G 7110
7102	1053.9880	2105.9615	2105.9614	0.05	0	93	8e-10	1		K.GSPGADGPAGAPGTPGPQGIAGQR.G 7099 7103 7104 7105 7106 7112 7113
7107	1053.9888	2105.9630	2105.9614	0.75	0	(7)	0.56	1		K.GSPGADGPAGAPGTPGPQGIAGQR.G 7109
7114	702.9972	2105.9697	2105.9614	3.96	0	(4)	0.96	3		K.GSPGADGPAGAPGTPGPQGIAGQR.G
7190	706.9946	2117.9619	2117.9654	-1.68	0	(21)	0.036	1		R.GEPGPPGPAGFAGPPGADGQPGAK.G
7191	1059.9902	2117.9659	2117.9654	0.22	0	63	2.2e-06	1		R.GEPGPPGPAGFAGPPGADGQPGAK.G
7192	706.9960	2117.9663	2117.9654	0.39	0	(37)	0.00083	1		R.GEPGPPGPAGFAGPPGADGQPGAK.G
7193	1059.9907	2117.9669	2117.9654	0.69	0	(14)	0.17	1		R.GEPGPPGPAGFAGPPGADGQPGAK.G
7206	707.9984	2120.9734	2120.9723	0.52	0	(1)	2	3		K.GSPGADGPAGAPGTPGPQGIAGQR.G
7207	707.9985	2120.9738	2120.9723	0.69	0	(11)	0.19	2		K.GSPGADGPAGAPGTPGPQGIAGQR.G
7208	1061.4944	2120.9742	2120.9723	0.89	0	(38)	0.00033	4		K.GSPGADGPAGAPGTPGPQGIAGQR.G
7222	708.3261	2121.9565	2121.9563	0.08	0	(21)	0.014	1		K.GSPGADGPAGAPGTPGPQGIAGQR.G 7225
7226	1061.9868	2121.9591	2121.9563	1.30	0	(86)	6.2e-09	1		K.GSPGADGPAGAPGTPGPQGIAGQR.G 7221 7227
7383	1067.4933	2132.9720	2132.9763	-2.03	0	(5)	2.4	1		R.GEPGPPGPAGFAGPPGADGQPGAK.G
7388	1067.9866	2133.9586	2133.9604	-0.83	0	(34)	0.0019	1		R.GEPGPPGPAGFAGPPGADGQPGAK.G
7389	712.3268	2133.9587	2133.9604	-0.78	0	(26)	0.0099	1		R.GEPGPPGPAGFAGPPGADGQPGAK.G
7390	712.3273	2133.9600	2133.9604	-0.17	0	(36)	0.00099	1		R.GEPGPPGPAGFAGPPGADGQPGAK.G
7391	712.3289	2133.9647	2133.9604	2.05	0	(28)	0.0063	1		R.GEPGPPGPAGFAGPPGADGQPGAK.G
7493	717.6595	2149.9566	2149.9553	0.63	0	(40)	0.00045	1		R.GEPGPPGPAGFAGPPGADGQPGAK.G
7589	722.3210	2163.9413	2163.9305	4.99	0	2	2.3	1		K.GAPGPDGNNGAQGPPGPQGVQGGK.G
7751	1100.4814	2198.9483	2198.9499	-0.69	0	69	4.2e-07	1		K.GDAGAPGAPGSQGAPGLQGMPGER.G
7752	733.9907	2198.9502	2198.9499	0.13	0	(1)	2.5	1		K.GDAGAPGAPGSQGAPGLQGMPGER.G
7760	1100.9734	2199.9322	2199.9339	-0.75	0	(68)	5e-07	1		K.GDAGAPGAPGSQGAPGLQGMPGER.G
7761	734.3190	2199.9353	2199.9339	0.64	0	(16)	0.081	1		K.GDAGAPGAPGSQGAPGLQGMPGER.G
7978	747.3571	2239.0493	2239.0506	-0.54	1	(27)	0.0052	1		R.GFPGLPGPSGEPGKQGPSGASGER.G
7980	747.3577	2239.0512	2239.0506	0.27	1	(10)	0.3	1		R.GFPGLPGPSGEPGKQGPSGASGER.G
7981	747.3578	2239.0517	2239.0506	0.52	1	(7)	0.52	2		R.GFPGLPGPSGEPGKQGPSGASGER.G 7979 7982
7983	1120.5337	2239.0528	2239.0506	1.02	1	(63)	1.3e-06	1		R.GFPGLPGPSGEPGKQGPSGASGER.G
8058	752.6891	2255.0456	2255.0455	0.06	1	(21)	0.025	1		R.GFPGLPGPSGEPGKQGPSGASGER.G 8048 8049 8051 8052 8056 8057 8059 8068 8071 8072 8074
8060	752.6891	2255.0456	2255.0455	0.06	1	(2)	2.2	1		R.GFPGLPGPSGEPGKQGPSGASGER.G 8055 8065
8061	752.6893	2255.0460	2255.0455	0.23	1	(8)	0.55	1		R.GFPGLPGPSGEPGKQGPSGASGER.G 8050 8054 8069
8062	1128.5303	2255.0460	2255.0455	0.23	1	(77)	5.7e-08	1		R.GFPGLPGPSGEPGKQGPSGASGER.G
8066	752.6894	2255.0463	2255.0455	0.39	1	(3)	1.8	6		R.GFPGLPGPSGEPGKQGPSGASGER.G
8067	752.6894	2255.0463	2255.0455	0.39	1	(4)	1.3	1		R.GFPGLPGPSGEPGKQGPSGASGER.G 8064 8070 8073
8108	755.3677	2263.0812	2263.0717	4.18	1	16	0.026	1	U	R.VGPPGPSGNAGTPGPPGPVGKEGGK.G
8110	1132.5686	2263.1227	2263.1234	-0.31	0	(10)	0.097	2	U	K.GDAGPPGPAGPAGPPGPIGSVGAPGPK.G
8111	755.3820	2263.1240	2263.1234	0.31	0	(6)	0.28	2	U	K.GDAGPPGPAGPAGPPGPIGSVGAPGPK.G
8135	1136.5227	2271.0309	2271.0404	-4.20	1	(5)	1.1	1		R.GFPGLPGPSGEPGKQGPSGASGER.G
8136	758.0193	2271.0360	2271.0404	-1.92	1	(6)	0.87	1		R.GFPGLPGPSGEPGKQGPSGASGER.G
8137	758.0198	2271.0375	2271.0404	-1.28	1	(3)	1.5	2		R.GFPGLPGPSGEPGKQGPSGASGER.G
8142	758.0205	2271.0397	2271.0404	-0.31	1	(22)	0.02	1		R.GFPGLPGPSGEPGKQGPSGASGER.G
8144	1136.5273	2271.0401	2271.0404	-0.11	1	78	5.2e-08	1		R.GFPGLPGPSGEPGKQGPSGASGER.G 8141 8151
8145	1136.5273	2271.0401	2271.0404	-0.11	1	(14)	0.13	1		R.GFPGLPGPSGEPGKQGPSGASGER.G
8146	758.0207	2271.0402	2271.0404	-0.06	1	(20)	0.035	1		R.GFPGLPGPSGEPGKQGPSGASGER.G 8140
8147	758.0208	2271.0404	2271.0404	0.02	1	(0)	2.9	3		R.GFPGLPGPSGEPGKQGPSGASGER.G
8197	1140.5658	2279.1170	2279.1183	-0.54	0	(8)	0.17	7	U	K.GDAGPPGPAGPAGPPGPIGSVGAPGPK.G
8199	760.7137	2279.1192	2279.1183	0.42	0	(5)	0.34	6	U	K.GDAGPPGPAGPAGPPGPIGSVGAPGPK.G
8201	1140.5675	2279.1205	2279.1183	0.96	0	(14)	0.039	4	U	K.GDAGPPGPAGPAGPPGPIGSVGAPGPK.G
8298	766.0446	2295.1118	2295.1132	-0.59	0	(3)	0.46	4	U	K.GDAGPPGPAGPAGPPGPIGSVGAPGPK.G 8293
8302	1148.5637	2295.1129	2295.1132	-0.13	0	(1)	0.8	8	U	K.GDAGPPGPAGPAGPPGPIGSVGAPGPK.G
8303	1148.5637	2295.1129	2295.1132	-0.13	0	(14)	0.036	1	U	K.GDAGPPGPAGPAGPPGPIGSVGAPGPK.G 8308 8314 8320
8305	1148.5638	2295.1131	2295.1132	-0.02	0	(4)	0.4	9	U	K.GDAGPPGPAGPAGPPGPIGSVGAPGPK.G
8306	1148.5638	2295.1131	2295.1132	-0.02	0	(13)	0.05	4	U	K.GDAGPPGPAGPAGPPGPIGSVGAPGPK.G
8309	766.0451	2295.1135	2295.1132	0.13	0	(6)	0.27	4	U	K.GDAGPPGPAGPAGPPGPIGSVGAPGPK.G 8297 8300 8311 8312 8315
8313	766.0454	2295.1144	2295.1132	0.53	0	20	0.011	1	U	K.GDAGPPGPAGPAGPPGPIGSVGAPGPK.G 8310
8405	1156.5616	2311.1087	2311.1081	0.27	0	(8)	0.16	5	U	K.GDAGPPGPAGPAGPPGPIGSVGAPGPK.G
8406	771.3784	2311.1134	2311.1081	2.30	0	(2)	0.69	1	U	K.GDAGPPGPAGPAGPPGPIGSVGAPGPK.G
8667	794.6829	2381.0269	2381.0255	0.60	1	(36)	0.00064	2		K.GESGNKGEPGAAGPQGPPGPSGEEGK.R
8714	799.0464	2394.1175	2394.1200	-1.04	1	(48)	5.6e-05	1		R.GEVGPAGPNGFAGPAGAAGQPGAKGER.G 8713
8715	799.0471	2394.1195	2394.1200	-0.20	1	(33)	0.0018	1		R.GEVGPAGPNGFAGPAGAAGQPGAKGER.G
8716	1198.0685	2394.1224	2394.1200	1.00	1	(86)	9.8e-09	1		R.GEVGPAGPNGFAGPAGAAGQPGAKGER.G
8724	799.6862	2396.0368	2396.0364	0.17	1	(23)	0.015	10		K.GESGNKGEPGAAGPQGPPGPSGEEGK.R
8725	799.6865	2396.0376	2396.0364	0.48	1	37	0.00063	4		K.GESGNKGEPGAAGPQGPPGPSGEEGK.R
8726	799.6870	2396.0390	2396.0364	1.09	1	(6)	0.77	6		K.GESGNKGEPGAAGPQGPPGPSGEEGK.R
8731	800.0144	2397.0214	2397.0204	0.40	1	(24)	0.013	7		K.GESGNKGEPGAAGPQGPPGPSGEEGK.R
8801	1206.0631	2410.1117	2410.1149	-1.35	1	99	4.2e-10	1		R.GEVGPAGPNGFAGPAGAAGQPGAKGER.G 8804
8803	804.3787	2410.1143	2410.1149	-0.24	1	(47)	6.9e-05	1		R.GEVGPAGPNGFAGPAGAAGQPGAKGER.G 8800 8805 8807 8809 8811 8812
8984	816.7042	2447.0908	2447.0837	2.92	1	(4)	0.99	1		R.GPSGPQGPSGPPGPKGNSGEPGAPGNK.G
8991	818.0648	2451.1726	2451.1739	-0.51	2	2	10	1		R.GAAGLPGPKGDRGETGPSGPAGPTGAR.G
9070	821.7092	2462.1057	2462.0946	4.49	1	11	0.18	1		R.GPSGPQGPSGPPGPKGNSGEPGAPGNK.G
9467	845.4052	2533.1936	2533.2045	-4.29	2	(4)	1.4	3		K.GDTGAKGEPGPTGIQGPPGPAGEEGKR.G 9466
9473	1267.6067	2533.1988	2533.2045	-2.23	2	(7)	0.94	2		K.GDTGAKGEPGPTGIQGPPGPAGEEGKR.G
9480	846.0704	2535.1895	2535.1885	0.40	2	(3)	1.1	1	U	R.GASGPAGVRGPNGDSGRPGEPGLMGPR.P
9499	848.0726	2541.1961	2541.1844	4.58	2	1	0.86	1		R.GPRGDQGPVGRAGETGASGPPGFAGEK.G
9594	850.7364	2549.1873	2549.1994	-4.73	2	10	0.43	1		K.GDTGAKGEPGPTGIQGPPGPAGEEGKR.G
9608	1275.6063	2549.1981	2549.1994	-0.51	2	(4)	2.4	1		K.GDTGAKGEPGPTGIQGPPGPAGEEGKR.G
9618	851.4028	2551.1867	2551.1834	1.29	2	20	0.026	1	U	R.GASGPAGVRGPNGDSGRPGEPGLMGPR.P 9617
9784	861.0856	2580.2351	2580.2317	1.29	0	(11)	0.26	1		K.GENGPVGPTGPVGAAGPSGPNGPPGPAGSR.E
9787	861.4125	2581.2158	2581.2157	0.02	0	(58)	5.9e-06	1		K.GENGPVGPTGPVGAAGPSGPNGPPGPAGSR.E
9788	1291.6158	2581.2171	2581.2157	0.54	0	(40)	0.00031	1		K.GENGPVGPTGPVGAAGPSGPNGPPGPAGSR.E
9789	861.4137	2581.2193	2581.2157	1.36	0	(9)	0.46	1		K.GENGPVGPTGPVGAAGPSGPNGPPGPAGSR.E
9799	861.7404	2582.1992	2582.1998	-0.20	0	(67)	2.8e-07	1		K.GENGPVGPTGPVGAAGPSGPNGPPGPAGSR.E 9796 9803 9813 9815 9816 9817 9818
9804	861.7409	2582.2009	2582.1998	0.44	0	(37)	0.00031	1		K.GENGPVGPTGPVGAAGPSGPNGPPGPAGSR.E 9795 9802 9811 9814
9807	1292.1080	2582.2015	2582.1998	0.68	0	(11)	0.12	2		K.GENGPVGPTGPVGAAGPSGPNGPPGPAGSR.E
9808	861.7412	2582.2016	2582.1998	0.72	0	(22)	0.0095	1		K.GENGPVGPTGPVGAAGPSGPNGPPGPAGSR.E 9801
9810	1292.1084	2582.2022	2582.1998	0.96	0	69	1.2e-07	1		K.GENGPVGPTGPVGAAGPSGPNGPPGPAGSR.E 9806
9819	1292.1116	2582.2086	2582.1998	3.42	0	(11)	0.077	1		K.GENGPVGPTGPVGAAGPSGPNGPPGPAGSR.E
10184	896.7452	2687.2137	2687.2212	-2.80	1	(19)	0.046	1		R.GAPGDRGEPGPPGPAGFAGPPGADGQPGAK.G
10185	896.7479	2687.2219	2687.2212	0.27	1	(25)	0.012	1		R.GAPGDRGEPGPPGPAGFAGPPGADGQPGAK.G
10267	902.0795	2703.2168	2703.2161	0.23	1	(22)	0.023	1		R.GAPGDRGEPGPPGPAGFAGPPGADGQPGAK.G 10259 10261 10278 10291
10280	902.0805	2703.2197	2703.2161	1.31	1	(27)	0.0067	1		R.GAPGDRGEPGPPGPAGFAGPPGADGQPGAK.G 10262 10263 10265 10266 10268 10269 10270 10272 10273 10276 10277 10282 10285 10286 10288 10289
10290	902.0825	2703.2257	2703.2161	3.55	1	(44)	0.00018	1		R.GAPGDRGEPGPPGPAGFAGPPGADGQPGAK.G 10260 10264 10271 10274 10275 10279 10281 10283 10284 10287
10348	907.4110	2719.2110	2719.2111	-0.01	1	(13)	0.19	1		R.GAPGDRGEPGPPGPAGFAGPPGADGQPGAK.G
10350	907.4114	2719.2123	2719.2111	0.46	1	46	9.9e-05	1		R.GAPGDRGEPGPPGPAGFAGPPGADGQPGAK.G 10347 10349 10351
10361	909.7768	2726.3086	2726.3009	2.82	1	10	0.39	1		K.QGPSGASGERGPPGPVGPPGLAGPPGESGR.E
10370	912.7428	2735.2066	2735.2060	0.21	1	(11)	0.29	1		R.GAPGDRGEPGPPGPAGFAGPPGADGQPGAK.G
10570	932.1122	2793.3149	2793.3067	2.95	0	(20)	0.01	1		K.GHNGLQGLPGLAGQHGDQGAPGSVGPAGPR.G
10580	932.4374	2794.2903	2794.2907	-0.13	0	39	0.00013	1		K.GHNGLQGLPGLAGQHGDQGAPGSVGPAGPR.G 10582
10764	955.4694	2863.3864	2863.3849	0.52	1	(53)	5.5e-06	1		K.GPKGENGPVGPTGPVGAAGPSGPNGPPGPAGSR.E
10769	955.7983	2864.3730	2864.3689	1.42	1	63	4.5e-07	1		K.GPKGENGPVGPTGPVGAAGPSGPNGPPGPAGSR.E
10770	955.7983	2864.3730	2864.3689	1.42	1	(27)	0.0019	3		K.GPKGENGPVGPTGPVGAAGPSGPNGPPGPAGSR.E
10794	957.1410	2868.4011	2868.4115	-3.60	1	1	1.6	1		R.GELGPVGNPGPAGPAGPRGIPGPAGAAGATGAR.G
10857	960.8011	2879.3816	2879.3799	0.61	1	(4)	0.39	2		K.GPKGENGPVGPTGPVGAAGPSGPNGPPGPAGSR.E
10858	961.1283	2880.3631	2880.3639	-0.28	1	(10)	0.11	3		K.GPKGENGPVGPTGPVGAAGPSGPNGPPGPAGSR.E
10859	961.1287	2880.3643	2880.3639	0.17	1	(5)	0.34	1		K.GPKGENGPVGPTGPVGAAGPSGPNGPPGPAGSR.E
10860	961.1293	2880.3662	2880.3639	0.80	1	(43)	5.5e-05	3		K.GPKGENGPVGPTGPVGAAGPSGPNGPPGPAGSR.E
10861	961.1302	2880.3689	2880.3639	1.75	1	(2)	0.73	6		K.GPKGENGPVGPTGPVGAAGPSGPNGPPGPAGSR.E
10862	961.1308	2880.3706	2880.3639	2.33	1	(18)	0.017	3		K.GPKGENGPVGPTGPVGAAGPSGPNGPPGPAGSR.E
10863	961.1311	2880.3715	2880.3639	2.65	1	(7)	0.25	2		K.GPKGENGPVGPTGPVGAAGPSGPNGPPGPAGSR.E
10959	966.4593	2896.3560	2896.3588	-0.94	1	(32)	0.00068	8		K.GPKGENGPVGPTGPVGAAGPSGPNGPPGPAGSR.E
11015	973.1307	2916.3702	2916.3672	1.03	1	2	8.6	4		K.GDAGAPGAPGSQGAPGLQGMPGERGAAGLPGPK.G
11066	978.4451	2932.3134	2932.3112	0.76	1	15	0.22	1		R.GEPGPPGPAGFAGPPGADGQPGAKGEPGDAGAK.G
11104	983.7761	2948.3064	2948.3061	0.09	1	(13)	0.29	1		R.GEPGPPGPAGFAGPPGADGQPGAKGEPGDAGAK.G
11159	993.4384	2977.2934	2977.2962	-0.95	0	12	0.082	4		K.GPPGASGAPGPQGFQGPAGEPGEPGQTGPAGAR.G
11380	1032.1631	3093.4674	3093.4640	1.11	1	8	0.16	3	U	K.GEPGDAGAKGDAGPPGPAGPAGPPGPIGSVGAPGPK.G
11623	1071.4557	3211.3452	3211.3596	-4.48	1	(17)	0.13	1		R.GSNGAPGNDGAKGDAGAPGAPGSQGAPGLQGMPGER.G
11730	1081.7959	3242.3659	3242.3654	0.13	1	47	0.00011	1		R.GSNGAPGNDGAKGDAGAPGAPGSQGAPGLQGMPGER.G
11731	1081.7965	3242.3677	3242.3654	0.70	1	(40)	0.00052	1		R.GSNGAPGNDGAKGDAGAPGAPGSQGAPGLQGMPGER.G
11733	1082.1248	3243.3524	3243.3494	0.92	1	(47)	0.00012	1		R.GSNGAPGNDGAKGDAGAPGAPGSQGAPGLQGMPGER.G
11743	1082.5164	3244.5272	3244.5167	3.24	2	1	7.6	1		K.GDAGAPGAPGSQGAPGLQGMPGERGAAGLPGPKGDR.G
11770	1087.1279	3258.3620	3258.3604	0.50	1	(43)	0.00015	1		R.GSNGAPGNDGAKGDAGAPGAPGSQGAPGLQGMPGER.G
11775	1087.4547	3259.3423	3259.3444	-0.63	1	(37)	0.00062	1		R.GSNGAPGNDGAKGDAGAPGAPGSQGAPGLQGMPGER.G 11776
11784	1087.8489	3260.5248	3260.5295	-1.43	2	(0)	9.2	5		R.GTKGPKGENGPVGPTGPVGAAGPSGPNGPPGPAGSR.E
11786	1088.1826	3261.5260	3261.5135	3.85	2	(3)	0.69	3		R.GTKGPKGENGPVGPTGPVGAAGPSGPNGPPGPAGSR.E
11787	1088.1837	3261.5293	3261.5135	4.86	2	5	0.45	3		R.GTKGPKGENGPVGPTGPVGAAGPSGPNGPPGPAGSR.E
11806	1092.4602	3274.3588	3274.3553	1.07	1	(5)	0.28	1		R.GSNGAPGNDGAKGDAGAPGAPGSQGAPGLQGMPGER.G
11812	1092.7883	3275.3432	3275.3393	1.19	1	(24)	0.0043	1		R.GSNGAPGNDGAKGDAGAPGAPGSQGAPGLQGMPGER.G
11817	1093.8352	3278.4838	3278.4924	-2.63	2	(4)	0.76	1		R.GTKGPKGENGPVGPTGPVGAAGPSGPNGPPGPAGSR.E
11820	1094.5220	3280.5441	3280.5345	2.91	2	19	0.072	2		K.GLTGSPGSPGPDGKTGPPGPAGQDGRPGPPGPPGAR.G
11867	1106.4940	3316.4602	3316.4756	-4.65	1	1	2.4	1		R.GEPGNIGFPGPKGAPGPDGNNGAQGPPGPQGVQGGK.G
11922	1116.5012	3346.4818	3346.4975	-4.67	1	(1)	2.7	1		R.GEPGNIGFPGPKGAPGPDGNNGAQGPPGPQGVQGGK.G
12147	1154.8718	3461.5937	3461.5819	3.40	2	21	0.042	9		R.GLVGEPGPAGSKGESGNKGEPGAAGPQGPPGPSGEEGK.R
12314	1260.2805	3777.8197	3777.8170	0.73	2	3	3	1		R.PGPPGPPGARGQAGVMGFPGPKPGEQGVPGDLGAPGPSGAR.G
M00014 Mass: 122550 Score: 22079 Matches: 1270(953) Sequences: 90(64) emPAI: 72.15
>cu|M00014|COL1_PIG Sus
Query	Observed	Mr(expt)	Mr(calc)	ppm	Miss	Score	Expect	Rank	Unique	Peptide
46	369.6927	737.3709	737.3708	0.09	0	35	0.00064	1		R.GPPGPPGK.A
50	372.2060	742.3974	742.3974	0.11	0	22	0.018	1		R.GAAGIPGGK.G
68	379.6933	757.3721	757.3719	0.31	0	28	0.0033	1		R.GLPGADGR.A 64 65 66 67
69	380.2032	758.3918	758.3923	-0.68	0	(17)	0.037	1		R.GAAGIPGGK.G
140	392.2217	782.4289	782.4286	0.35	0	(37)	0.00079	1		R.GAAGLPGPK.G 129 131 133 134 135 138 139 143 147 149 150 151 155 156
154	392.2219	782.4293	782.4286	0.82	0	49	4.9e-05	1		R.GAAGLPGPK.G 130 132 136 137 141 142 144 145 146 148 152 153
157	392.7068	783.3991	783.3987	0.44	1	0	3.8	1		K.PGRPGER.G
158	393.1990	784.3835	784.3828	0.86	0	32	0.0012	1		R.GDQGPVGR.T
159	393.6906	785.3667	785.3668	-0.07	0	(26)	0.005	1		R.GDQGPVGR.T
176	400.2191	798.4237	798.4236	0.22	0	(28)	0.006	1		R.GAAGLPGPK.G
177	400.2194	798.4242	798.4236	0.75	0	(6)	1	1		R.GAAGLPGPK.G
206	408.7019	815.3893	815.3886	0.84	1	13	0.087	1		K.PGERGER.G
231	419.2145	836.4144	836.4141	0.41	0	(11)	0.33	1		R.GPPGPQGAR.G 230
237	421.2301	840.4456	840.4454	0.26	0	32	0.0014	1		R.GVVGPQGAR.G
242	422.2016	842.3886	842.3882	0.49	0	40	0.0001	1		K.GEAGPQGAR.G
261	426.2167	850.4188	850.4185	0.36	0	40	0.00021	1		R.GFSGLDGAK.G 257 259 260
264	426.7192	851.4239	851.4250	-1.23	0	23	0.018	1		R.GPPGPQGAR.G 265 266 267 268 269 270 271 272 273 274 275 276
294	434.2141	866.4137	866.4134	0.31	0	(32)	0.0013	1		R.GFSGLDGAK.G
300	434.7352	867.4558	867.4563	-0.49	0	(11)	0.15	1		R.VGAPGPAGAR.G
335	434.7355	867.4565	867.4563	0.28	0	29	0.0021	1		R.VGAPGPAGAR.G 298 299 301 302 303 304 305 306 307 308 309 310 311 312 313 314 315 316 317 318 319 320 321 322 323 324 325 326 327 328 329 330 331 332 333 336 337 338 339 340 341 342 343 344
382	444.2145	886.4145	886.4145	0.01	0	43	9.9e-05	1		R.GSEGPQGVR.G
387	446.7536	891.4926	891.4926	-0.07	0	(31)	0.0013	1		R.PGPIGPAGAR.G 385 386 388
403	449.7590	897.5035	897.5032	0.31	0	(43)	0.00011	1		R.GVVGLPGQR.G 404
438	450.2511	898.4876	898.4872	0.45	0	45	6.3e-05	1		R.GVVGLPGQR.G 410 411 412 413 414 415 416 417 418 419 420 421 422 423 424 425 426 427 428 429 430 431 432 433 434 435 436 437 439 440 441 442
471	454.7510	907.4875	907.4876	-0.04	0	38	0.00024	1		R.PGPIGPAGAR.G 459 460 461 462 463 464 465 466 467 468 469 470 472 473 474 475 476 477 478 479 480 481 482 483 484 485
504	456.2326	910.4507	910.4508	-0.20	0	34	0.0024	1		R.GHNGLDGLK.G
505	456.2326	910.4507	910.4509	-0.15	0	17	0.12	1		R.GPAGPSGPAGK.D
506	456.2330	910.4514	910.4509	0.60	0	70	5.5e-07	1		R.GPPGSAGAPGK.G
544	464.7395	927.4645	927.4662	-1.77	0	(13)	0.2	1		R.PGEAGLPGAK.G
545	464.7405	927.4665	927.4662	0.40	0	37	0.00078	1		R.PGEAGLPGAK.G
573	472.7342	943.4538	943.4546	-0.83	0	(26)	0.0036	1		R.AGVMGPPGSR.G
574	472.7345	943.4544	943.4546	-0.12	0	(50)	1.4e-05	1		R.AGVMGPPGSR.G
588	475.7381	949.4616	949.4618	-0.19	0	(17)	0.037	1		R.PGPPGPPGAR.G
590	475.7382	949.4619	949.4618	0.13	0	24	0.0069	1		R.PGPPGPPGAR.G
630	480.7319	959.4493	959.4495	-0.17	0	(32)	0.0009	1		R.AGVMGPPGSR.G
631	480.7320	959.4494	959.4495	-0.05	0	54	5e-06	1		R.AGVMGPPGSR.G 611 612 613 614 615 616 617 618 619 620 621 622 623 624 625 626 627 628 629 632 633 634 635 636 637 638 639 640 641 642 643 644 645
674	488.7289	975.4432	975.4444	-1.27	0	(33)	0.00049	1		R.AGVMGPPGSR.G 675 676
863	353.1930	1056.5571	1056.5564	0.65	1	(24)	0.012	1		R.GAAGIPGGKGEK.G
904	537.2830	1072.5514	1072.5513	0.07	1	29	0.0043	1		R.GAAGIPGGKGEK.G
961	545.2937	1088.5729	1088.5727	0.13	0	(27)	0.004	1		R.GVQGPPGPAGPR.G
962	545.7361	1089.4576	1089.4574	0.16	0	20	0.019	1		K.GNSGEPGAPGSK.G
1089	550.7520	1099.4895	1099.4894	0.06	0	48	6.8e-05	1		R.EGAPGAEGSPGR.D
1108	553.2913	1104.5680	1104.5676	0.31	0	(43)	8.7e-05	1		R.GVQGPPGPAGPR.G 1102 1103 1104 1105 1107
1110	553.2914	1104.5683	1104.5676	0.64	0	52	1.2e-05	1		R.GVQGPPGPAGPR.G 1106 1109 1111
1159	553.7833	1105.5521	1105.5516	0.41	0	(41)	0.00014	1		R.GVQGPPGPAGPR.G 1120 1149 1156 1164 1171 1172
1167	553.7835	1105.5525	1105.5516	0.75	0	(50)	1.8e-05	1		R.GVQGPPGPAGPR.G 1119 1121 1122 1123 1124 1125 1126 1127 1128 1129 1130 1131 1132 1133 1134 1135 1136 1137 1138 1139 1140 1141 1142 1143 1144 1145 1146 1147 1148 1150 1151 1152 1153 1154 1155 1157 1158 1160 1161 1162 1163 1165 1166 1168 1169 1170
1187	371.2002	1110.5787	1110.5782	0.44	1	(22)	0.025	1		R.GAAGLPGPKGDR.G
1265	374.5280	1120.5622	1120.5625	-0.30	0	(22)	0.014	1		R.GVQGPPGPAGPR.G
1267	561.7798	1121.5451	1121.5466	-1.26	0	(26)	0.0052	1		R.GVQGPPGPAGPR.G
1268	561.7805	1121.5464	1121.5466	-0.17	0	(32)	0.0013	1		R.GVQGPPGPAGPR.G
1269	561.7809	1121.5472	1121.5466	0.59	0	(26)	0.005	1		R.GVQGPPGPAGPR.G
1281	564.2935	1126.5725	1126.5731	-0.54	1	44	0.00017	1		R.GAAGLPGPKGDR.G 1282
1284	376.5317	1126.5734	1126.5731	0.26	1	(30)	0.0037	1		R.GAAGLPGPKGDR.G 1283 1285
1369	573.7842	1145.5539	1145.5539	-0.01	0	(40)	0.00018	1		R.GQAGVMGFPGPK.P
1451	581.2893	1160.5641	1160.5648	-0.68	0	(78)	8.8e-08	1		R.GQAGVMGFPGPK.P 1452
1460	581.7816	1161.5486	1161.5489	-0.26	0	(61)	4.7e-06	1		R.GQAGVMGFPGPK.P 1454 1455 1456 1457 1458 1459 1461 1462 1464 1465 1466 1468 1469
1463	581.7818	1161.5490	1161.5489	0.16	0	(36)	0.0015	1		R.GQAGVMGFPGPK.P 1467
1529	589.2861	1176.5576	1176.5598	-1.85	0	(40)	0.00083	1		R.GQAGVMGFPGPK.P
1530	589.2869	1176.5593	1176.5598	-0.40	0	(58)	1.5e-05	1		R.GQAGVMGFPGPK.P 1528 1531
1544	589.7785	1177.5425	1177.5438	-1.12	0	(65)	2.5e-06	1		R.GQAGVMGFPGPK.P
1545	589.7786	1177.5426	1177.5438	-1.02	0	(32)	0.0055	1		R.GQAGVMGFPGPK.P 1563
1546	589.7787	1177.5428	1177.5438	-0.81	0	(48)	0.00012	1		R.GQAGVMGFPGPK.P
1560	589.7791	1177.5437	1177.5438	-0.09	0	79	1.1e-07	1		R.GQAGVMGFPGPK.P 1542 1543 1547 1548 1549 1550 1551 1552 1553 1554 1555 1556 1557 1558 1559 1561 1562 1564 1565 1566 1568 1569 1570 1571 1572 1573 1574 1575 1576 1577 1578
1567	589.7793	1177.5440	1177.5438	0.23	0	(35)	0.0024	1		R.GQAGVMGFPGPK.P
1693	597.2845	1192.5545	1192.5547	-0.12	0	(24)	0.044	1		R.GQAGVMGFPGPK.P
1694	398.5267	1192.5584	1192.5585	-0.11	1	(19)	0.13	1		K.AGEDGHPGKPGR.P
1699	597.7764	1193.5383	1193.5387	-0.33	0	(60)	6.5e-06	1		R.GQAGVMGFPGPK.P 1698 1700
1701	597.7765	1193.5385	1193.5387	-0.13	0	(21)	0.052	1		R.GQAGVMGFPGPK.P
1702	597.7772	1193.5398	1193.5387	0.89	0	(44)	0.00025	1		R.GQAGVMGFPGPK.P
1755	601.2964	1200.5783	1200.5775	0.69	0	(56)	7.6e-06	1		R.GEPGNIGFPGPK.G 1753 1754
1766	601.7877	1201.5609	1201.5615	-0.53	0	68	5e-07	1		R.GEPGNIGFPGPK.G 1761 1763 1764 1765 1768 1769 1770 1771 1772 1774 1775 1776 1777 1778 1779 1780
1767	601.7877	1201.5609	1201.5615	-0.53	0	(38)	0.00057	1		R.GEPGNIGFPGPK.G 1760 1762 1773 1781
1799	603.8112	1205.6079	1205.6081	-0.19	0	(36)	0.0011	1		R.GFPGTPGLPGFK.G 1801
1800	603.8113	1205.6080	1205.6081	-0.09	0	(34)	0.0016	1		R.GFPGTPGLPGFK.G
1811	605.2839	1208.5533	1208.5534	-0.09	1	33	0.0032	1		K.AGEDGHPGKPGR.P
1814	605.7743	1209.5340	1209.5336	0.35	0	(11)	0.16	1		R.GQAGVMGFPGPK.P
1866	611.8080	1221.6015	1221.6030	-1.22	0	(16)	0.11	1		R.GFPGTPGLPGFK.G 1867 1881
1874	611.8087	1221.6028	1221.6030	-0.22	0	49	4.7e-05	1		R.GFPGTPGLPGFK.G 1865 1868 1871 1872 1875 1876 1878 1879 1880
1882	611.8092	1221.6039	1221.6030	0.68	0	(30)	0.0038	1		R.GFPGTPGLPGFK.G 1869 1870 1873 1877 1883
1891	612.3278	1222.6411	1222.6418	-0.61	0	3	0.51	1		R.GIPGPAGAAGATGAR.G
1908	614.7995	1227.5844	1227.5844	0.05	2	36	0.00062	1		R.GDKGEPGDKGPR.G
1990	619.8060	1237.5974	1237.5979	-0.45	0	(14)	0.089	1		R.GFPGTPGLPGFK.G
2008	414.5579	1240.6519	1240.6524	-0.38	1	(27)	0.0041	1		R.GVVGLPGQRGER.G 2010
2009	621.3334	1240.6522	1240.6524	-0.17	1	31	0.0015	1		R.GVVGLPGQRGER.G
2011	621.8017	1241.5888	1241.5888	0.02	0	63	2.3e-06	1		K.GLTGSPGSPGPDGK.T
2012	621.8022	1241.5899	1241.5888	0.90	0	(41)	0.00032	1		K.GLTGSPGSPGPDGK.T
2091	629.7992	1257.5838	1257.5837	0.07	0	(58)	6e-06	1		K.GLTGSPGSPGPDGK.T 2072 2073 2075 2076 2077 2078 2079 2080 2081 2082 2083 2084 2085 2086 2087 2088 2089 2090 2092 2093 2094 2095 2096 2097 2098 2099 2100 2101 2102 2103 2104 2105 2106 2107 2108 2109 2110 2111
2327	645.7936	1289.5726	1289.5736	-0.76	0	(3)	1.1	1		K.GLTGSPGSPGPDGK.T
2373	648.8326	1295.6506	1295.6510	-0.32	0	(36)	0.0005	1		R.GFPGLPGPSGEPGK.Q
2459	656.8298	1311.6450	1311.6459	-0.72	0	(18)	0.073	1		R.GFPGLPGPSGEPGK.Q
2463	656.8301	1311.6456	1311.6459	-0.25	0	(50)	3.8e-05	1		R.GFPGLPGPSGEPGK.Q 2460 2461 2464 2466 2467
2465	656.8304	1311.6462	1311.6459	0.21	0	(41)	0.00033	1		R.GFPGLPGPSGEPGK.Q 2462
2468	656.8307	1311.6469	1311.6459	0.77	0	(6)	1.6	1		R.GFPGLPGPSGEPGK.Q
2526	664.8271	1327.6397	1327.6409	-0.84	0	(35)	0.0013	1		R.GFPGLPGPSGEPGK.Q 2522 2523 2542 2557 2561
2527	664.8272	1327.6399	1327.6409	-0.75	0	61	3.1e-06	1		R.GFPGLPGPSGEPGK.Q 2520 2521 2524 2525 2528 2529 2530 2532 2533 2534 2535 2536 2537 2538 2539 2540 2541 2543 2544 2545 2546 2547 2548 2549 2550 2551 2552 2553 2554 2555 2556 2558 2559 2560 2562 2563 2564 2565
2531	664.8273	1327.6401	1327.6409	-0.56	0	(38)	0.00059	1		R.GFPGLPGPSGEPGK.Q
2575	666.8314	1331.6483	1331.6470	0.97	0	(80)	2.3e-08	1		R.GPSGPQGPSGPPGPK.G 2574
2582	667.3223	1332.6301	1332.6310	-0.68	0	95	7.6e-10	1		R.GPSGPQGPSGPPGPK.G 2577 2578 2580 2581 2583 2584 2585 2586 2587 2588 2589 2590 2591 2592 2593 2594 2595 2596 2597 2598 2599 2600 2601 2602 2603 2604 2605 2607 2608 2609 2610 2611 2612 2613 2614 2615 2616 2617 2618 2619 2620 2621 2622 2623 2624 2625 2626 2627 2628 2629 2630 2631 2632 2633 2634 2635 2636 2637 2638 2639 2641
2606	667.3227	1332.6308	1332.6310	-0.13	0	(3)	1.1	1		R.GPSGPQGPSGPPGPK.G
2666	672.8255	1343.6364	1343.6358	0.50	0	(60)	4.3e-06	1		R.GFPGLPGPSGEPGK.Q 2663 2664 2665
2667	672.8256	1343.6367	1343.6358	0.69	0	(38)	0.00067	1		R.GFPGLPGPSGEPGK.Q
2685	674.8270	1347.6394	1347.6419	-1.89	0	(2)	1.4	1		R.GPSGPQGPSGPPGPK.G
2688	675.3188	1348.6230	1348.6259	-2.16	0	(11)	0.19	1		R.GPSGPQGPSGPPGPK.G
2690	675.3199	1348.6253	1348.6259	-0.44	0	(80)	2.3e-08	1		R.GPSGPQGPSGPPGPK.G 2692 2693
2694	675.3203	1348.6260	1348.6259	0.02	0	(76)	5.5e-08	1		R.GPSGPQGPSGPPGPK.G
2695	675.3207	1348.6269	1348.6259	0.74	0	(40)	0.00023	1		R.GPSGPQGPSGPPGPK.G
2696	675.3210	1348.6274	1348.6259	1.10	0	(56)	5.7e-06	1		R.GPSGPQGPSGPPGPK.G 2689 2691 2697
2698	675.3213	1348.6280	1348.6259	1.55	0	(26)	0.0064	1		R.GPSGPQGPSGPPGPK.G
2699	675.3213	1348.6281	1348.6259	1.64	0	(16)	0.058	1		R.GPSGPQGPSGPPGPK.G
2700	675.3223	1348.6300	1348.6259	3.00	0	(16)	0.06	1		R.GPSGPQGPSGPPGPK.G
2742	683.3173	1364.6200	1364.6209	-0.65	0	(24)	0.0088	1		R.GPSGPQGPSGPPGPK.G
2743	683.3173	1364.6201	1364.6209	-0.55	0	(38)	0.00038	1		R.GPSGPQGPSGPPGPK.G 2741
3124	487.2357	1458.6851	1458.6852	-0.03	0	(44)	7.5e-05	1		R.GSAGPPGATGFPGAAGR.V 3116
3135	730.3502	1458.6858	1458.6852	0.40	0	114	7.6e-12	1		R.GSAGPPGATGFPGAAGR.V 3110 3111 3112 3113 3114 3115 3117 3118 3119 3120 3121 3122 3123 3125 3126 3127 3128 3129 3130 3131 3132 3133 3134 3136 3137 3138 3139 3140 3141 3142 3143 3144 3145 3146 3147 3148 3149 3150 3151 3152 3153 3154 3155 3156
3297	738.3469	1474.6793	1474.6801	-0.55	0	(3)	0.98	1		R.GSAGPPGATGFPGAAGR.V
3356	745.8600	1489.7054	1489.7049	0.34	0	49	4e-05	2		R.PGEVGPPGPPGPAGEK.G
3357	745.8600	1489.7055	1489.7049	0.43	0	(38)	0.00056	2		R.PGEVGPPGPPGPAGEK.G
3443	753.8608	1505.7071	1505.6998	4.84	0	(9)	0.42	1		R.PGEVGPPGPPGPAGEK.G
3530	762.3638	1522.7130	1522.7124	0.35	0	(47)	1.8e-05	1		R.GAPGAVGAPGPAGANGDR.G
3534	762.8561	1523.6977	1523.6965	0.83	0	79	1.2e-08	1		R.GAPGAVGAPGPAGANGDR.G 3535
3750	522.9214	1565.7425	1565.7434	-0.57	0	(51)	7.4e-06	1		R.GPPGESGAAGPAGPIGSR.G
3766	783.8793	1565.7440	1565.7434	0.37	0	96	2.6e-10	3		R.GPPGESGAAGPAGPIGSR.G 3747 3748 3749 3751 3752 3753 3754 3755 3756 3757 3758 3759 3760 3761 3762 3763 3764 3765 3767 3768 3769 3770 3771 3772 3773 3774 3775 3776 3777 3778 3779
3877	528.2531	1581.7375	1581.7383	-0.51	0	(24)	0.0042	4		R.GPPGESGAAGPAGPIGSR.G
3880	791.8766	1581.7387	1581.7383	0.26	0	(49)	1.2e-05	5		R.GPPGESGAAGPAGPIGSR.G 3879 3881
3882	791.8773	1581.7400	1581.7383	1.03	0	(30)	0.0011	2		R.GPPGESGAAGPAGPIGSR.G 3878
3905	529.5896	1585.7470	1585.7485	-0.95	0	(30)	0.0052	1		K.GANGAPGIAGAPGFPGAR.G 3918
3907	793.8811	1585.7477	1585.7485	-0.53	0	65	1.6e-06	1		K.GANGAPGIAGAPGFPGAR.G 3902 3903 3904 3906 3908 3909 3910 3911 3912 3913 3914 3915 3916 3917 3919 3920 3921 3922 3924 3925 3926 3927 3928 3929 3930 3931 3932 3933 3934 3935 3936 3938 3939 3940 3941 3942 3943 3944 3945 3946 3947 3948 3949 3950 3951 3952 3953 3954 3955 3956 3957 3958 3959 3960 3961 3962 3963 3964 3965 3966 3967 3968
4056	534.6019	1600.7838	1600.7845	-0.48	1	(26)	0.0039	1		R.GFSGLDGAKGDAGPAGPK.G
4136	539.9337	1616.7793	1616.7795	-0.09	1	35	0.0013	1		R.GFSGLDGAKGDAGPAGPK.G
4206	816.4103	1630.8060	1630.8064	-0.21	0	(52)	8.8e-06	1		R.GELGPVGNPGPAGPAGPR.G
4207	544.6094	1630.8063	1630.8064	-0.03	0	(48)	2.4e-05	1		R.GELGPVGNPGPAGPAGPR.G
4218	544.9373	1631.7901	1631.7904	-0.14	0	(54)	6.6e-06	1		R.GELGPVGNPGPAGPAGPR.G
4222	816.9026	1631.7906	1631.7904	0.16	0	80	1.5e-08	2		R.GELGPVGNPGPAGPAGPR.G 4210 4211 4212 4213 4214 4215 4216 4217 4219 4220 4221 4223 4225 4226 4227 4228 4229 4230 4231 4232 4233 4234 4235 4237 4238 4239
4224	816.9026	1631.7907	1631.7904	0.24	0	(13)	0.077	1		R.GELGPVGNPGPAGPAGPR.G
4236	816.9036	1631.7927	1631.7904	1.43	0	(31)	0.0014	4		R.GELGPVGNPGPAGPAGPR.G
4261	547.2726	1638.7961	1638.7962	-0.03	1	(4)	1.7	1		K.GSPGEAGRPGEAGLPGAK.G
4262	820.4066	1638.7987	1638.7962	1.54	1	(34)	0.0018	2		K.GSPGEAGRPGEAGLPGAK.G
4290	550.2641	1647.7705	1647.7713	-0.54	2	(30)	0.0039	1		K.AGEDGHPGKPGRPGER.G
4291	824.8933	1647.7721	1647.7713	0.44	2	33	0.0021	1		K.AGEDGHPGKPGRPGER.G
4292	550.2648	1647.7725	1647.7713	0.69	2	(13)	0.17	1		K.AGEDGHPGKPGRPGER.G
4293	824.9004	1647.7862	1647.7853	0.57	0	(63)	7.7e-07	3		R.GELGPVGNPGPAGPAGPR.G
4294	824.9009	1647.7873	1647.7853	1.24	0	(29)	0.0022	7		R.GELGPVGNPGPAGPAGPR.G
4323	552.6042	1654.7909	1654.7911	-0.10	1	(22)	0.024	1		K.GSPGEAGRPGEAGLPGAK.G 4324 4325 4326 4327 4328 4329 4330 4331 4333 4336
4332	552.6045	1654.7916	1654.7911	0.34	1	(5)	1.4	1		K.GSPGEAGRPGEAGLPGAK.G
4339	552.6049	1654.7929	1654.7911	1.12	1	(54)	1.8e-05	1		K.GSPGEAGRPGEAGLPGAK.G 4334 4337
4340	828.4042	1654.7939	1654.7911	1.72	1	65	1.3e-06	1		K.GSPGEAGRPGEAGLPGAK.G 4335 4338
4364	555.5959	1663.7658	1663.7663	-0.26	2	(32)	0.0026	1		K.AGEDGHPGKPGRPGER.G
4365	832.8906	1663.7667	1663.7663	0.26	2	(30)	0.0036	1		K.AGEDGHPGKPGRPGER.G
4397	557.6323	1669.8751	1669.8747	0.24	2	(6)	0.44	1		R.GAAGIPGGKGEKGETGLR.G
4399	557.9357	1670.7852	1670.7860	-0.49	1	(5)	0.65	1		K.GSPGEAGRPGEAGLPGAK.G
4400	836.4002	1670.7859	1670.7860	-0.08	1	(1)	1.8	2		K.GSPGEAGRPGEAGLPGAK.G
4456	562.9634	1685.8683	1685.8697	-0.80	2	(11)	0.14	1		R.GAAGIPGGKGEKGETGLR.G
4457	843.9421	1685.8697	1685.8697	0.04	2	47	3.4e-05	1		R.GAAGIPGGKGEKGETGLR.G
4671	577.9542	1730.8408	1730.8336	4.17	0	0	0.96	1		R.GPPGAVGNPGVNGAPGEAGR.D
4696	579.2915	1734.8527	1734.8537	-0.58	1	(22)	0.026	1		R.GHNGLDGLKGQPGAPGVK.G 4697
4698	868.4352	1734.8558	1734.8537	1.22	1	55	1.4e-05	1		R.GHNGLDGLKGQPGAPGVK.G
4758	876.4123	1750.8100	1750.8122	-1.25	0	11	0.28	1		K.PGEQGVPGDLGAPGPSGAR.G
4946	595.2722	1782.7948	1782.7955	-0.39	1	(32)	0.0024	1		R.GPNGDSGRPGEPGLMGPR.P
4947	892.4055	1782.7965	1782.7955	0.54	1	(37)	0.00079	1		R.GPNGDSGRPGEPGLMGPR.P
5005	600.6036	1798.7891	1798.7904	-0.75	1	(23)	0.013	1		R.GPNGDSGRPGEPGLMGPR.P 5004 5027
5016	600.6041	1798.7905	1798.7904	0.06	1	49	3.6e-05	1		R.GPNGDSGRPGEPGLMGPR.P 5001 5002 5003 5006 5007 5008 5009 5011 5012 5014 5015 5017 5019 5020 5021 5022 5024 5026 5028
5018	900.4027	1798.7909	1798.7904	0.24	1	(22)	0.015	1		R.GPNGDSGRPGEPGLMGPR.P 5013 5023
5025	600.6046	1798.7920	1798.7904	0.88	1	(33)	0.0013	1		R.GPNGDSGRPGEPGLMGPR.P 5010
5169	605.9357	1814.7854	1814.7854	0.01	1	(37)	0.00036	1		R.GPNGDSGRPGEPGLMGPR.P 5168 5170
5171	908.4015	1814.7885	1814.7854	1.76	1	(21)	0.014	1		R.GPNGDSGRPGEPGLMGPR.P
5274	912.8995	1823.7844	1823.7810	1.87	0	44	0.00011	5		K.GEPGAAGPQGPPGPSGEEGK.R
5449	925.4326	1848.8506	1848.8490	0.84	0	(70)	9.2e-08	1		K.GEPGPTGVQGPPGPAGEEGK.R 5448 5450
5455	617.6179	1849.8317	1849.8330	-0.69	0	(14)	0.039	1		K.GEPGPTGVQGPPGPAGEEGK.R
5456	925.9243	1849.8341	1849.8330	0.57	0	99	1.2e-10	1		K.GEPGPTGVQGPPGPAGEEGK.R
5729	636.9771	1907.9093	1907.9086	0.40	1	(46)	2.6e-05	5		R.GERGPPGESGAAGPAGPIGSR.G 5728 5731
5730	636.9771	1907.9095	1907.9086	0.49	1	(0)	0.97	1		R.GERGPPGESGAAGPAGPIGSR.G
5732	954.9622	1907.9099	1907.9086	0.69	1	47	2.1e-05	1		R.GERGPPGESGAAGPAGPIGSR.G 5727 5733
5741	638.2960	1911.8661	1911.8671	-0.56	1	5	0.49	1		R.GETGPSGPAGPTGARGAPGDR.G
5784	642.3085	1923.9036	1923.9035	0.05	1	(40)	0.0001	5		R.GERGPPGESGAAGPAGPIGSR.G 5785
5802	966.4596	1930.9046	1930.9133	-4.50	1	1	0.75	1		K.GEPGAAGPQGPPGPSGEEGKR.G
6149	664.3204	1989.9395	1989.9392	0.13	1	(9)	0.11	1		K.GEPGPTGVQGPPGPAGEEGKR.G
6150	995.9784	1989.9422	1989.9392	1.52	1	(56)	2.5e-06	1		K.GEPGPTGVQGPPGPAGEEGKR.G
6218	669.3242	2004.9508	2004.9501	0.35	1	(2)	0.7	1		K.GEPGPTGVQGPPGPAGEEGKR.G
6220	669.3244	2004.9514	2004.9501	0.63	1	(20)	0.01	1		K.GEPGPTGVQGPPGPAGEEGKR.G 6221 6227
6223	1003.4834	2004.9522	2004.9501	1.06	1	85	3.2e-09	1		K.GEPGPTGVQGPPGPAGEEGKR.G 6222
6225	669.3251	2004.9536	2004.9501	1.72	1	(0)	0.93	1		K.GEPGPTGVQGPPGPAGEEGKR.G
6237	669.6500	2005.9281	2005.9341	-3.02	1	(9)	0.12	1		K.GEPGPTGVQGPPGPAGEEGKR.G 6241
6247	1003.9746	2005.9347	2005.9341	0.27	1	(44)	3.7e-05	1		K.GEPGPTGVQGPPGPAGEEGKR.G
6250	669.6525	2005.9356	2005.9341	0.72	1	(16)	0.028	1		K.GEPGPTGVQGPPGPAGEEGKR.G 6236 6238 6242 6248
6251	669.6525	2005.9358	2005.9341	0.81	1	(35)	0.00031	1		K.GEPGPTGVQGPPGPAGEEGKR.G 6240 6254
6252	669.6525	2005.9358	2005.9341	0.81	1	(5)	0.31	1		K.GEPGPTGVQGPPGPAGEEGKR.G
6255	669.6535	2005.9387	2005.9341	2.27	1	(8)	0.16	1		K.GEPGPTGVQGPPGPAGEEGKR.G 6244
6376	674.9830	2021.9273	2021.9290	-0.88	1	(8)	0.15	1		K.GEPGPTGVQGPPGPAGEEGKR.G
6518	679.6599	2035.9579	2035.9599	-0.99	0	(27)	0.0033	1		R.GEVGPAGPNGFAGPAGAAGQPGAK.G
6541	681.3246	2040.9521	2040.9614	-4.54	1	(3)	0.9	2		K.TGPPGPAGQDGRPGPPGPPGAR.G
6544	681.3270	2040.9593	2040.9614	-1.03	1	(1)	1.4	1		K.TGPPGPAGQDGRPGPPGPPGAR.G
6546	681.3281	2040.9624	2040.9614	0.49	1	(42)	0.00011	2		K.TGPPGPAGQDGRPGPPGPPGAR.G
6547	1021.4896	2040.9646	2040.9614	1.57	1	(6)	0.47	2		K.TGPPGPAGQDGRPGPPGPPGAR.G
6669	684.6630	2050.9671	2050.9708	-1.84	0	(32)	0.0022	1		R.GEVGPAGPNGFAGPAGAAGQPGAK.G
6670	1026.4926	2050.9706	2050.9708	-0.14	0	(60)	3.8e-06	1		R.GEVGPAGPNGFAGPAGAAGQPGAK.G
6671	684.6644	2050.9713	2050.9708	0.21	0	(11)	0.32	1		R.GEVGPAGPNGFAGPAGAAGQPGAK.G
6673	1026.9819	2051.9493	2051.9548	-2.70	0	(72)	4.3e-07	1		R.GEVGPAGPNGFAGPAGAAGQPGAK.G 6678 6681
6682	1026.9846	2051.9547	2051.9548	-0.08	0	83	1.9e-08	1		R.GEVGPAGPNGFAGPAGAAGQPGAK.G 6674 6675 6676 6677 6679 6683 6684 6686 6687 6688 6689 6690
6685	684.9925	2051.9556	2051.9548	0.39	0	(35)	0.0012	1		R.GEVGPAGPNGFAGPAGAAGQPGAK.G
6761	686.6595	2056.9566	2056.9563	0.17	1	(30)	0.0018	1		K.TGPPGPAGQDGRPGPPGPPGAR.G 6714 6715 6718 6721 6723 6724 6728 6731 6732 6733 6737 6741 6742 6743 6752 6753 6755 6758 6770 6771 6774 6776 6780 6782 6791
6778	686.6596	2056.9570	2056.9563	0.34	1	(21)	0.014	2		K.TGPPGPAGQDGRPGPPGPPGAR.G 6748 6769
6787	1029.4861	2056.9576	2056.9563	0.65	1	(15)	0.054	1		K.TGPPGPAGQDGRPGPPGPPGAR.G 6719 6797
6796	686.6615	2056.9627	2056.9563	3.10	1	58	2.9e-06	1		K.TGPPGPAGQDGRPGPPGPPGAR.G 6713 6716 6720 6722 6725 6726 6727 6729 6730 6734 6735 6736 6738 6739 6740 6744 6745 6746 6747 6749 6750 6754 6756 6757 6759 6760 6762 6763 6764 6765 6766 6767 6768 6772 6773 6775 6777 6779 6781 6783 6784 6785 6786 6788 6789 6790 6792 6793 6794 6795 6798
6855	1034.4919	2066.9693	2066.9658	1.73	0	(14)	0.15	1		R.GEVGPAGPNGFAGPAGAAGQPGAK.G
6858	1034.9832	2067.9518	2067.9498	0.96	0	(63)	1.7e-06	1		R.GEVGPAGPNGFAGPAGAAGQPGAK.G
6859	1034.9834	2067.9522	2067.9498	1.20	0	(33)	0.0021	1		R.GEVGPAGPNGFAGPAGAAGQPGAK.G
6860	690.3263	2067.9571	2067.9498	3.52	0	(11)	0.31	1		R.GEVGPAGPNGFAGPAGAAGQPGAK.G
6882	691.9910	2072.9513	2072.9512	0.02	1	(22)	0.013	1		K.TGPPGPAGQDGRPGPPGPPGAR.G
6885	691.9912	2072.9516	2072.9512	0.20	1	(27)	0.0043	2		K.TGPPGPAGQDGRPGPPGPPGAR.G 6880 6881 6883 6884 6886 6888
6978	697.3203	2088.9391	2088.9461	-3.36	1	(1)	1.9	1		K.TGPPGPAGQDGRPGPPGPPGAR.G
6982	697.3240	2088.9503	2088.9461	1.99	1	(5)	0.63	2		K.TGPPGPAGQDGRPGPPGPPGAR.G
6986	1045.4996	2088.9847	2088.9825	1.07	0	(72)	1.3e-07	1		K.GSPGADGPAGAPGTPGPQGIAGQR.G
6987	697.3359	2088.9858	2088.9825	1.59	0	(19)	0.026	1		K.GSPGADGPAGAPGTPGPQGIAGQR.G
6988	1045.5021	2088.9896	2088.9825	3.40	0	(6)	0.56	1		K.GSPGADGPAGAPGTPGPQGIAGQR.G
6995	697.6636	2089.9691	2089.9665	1.24	0	(42)	0.00016	1		K.GSPGADGPAGAPGTPGPQGIAGQR.G
7088	702.6666	2104.9780	2104.9774	0.30	0	(9)	0.2	3		K.GSPGADGPAGAPGTPGPQGIAGQR.G
7091	1053.4974	2104.9803	2104.9774	1.39	0	(23)	0.011	4		K.GSPGADGPAGAPGTPGPQGIAGQR.G 7090
7092	1053.4974	2104.9803	2104.9774	1.39	0	(49)	3e-05	3		K.GSPGADGPAGAPGTPGPQGIAGQR.G 7089
7098	702.9932	2105.9578	2105.9614	-1.69	0	(11)	0.15	1		K.GSPGADGPAGAPGTPGPQGIAGQR.G
7100	702.9941	2105.9606	2105.9614	-0.39	0	(23)	0.0095	1		K.GSPGADGPAGAPGTPGPQGIAGQR.G 7110
7102	1053.9880	2105.9615	2105.9614	0.05	0	93	8e-10	1		K.GSPGADGPAGAPGTPGPQGIAGQR.G 7099 7103 7104 7105 7106 7112 7113
7107	1053.9888	2105.9630	2105.9614	0.75	0	(7)	0.56	1		K.GSPGADGPAGAPGTPGPQGIAGQR.G 7109
7114	702.9972	2105.9697	2105.9614	3.96	0	(4)	0.96	3		K.GSPGADGPAGAPGTPGPQGIAGQR.G
7190	706.9946	2117.9619	2117.9654	-1.68	0	(21)	0.036	1		R.GEPGPPGPAGFAGPPGADGQPGAK.G
7191	1059.9902	2117.9659	2117.9654	0.22	0	63	2.2e-06	1		R.GEPGPPGPAGFAGPPGADGQPGAK.G
7192	706.9960	2117.9663	2117.9654	0.39	0	(37)	0.00083	1		R.GEPGPPGPAGFAGPPGADGQPGAK.G
7193	1059.9907	2117.9669	2117.9654	0.69	0	(14)	0.17	1		R.GEPGPPGPAGFAGPPGADGQPGAK.G
7206	707.9984	2120.9734	2120.9723	0.52	0	(1)	2	3		K.GSPGADGPAGAPGTPGPQGIAGQR.G
7207	707.9985	2120.9738	2120.9723	0.69	0	(11)	0.19	2		K.GSPGADGPAGAPGTPGPQGIAGQR.G
7208	1061.4944	2120.9742	2120.9723	0.89	0	(38)	0.00033	4		K.GSPGADGPAGAPGTPGPQGIAGQR.G
7222	708.3261	2121.9565	2121.9563	0.08	0	(21)	0.014	1		K.GSPGADGPAGAPGTPGPQGIAGQR.G 7225
7226	1061.9868	2121.9591	2121.9563	1.30	0	(86)	6.2e-09	1		K.GSPGADGPAGAPGTPGPQGIAGQR.G 7221 7227
7383	1067.4933	2132.9720	2132.9763	-2.03	0	(5)	2.4	1		R.GEPGPPGPAGFAGPPGADGQPGAK.G
7388	1067.9866	2133.9586	2133.9604	-0.83	0	(34)	0.0019	1		R.GEPGPPGPAGFAGPPGADGQPGAK.G
7389	712.3268	2133.9587	2133.9604	-0.78	0	(26)	0.0099	1		R.GEPGPPGPAGFAGPPGADGQPGAK.G
7390	712.3273	2133.9600	2133.9604	-0.17	0	(36)	0.00099	1		R.GEPGPPGPAGFAGPPGADGQPGAK.G
7391	712.3289	2133.9647	2133.9604	2.05	0	(28)	0.0063	1		R.GEPGPPGPAGFAGPPGADGQPGAK.G
7493	717.6595	2149.9566	2149.9553	0.63	0	(40)	0.00045	1		R.GEPGPPGPAGFAGPPGADGQPGAK.G
7589	722.3210	2163.9413	2163.9305	4.99	0	2	2.3	1		K.GAPGPDGNNGAQGPPGPQGVQGGK.G
7751	1100.4814	2198.9483	2198.9499	-0.69	0	69	4.2e-07	1		K.GDAGAPGAPGSQGAPGLQGMPGER.G
7752	733.9907	2198.9502	2198.9499	0.13	0	(1)	2.5	1		K.GDAGAPGAPGSQGAPGLQGMPGER.G
7757	734.0266	2199.0578	2199.0556	0.99	1	(32)	0.0035	1		R.GETGPAGRPGEVGPPGPPGPAGEK.G 7756
7758	1100.5372	2199.0599	2199.0556	1.94	1	78	9.1e-08	1		R.GETGPAGRPGEVGPPGPPGPAGEK.G
7760	1100.9734	2199.9322	2199.9339	-0.75	0	(68)	5e-07	1		K.GDAGAPGAPGSQGAPGLQGMPGER.G
7761	734.3190	2199.9353	2199.9339	0.64	0	(16)	0.081	1		K.GDAGAPGAPGSQGAPGLQGMPGER.G
7826	739.3580	2215.0521	2215.0506	0.68	1	(44)	0.00024	1		R.GETGPAGRPGEVGPPGPPGPAGEK.G 7812 7813 7814 7815 7816 7817 7818 7819 7820 7821 7822 7823 7824 7825 7827 7828 7829 7831 7832 7833 7834 7835 7836 7837 7839 7840 7841 7843 7844
7830	739.3581	2215.0525	2215.0506	0.85	1	(13)	0.32	1		R.GETGPAGRPGEVGPPGPPGPAGEK.G
7838	1108.5339	2215.0533	2215.0506	1.24	1	(26)	0.015	2		R.GETGPAGRPGEVGPPGPPGPAGEK.G
7842	739.3586	2215.0541	2215.0506	1.59	1	(13)	0.29	2		R.GETGPAGRPGEVGPPGPPGPAGEK.G
7847	739.6910	2216.0511	2216.0570	-2.68	1	5	0.32	1	U	R.GPNGEVGSAGPPGPPGLRGNPGSR.G 7850 7852
7945	744.6893	2231.0460	2231.0455	0.22	1	(14)	0.23	2		R.GETGPAGRPGEVGPPGPPGPAGEK.G 7947
7949	1116.5327	2231.0509	2231.0455	2.42	1	(24)	0.024	2		R.GETGPAGRPGEVGPPGPPGPAGEK.G
8018	750.0200	2247.0382	2247.0404	-0.97	1	(14)	0.25	2		R.GETGPAGRPGEVGPPGPPGPAGEK.G 8019
8415	1157.5325	2313.0504	2313.0510	-0.25	1	2	0.6	1		R.GFPGLPGPSGEPGKQGPSGPSGER.G
8667	794.6829	2381.0269	2381.0255	0.60	1	(36)	0.00064	2		K.GESGNKGEPGAAGPQGPPGPSGEEGK.R
8691	797.0354	2388.0844	2388.0830	0.59	1	(37)	0.00062	1		R.GPSGPQGPSGPPGPKGNSGEPGAPGSK.G
8714	799.0464	2394.1175	2394.1200	-1.04	1	(48)	5.6e-05	1		R.GEVGPAGPNGFAGPAGAAGQPGAKGER.G 8713
8715	799.0471	2394.1195	2394.1200	-0.20	1	(33)	0.0018	1		R.GEVGPAGPNGFAGPAGAAGQPGAKGER.G
8716	1198.0685	2394.1224	2394.1200	1.00	1	(86)	9.8e-09	1		R.GEVGPAGPNGFAGPAGAAGQPGAKGER.G
8724	799.6862	2396.0368	2396.0364	0.17	1	(23)	0.015	10		K.GESGNKGEPGAAGPQGPPGPSGEEGK.R
8725	799.6865	2396.0376	2396.0364	0.48	1	37	0.00063	4		K.GESGNKGEPGAAGPQGPPGPSGEEGK.R
8726	799.6870	2396.0390	2396.0364	1.09	1	(6)	0.77	6		K.GESGNKGEPGAAGPQGPPGPSGEEGK.R
8731	800.0144	2397.0214	2397.0204	0.40	1	(24)	0.013	7		K.GESGNKGEPGAAGPQGPPGPSGEEGK.R
8763	802.0425	2403.1058	2403.0939	4.96	1	(39)	0.00031	1		R.GPSGPQGPSGPPGPKGNSGEPGAPGSK.G
8768	802.3668	2404.0785	2404.0779	0.23	1	(19)	0.046	1		R.GPSGPQGPSGPPGPKGNSGEPGAPGSK.G
8769	802.3671	2404.0794	2404.0779	0.61	1	(22)	0.021	1		R.GPSGPQGPSGPPGPKGNSGEPGAPGSK.G 8770
8783	802.7155	2405.1247	2405.1320	-3.02	2	2	0.68	1	U	K.RGPNGEVGSAGPPGPPGLRGNPGSR.G
8801	1206.0631	2410.1117	2410.1149	-1.35	1	99	4.2e-10	1		R.GEVGPAGPNGFAGPAGAAGQPGAKGER.G 8804
8803	804.3787	2410.1143	2410.1149	-0.24	1	(47)	6.9e-05	1		R.GEVGPAGPNGFAGPAGAAGQPGAKGER.G 8800 8805 8807 8809 8811 8812
8849	807.3719	2419.0940	2419.0888	2.15	1	(21)	0.02	1		R.GPSGPQGPSGPPGPKGNSGEPGAPGSK.G
8859	807.6992	2420.0758	2420.0728	1.24	1	44	0.00014	1		R.GPSGPQGPSGPPGPKGNSGEPGAPGSK.G 8858
8860	807.6994	2420.0764	2420.0728	1.47	1	(3)	1.7	1		R.GPSGPQGPSGPPGPKGNSGEPGAPGSK.G
8861	807.6996	2420.0771	2420.0728	1.77	1	(33)	0.0016	1		R.GPSGPQGPSGPPGPKGNSGEPGAPGSK.G
8933	813.0289	2436.0648	2436.0677	-1.21	1	(31)	0.0011	1		R.GPSGPQGPSGPPGPKGNSGEPGAPGSK.G
8934	813.0292	2436.0659	2436.0677	-0.76	1	(16)	0.031	1		R.GPSGPQGPSGPPGPKGNSGEPGAPGSK.G
8935	813.0309	2436.0708	2436.0677	1.27	1	(11)	0.29	1		R.GPSGPQGPSGPPGPKGNSGEPGAPGSK.G
8991	818.0648	2451.1726	2451.1739	-0.51	2	2	10	1		R.GAAGLPGPKGDRGETGPSGPAGPTGAR.G
9784	861.0856	2580.2351	2580.2317	1.29	0	(6)	0.94	4		K.GENGPVGPTGPVGAAGPAGPNGPPGPAGSR.E
9787	861.4125	2581.2158	2581.2157	0.02	0	(49)	4.7e-05	4		K.GENGPVGPTGPVGAAGPAGPNGPPGPAGSR.E
9788	1291.6158	2581.2171	2581.2157	0.54	0	(24)	0.013	7		K.GENGPVGPTGPVGAAGPAGPNGPPGPAGSR.E
9789	861.4137	2581.2193	2581.2157	1.36	0	(9)	0.46	1		K.GENGPVGPTGPVGAAGPAGPNGPPGPAGSR.E
9790	861.4139	2581.2198	2581.2157	1.57	0	(2)	1.9	1		K.GENGPVGPTGPVGAAGPAGPNGPPGPAGSR.E
9799	861.7404	2582.1992	2582.1998	-0.20	0	52	9.1e-06	4		K.GENGPVGPTGPVGAAGPAGPNGPPGPAGSR.E 9795 9796 9803 9804 9809 9813 9816 9818
9802	861.7408	2582.2005	2582.1998	0.30	0	(20)	0.014	4		K.GENGPVGPTGPVGAAGPAGPNGPPGPAGSR.E 9801 9808 9814 9815 9817
9807	1292.1080	2582.2015	2582.1998	0.68	0	(10)	0.14	3		K.GENGPVGPTGPVGAAGPAGPNGPPGPAGSR.E
9810	1292.1084	2582.2022	2582.1998	0.96	0	(44)	3.9e-05	4		K.GENGPVGPTGPVGAAGPAGPNGPPGPAGSR.E 9806
10018	871.7439	2612.2099	2612.2216	-4.48	0	(0)	4.1	1		K.GENGPVGPTGPVGAAGPAGPNGPPGPAGSR.E
10184	896.7452	2687.2137	2687.2212	-2.80	1	(19)	0.046	1		R.GAPGDRGEPGPPGPAGFAGPPGADGQPGAK.G
10185	896.7479	2687.2219	2687.2212	0.27	1	(25)	0.012	1		R.GAPGDRGEPGPPGPAGFAGPPGADGQPGAK.G
10267	902.0795	2703.2168	2703.2161	0.23	1	(22)	0.023	1		R.GAPGDRGEPGPPGPAGFAGPPGADGQPGAK.G 10259 10261 10278 10291
10280	902.0805	2703.2197	2703.2161	1.31	1	(27)	0.0067	1		R.GAPGDRGEPGPPGPAGFAGPPGADGQPGAK.G 10262 10263 10265 10266 10268 10269 10270 10272 10273 10276 10277 10282 10285 10286 10288 10289
10290	902.0825	2703.2257	2703.2161	3.55	1	(44)	0.00018	1		R.GAPGDRGEPGPPGPAGFAGPPGADGQPGAK.G 10260 10264 10271 10274 10275 10279 10281 10283 10284 10287
10293	902.0862	2703.2369	2703.2273	3.53	1	18	0.03	1	U	R.GYPGNPGPAGAAGAPGPQGAVGPAGKHGNR.G 10292
10348	907.4110	2719.2110	2719.2111	-0.01	1	(13)	0.19	1		R.GAPGDRGEPGPPGPAGFAGPPGADGQPGAK.G
10350	907.4114	2719.2123	2719.2111	0.46	1	46	9.9e-05	1		R.GAPGDRGEPGPPGPAGFAGPPGADGQPGAK.G 10347 10349 10351
10370	912.7428	2735.2066	2735.2060	0.21	1	(11)	0.29	1		R.GAPGDRGEPGPPGPAGFAGPPGADGQPGAK.G
10764	955.4694	2863.3864	2863.3849	0.52	1	(38)	0.00015	6		K.GPKGENGPVGPTGPVGAAGPAGPNGPPGPAGSR.E
10769	955.7983	2864.3730	2864.3689	1.42	1	41	7.2e-05	4		K.GPKGENGPVGPTGPVGAAGPAGPNGPPGPAGSR.E
10770	955.7983	2864.3730	2864.3689	1.42	1	(30)	0.00099	1		K.GPKGENGPVGPTGPVGAAGPAGPNGPPGPAGSR.E
10775	957.1129	2868.3167	2868.3136	1.10	1	(3)	1.4	1		R.GPPGAVGNPGVNGAPGEAGRDGNPGSDGPPGR.D
10794	957.1410	2868.4011	2868.4115	-3.60	1	1	1.6	1		R.GELGPVGNPGPAGPAGPRGIPGPAGAAGATGAR.G
10857	960.8011	2879.3816	2879.3799	0.61	1	(4)	0.38	1		K.GPKGENGPVGPTGPVGAAGPAGPNGPPGPAGSR.E
10858	961.1283	2880.3631	2880.3639	-0.28	1	(17)	0.024	1		K.GPKGENGPVGPTGPVGAAGPAGPNGPPGPAGSR.E 10863
10859	961.1287	2880.3643	2880.3639	0.17	1	(5)	0.34	1		K.GPKGENGPVGPTGPVGAAGPAGPNGPPGPAGSR.E
10860	961.1293	2880.3662	2880.3639	0.80	1	(40)	0.00012	5		K.GPKGENGPVGPTGPVGAAGPAGPNGPPGPAGSR.E
10861	961.1302	2880.3689	2880.3639	1.75	1	(4)	0.47	3		K.GPKGENGPVGPTGPVGAAGPAGPNGPPGPAGSR.E
10862	961.1308	2880.3706	2880.3639	2.33	1	(15)	0.032	4		K.GPKGENGPVGPTGPVGAAGPAGPNGPPGPAGSR.E
10927	963.0958	2886.2656	2886.2765	-3.76	1	(1)	0.83	9		R.GPPGAVGNPGVNGAPGEAGRDGNPGSDGPPGR.D
10959	966.4593	2896.3560	2896.3588	-0.94	1	(40)	0.00013	6		K.GPKGENGPVGPTGPVGAAGPAGPNGPPGPAGSR.E
10981	968.7599	2903.2578	2903.2554	0.83	1	4	0.4	4		R.GPPGAVGNPGVNGAPGEAGRDGNPGSDGPPGR.D
11015	973.1307	2916.3702	2916.3672	1.03	1	2	8.6	4		K.GDAGAPGAPGSQGAPGLQGMPGERGAAGLPGPK.G
11017	973.4364	2917.2874	2917.2823	1.73	1	(1)	1.1	4		R.GPPGAVGNPGVNGAPGEAGRDGNPGSDGPPGR.D
11066	978.4451	2932.3134	2932.3112	0.76	1	15	0.22	1		R.GEPGPPGPAGFAGPPGADGQPGAKGEPGDAGAK.G
11104	983.7761	2948.3064	2948.3061	0.09	1	(13)	0.29	1		R.GEPGPPGPAGFAGPPGADGQPGAKGEPGDAGAK.G
11105	983.7842	2948.3309	2948.3384	-2.56	2	8	0.25	1		R.GPSGPQGPSGPPGPKGNSGEPGAPGSKGDTGAK.G
11107	984.1108	2949.3105	2949.3224	-4.05	2	(1)	1.4	1		R.GPSGPQGPSGPPGPKGNSGEPGAPGSKGDTGAK.G 11108
11179	996.1469	2985.4189	2985.4078	3.73	2	3	0.47	1	U	R.GYPGNPGPAGAAGAPGPQGAVGPAGKHGNRGDK.G
11182	996.1639	2985.4698	2985.4833	-4.51	0	42	7e-05	1		K.GPSGEPGTAGPPGTPGPQGLLGAPGFLGLPGSR.G
11589	1060.4648	3178.3727	3178.3858	-4.11	1	(3)	2.9	1		R.GANGAPGNDGAKGDAGAPGAPGSQGAPGLQGMPGER.G
11623	1071.4557	3211.3452	3211.3596	-4.48	1	(13)	0.29	3		R.GANGAPGNDGAKGDAGAPGAPGSQGAPGLQGMPGER.G
11692	1077.4822	3229.4247	3229.4257	-0.30	2	1	0.78	1		R.GERGPPGAVGNPGVNGAPGEAGRDGNPGSDGPPGR.D
11730	1081.7959	3242.3659	3242.3654	0.13	1	(31)	0.0047	8		R.GANGAPGNDGAKGDAGAPGAPGSQGAPGLQGMPGER.G
11733	1082.1248	3243.3524	3243.3494	0.92	1	(26)	0.015	5		R.GANGAPGNDGAKGDAGAPGAPGSQGAPGLQGMPGER.G
11743	1082.5164	3244.5272	3244.5167	3.24	2	1	7.6	1		K.GDAGAPGAPGSQGAPGLQGMPGERGAAGLPGPKGDR.G
11772	1087.1699	3258.4879	3258.4926	-1.44	2	5	0.39	1	U	R.DGQAGHKGERGYPGNPGPAGAAGAPGPQGAVGPAGK.H
11775	1087.4547	3259.3423	3259.3444	-0.63	1	32	0.0017	3		R.GANGAPGNDGAKGDAGAPGAPGSQGAPGLQGMPGER.G 11776
11784	1087.8489	3260.5248	3260.5295	-1.43	2	7	1.9	1		R.GTKGPKGENGPVGPTGPVGAAGPAGPNGPPGPAGSR.E
11786	1088.1826	3261.5260	3261.5135	3.85	2	(3)	0.68	1		R.GTKGPKGENGPVGPTGPVGAAGPAGPNGPPGPAGSR.E
11787	1088.1837	3261.5293	3261.5135	4.86	2	(6)	0.34	1		R.GTKGPKGENGPVGPTGPVGAAGPAGPNGPPGPAGSR.E
11820	1094.5220	3280.5441	3280.5345	2.91	2	19	0.072	2		K.GLTGSPGSPGPDGKTGPPGPAGQDGRPGPPGPPGAR.G
11867	1106.4940	3316.4602	3316.4756	-4.65	1	1	2.4	1		R.GEPGNIGFPGPKGAPGPDGNNGAQGPPGPQGVQGGK.G
11922	1116.5012	3346.4818	3346.4975	-4.67	1	(1)	2.7	1		R.GEPGNIGFPGPKGAPGPDGNNGAQGPPGPQGVQGGK.G
12147	1154.8718	3461.5937	3461.5819	3.40	2	21	0.042	9		R.GLVGEPGPAGSKGESGNKGEPGAAGPQGPPGPSGEEGK.R
12314	1260.2805	3777.8197	3777.8170	0.73	2	3	3	1		R.PGPPGPPGARGQAGVMGFPGPKPGEQGVPGDLGAPGPSGAR.G
M00009 Mass: 122452 Score: 21421 Matches: 1228(891) Sequences: 85(61) emPAI: 51.97
>cu|M00009|COL1_RHINO Ceratotherium
Query	Observed	Mr(expt)	Mr(calc)	ppm	Miss	Score	Expect	Rank	Unique	Peptide
8	350.6905	699.3665	699.3664	0.16	1	18	0.027	1		K.EGGKGPR.G
46	369.6927	737.3709	737.3708	0.09	0	35	0.00064	1		R.GPPGPPGK.A
50	372.2060	742.3974	742.3974	0.11	0	22	0.018	1		R.GAAGIPGGK.G
68	379.6933	757.3721	757.3719	0.31	0	28	0.0033	1		R.GLPGADGR.A 64 65 66 67
69	380.2032	758.3918	758.3923	-0.68	0	(17)	0.037	1		R.GAAGIPGGK.G
78	384.2060	766.3975	766.3974	0.18	0	(16)	0.067	1		R.GAPGPAGPK.G 77
82	384.2061	766.3976	766.3974	0.26	0	18	0.043	1		R.GAPGPAGPK.G 79 80 83 85 86 87 88 90
140	392.2217	782.4289	782.4286	0.35	0	(37)	0.00079	1		R.GAAGLPGPK.G 129 131 133 134 135 138 139 143 147 149 150 151 155 156
154	392.2219	782.4293	782.4286	0.82	0	49	4.9e-05	1		R.GAAGLPGPK.G 130 132 136 137 141 142 144 145 146 148 152 153
157	392.7068	783.3991	783.3987	0.44	1	0	3.8	1		K.PGRPGER.G
158	393.1990	784.3835	784.3828	0.86	0	32	0.0012	1		R.GDQGPVGR.A
159	393.6906	785.3667	785.3668	-0.07	0	(26)	0.005	1		R.GDQGPVGR.A
176	400.2191	798.4237	798.4236	0.22	0	(28)	0.006	1		R.GAAGLPGPK.G
177	400.2194	798.4242	798.4236	0.75	0	(6)	1	1		R.GAAGLPGPK.G
206	408.7019	815.3893	815.3886	0.84	1	13	0.087	1		K.PGERGER.G
231	419.2145	836.4144	836.4141	0.41	0	(11)	0.33	1		R.GPPGPQGAR.G 230
237	421.2301	840.4456	840.4454	0.26	0	32	0.0014	1		R.GVVGPQGAR.G
242	422.2016	842.3886	842.3882	0.49	0	40	0.0001	1		K.GEAGPQGAR.G
261	426.2167	850.4188	850.4185	0.36	0	40	0.00021	1		R.GFSGLDGAK.G 257 259 260
264	426.7192	851.4239	851.4250	-1.23	0	23	0.018	1		R.GPPGPQGAR.G 265 266 267 268 269 270 271 272 273 274 275 276
294	434.2141	866.4137	866.4134	0.31	0	(32)	0.0013	1		R.GFSGLDGAK.G
300	434.7352	867.4558	867.4563	-0.49	0	(11)	0.15	1		R.VGAPGPAGAR.G
335	434.7355	867.4565	867.4563	0.28	0	29	0.0021	1		R.VGAPGPAGAR.G 298 299 301 302 303 304 305 306 307 308 309 310 311 312 313 314 315 316 317 318 319 320 321 322 323 324 325 326 327 328 329 330 331 332 333 336 337 338 339 340 341 342 343 344
382	444.2145	886.4145	886.4145	0.01	0	43	9.9e-05	1		R.GSEGPQGVR.G
403	449.7590	897.5035	897.5032	0.31	0	(43)	0.00011	1		R.GVVGLPGQR.G 404
438	450.2511	898.4876	898.4872	0.45	0	45	6.3e-05	1		R.GVVGLPGQR.G 410 411 412 413 414 415 416 417 418 419 420 421 422 423 424 425 426 427 428 429 430 431 432 433 434 435 436 437 439 440 441 442
500	455.7413	909.4681	909.4668	1.40	0	4	0.83	1		R.PGPVGPAGAR.G
504	456.2326	910.4507	910.4508	-0.20	0	34	0.0024	1		R.GHNGLDGLK.G
506	456.2330	910.4514	910.4509	0.60	0	70	5.5e-07	1		R.GPPGSAGAPGK.G 505
544	464.7395	927.4645	927.4662	-1.77	0	(13)	0.2	1		R.PGEAGLPGAK.G
545	464.7405	927.4665	927.4662	0.40	0	37	0.00078	1		R.PGEAGLPGAK.G
588	475.7381	949.4616	949.4618	-0.19	0	(17)	0.037	1		R.PGPPGPPGAR.G
590	475.7382	949.4619	949.4618	0.13	0	24	0.0069	1		R.PGPPGPPGAR.G
599	477.2560	952.4975	952.4978	-0.36	0	16	0.025	1		R.GPAGPTGPVGK.D
863	353.1930	1056.5571	1056.5564	0.65	1	(24)	0.012	1		R.GAAGIPGGKGEK.G
904	537.2830	1072.5514	1072.5513	0.07	1	29	0.0043	1		R.GAAGIPGGKGEK.G
961	545.2937	1088.5729	1088.5727	0.13	0	(27)	0.004	1		R.GVQGPPGPAGPR.G
962	545.7361	1089.4576	1089.4574	0.16	0	20	0.019	1		K.GNSGEPGAPGSK.G
1076	549.2524	1096.4903	1096.4897	0.54	1	42	0.00019	1		R.DGQPGHKGER.G
1077	366.5042	1096.4907	1096.4897	0.88	1	(10)	0.3	1		R.DGQPGHKGER.G
1089	550.7520	1099.4895	1099.4894	0.06	0	48	6.8e-05	1		R.EGAPGAEGSPGR.D
1108	553.2913	1104.5680	1104.5676	0.31	0	(43)	8.7e-05	1		R.GVQGPPGPAGPR.G 1102 1103 1104 1105 1107
1110	553.2914	1104.5683	1104.5676	0.64	0	52	1.2e-05	1		R.GVQGPPGPAGPR.G 1106 1109 1111
1159	553.7833	1105.5521	1105.5516	0.41	0	(41)	0.00014	1		R.GVQGPPGPAGPR.G 1120 1149 1156 1164 1171 1172
1167	553.7835	1105.5525	1105.5516	0.75	0	(50)	1.8e-05	1		R.GVQGPPGPAGPR.G 1119 1121 1122 1123 1124 1125 1126 1127 1128 1129 1130 1131 1132 1133 1134 1135 1136 1137 1138 1139 1140 1141 1142 1143 1144 1145 1146 1147 1148 1150 1151 1152 1153 1154 1155 1157 1158 1160 1161 1162 1163 1165 1166 1168 1169 1170
1187	371.2002	1110.5787	1110.5782	0.44	1	(22)	0.025	1		R.GAAGLPGPKGDR.G
1265	374.5280	1120.5622	1120.5625	-0.30	0	(22)	0.014	1		R.GVQGPPGPAGPR.G
1267	561.7798	1121.5451	1121.5466	-1.26	0	(26)	0.0052	1		R.GVQGPPGPAGPR.G
1268	561.7805	1121.5464	1121.5466	-0.17	0	(32)	0.0013	1		R.GVQGPPGPAGPR.G
1269	561.7809	1121.5472	1121.5466	0.59	0	(26)	0.005	1		R.GVQGPPGPAGPR.G
1281	564.2935	1126.5725	1126.5731	-0.54	1	44	0.00017	1		R.GAAGLPGPKGDR.G 1282
1284	376.5317	1126.5734	1126.5731	0.26	1	(30)	0.0037	1		R.GAAGLPGPKGDR.G 1283 1285
1303	565.7969	1129.5792	1129.5802	-0.85	0	(35)	0.0024	1		R.GLPGTAGLPGMK.G 1304
1369	573.7842	1145.5539	1145.5539	-0.01	0	(40)	0.00018	1		R.GQAGVMGFPGPK.P
1370	573.7944	1145.5743	1145.5751	-0.66	0	55	1.9e-05	1		R.GLPGTAGLPGMK.G
1372	573.7949	1145.5752	1145.5751	0.09	0	(17)	0.14	1		R.GLPGTAGLPGMK.G 1371 1374
1373	573.7949	1145.5753	1145.5751	0.19	0	(15)	0.19	1		R.GLPGTAGLPGMK.G
1451	581.2893	1160.5641	1160.5648	-0.68	0	(78)	8.8e-08	1		R.GQAGVMGFPGPK.P 1452
1460	581.7816	1161.5486	1161.5489	-0.26	0	(61)	4.7e-06	1		R.GQAGVMGFPGPK.P 1454 1455 1456 1457 1458 1459 1461 1462 1464 1465 1466 1468 1469
1463	581.7818	1161.5490	1161.5489	0.16	0	(36)	0.0015	1		R.GQAGVMGFPGPK.P 1467
1470	581.7925	1161.5704	1161.5700	0.35	0	(31)	0.0017	1		R.GLPGTAGLPGMK.G
1529	589.2861	1176.5576	1176.5598	-1.85	0	(40)	0.00083	1		R.GQAGVMGFPGPK.P
1530	589.2869	1176.5593	1176.5598	-0.40	0	(58)	1.5e-05	1		R.GQAGVMGFPGPK.P 1528 1531
1544	589.7785	1177.5425	1177.5438	-1.12	0	(65)	2.5e-06	1		R.GQAGVMGFPGPK.P
1545	589.7786	1177.5426	1177.5438	-1.02	0	(32)	0.0055	1		R.GQAGVMGFPGPK.P 1563
1546	589.7787	1177.5428	1177.5438	-0.81	0	(48)	0.00012	1		R.GQAGVMGFPGPK.P
1560	589.7791	1177.5437	1177.5438	-0.09	0	79	1.1e-07	1		R.GQAGVMGFPGPK.P 1542 1543 1547 1548 1549 1550 1551 1552 1553 1554 1555 1556 1557 1558 1559 1561 1562 1564 1565 1566 1568 1569 1570 1571 1572 1573 1574 1575 1576 1577 1578
1567	589.7793	1177.5440	1177.5438	0.23	0	(35)	0.0024	1		R.GQAGVMGFPGPK.P
1693	597.2845	1192.5545	1192.5547	-0.12	0	(24)	0.044	1		R.GQAGVMGFPGPK.P
1694	398.5267	1192.5584	1192.5585	-0.11	1	(19)	0.13	1		K.AGEDGHPGKPGR.P
1699	597.7764	1193.5383	1193.5387	-0.33	0	(60)	6.5e-06	1		R.GQAGVMGFPGPK.P 1698 1700
1701	597.7765	1193.5385	1193.5387	-0.13	0	(21)	0.052	1		R.GQAGVMGFPGPK.P
1702	597.7772	1193.5398	1193.5387	0.89	0	(44)	0.00025	1		R.GQAGVMGFPGPK.P
1755	601.2964	1200.5783	1200.5775	0.69	0	(56)	7.6e-06	1		R.GEPGNIGFPGPK.G 1753 1754
1766	601.7877	1201.5609	1201.5615	-0.53	0	68	5e-07	1		R.GEPGNIGFPGPK.G 1761 1763 1764 1765 1768 1769 1770 1771 1772 1774 1775 1776 1777 1778 1779 1780
1767	601.7877	1201.5609	1201.5615	-0.53	0	(38)	0.00057	1		R.GEPGNIGFPGPK.G 1760 1762 1773 1781
1799	603.8112	1205.6079	1205.6081	-0.19	0	(36)	0.0011	1		R.GFPGTPGLPGFK.G 1801
1800	603.8113	1205.6080	1205.6081	-0.09	0	(34)	0.0016	1		R.GFPGTPGLPGFK.G
1811	605.2839	1208.5533	1208.5534	-0.09	1	33	0.0032	1		K.AGEDGHPGKPGR.P
1814	605.7743	1209.5340	1209.5336	0.35	0	(11)	0.16	1		R.GQAGVMGFPGPK.P
1866	611.8080	1221.6015	1221.6030	-1.22	0	(16)	0.11	1		R.GFPGTPGLPGFK.G 1867 1881
1874	611.8087	1221.6028	1221.6030	-0.22	0	49	4.7e-05	1		R.GFPGTPGLPGFK.G 1865 1868 1871 1872 1875 1876 1878 1879 1880
1882	611.8092	1221.6039	1221.6030	0.68	0	(30)	0.0038	1		R.GFPGTPGLPGFK.G 1869 1870 1873 1877 1883
1891	612.3278	1222.6411	1222.6418	-0.61	0	3	0.51	1		R.GIPGPAGAAGATGAR.G
1908	614.7995	1227.5844	1227.5844	0.05	2	36	0.00062	1		R.GDKGEPGDKGPR.G
1990	619.8060	1237.5974	1237.5979	-0.45	0	(14)	0.089	1		R.GFPGTPGLPGFK.G
2008	414.5579	1240.6519	1240.6524	-0.38	1	(27)	0.0041	1		R.GVVGLPGQRGER.G 2010
2009	621.3334	1240.6522	1240.6524	-0.17	1	31	0.0015	1		R.GVVGLPGQRGER.G
2011	621.8017	1241.5888	1241.5888	0.02	0	63	2.3e-06	1		K.GLTGSPGSPGPDGK.T
2012	621.8022	1241.5899	1241.5888	0.90	0	(41)	0.00032	1		K.GLTGSPGSPGPDGK.T
2091	629.7992	1257.5838	1257.5837	0.07	0	(58)	6e-06	1		K.GLTGSPGSPGPDGK.T 2072 2073 2075 2076 2077 2078 2079 2080 2081 2082 2083 2084 2085 2086 2087 2088 2089 2090 2092 2093 2094 2095 2096 2097 2098 2099 2100 2101 2102 2103 2104 2105 2106 2107 2108 2109 2110 2111
2327	645.7936	1289.5726	1289.5736	-0.76	0	(3)	1.1	1		K.GLTGSPGSPGPDGK.T
2373	648.8326	1295.6506	1295.6510	-0.32	0	(36)	0.0005	1		R.GFPGLPGPSGEPGK.Q
2381	649.3102	1296.6059	1296.6058	0.06	0	47	2.4e-05	1		R.GESGPSGPAGPTGAR.G 2377 2378 2379 2380 2382 2383 2385 2386 2387
2459	656.8298	1311.6450	1311.6459	-0.72	0	(18)	0.073	1		R.GFPGLPGPSGEPGK.Q
2463	656.8301	1311.6456	1311.6459	-0.25	0	(50)	3.8e-05	1		R.GFPGLPGPSGEPGK.Q 2460 2461 2464 2466 2467
2465	656.8304	1311.6462	1311.6459	0.21	0	(41)	0.00033	1		R.GFPGLPGPSGEPGK.Q 2462
2468	656.8307	1311.6469	1311.6459	0.77	0	(6)	1.6	1		R.GFPGLPGPSGEPGK.Q
2473	439.2166	1314.6281	1314.6277	0.34	1	6	0.29	1		R.GSPGSRGLPGADGR.A
2526	664.8271	1327.6397	1327.6409	-0.84	0	(35)	0.0013	1		R.GFPGLPGPSGEPGK.Q 2522 2523 2542 2557 2561
2527	664.8272	1327.6399	1327.6409	-0.75	0	61	3.1e-06	1		R.GFPGLPGPSGEPGK.Q 2520 2521 2524 2525 2528 2529 2530 2532 2533 2534 2535 2536 2537 2538 2539 2540 2541 2543 2544 2545 2546 2547 2548 2549 2550 2551 2552 2553 2554 2555 2556 2558 2559 2560 2562 2563 2564 2565
2531	664.8273	1327.6401	1327.6409	-0.56	0	(38)	0.00059	1		R.GFPGLPGPSGEPGK.Q
2575	666.8314	1331.6483	1331.6470	0.97	0	(80)	2.3e-08	1		R.GPSGPQGPSGPPGPK.G 2574
2582	667.3223	1332.6301	1332.6310	-0.68	0	95	7.6e-10	1		R.GPSGPQGPSGPPGPK.G 2577 2578 2580 2581 2583 2584 2585 2586 2587 2588 2589 2590 2591 2592 2593 2594 2595 2596 2597 2598 2599 2600 2601 2602 2603 2604 2605 2607 2608 2609 2610 2611 2612 2613 2614 2615 2616 2617 2618 2619 2620 2621 2622 2623 2624 2625 2626 2627 2628 2629 2630 2631 2632 2633 2634 2635 2636 2637 2638 2639 2641
2606	667.3227	1332.6308	1332.6310	-0.13	0	(3)	1.1	1		R.GPSGPQGPSGPPGPK.G
2666	672.8255	1343.6364	1343.6358	0.50	0	(60)	4.3e-06	1		R.GFPGLPGPSGEPGK.Q 2663 2664 2665
2667	672.8256	1343.6367	1343.6358	0.69	0	(38)	0.00067	1		R.GFPGLPGPSGEPGK.Q
2685	674.8270	1347.6394	1347.6419	-1.89	0	(2)	1.4	1		R.GPSGPQGPSGPPGPK.G
2688	675.3188	1348.6230	1348.6259	-2.16	0	(11)	0.19	1		R.GPSGPQGPSGPPGPK.G
2690	675.3199	1348.6253	1348.6259	-0.44	0	(80)	2.3e-08	1		R.GPSGPQGPSGPPGPK.G 2692 2693
2694	675.3203	1348.6260	1348.6259	0.02	0	(76)	5.5e-08	1		R.GPSGPQGPSGPPGPK.G
2695	675.3207	1348.6269	1348.6259	0.74	0	(40)	0.00023	1		R.GPSGPQGPSGPPGPK.G
2696	675.3210	1348.6274	1348.6259	1.10	0	(56)	5.7e-06	1		R.GPSGPQGPSGPPGPK.G 2689 2691 2697
2698	675.3213	1348.6280	1348.6259	1.55	0	(26)	0.0064	1		R.GPSGPQGPSGPPGPK.G
2699	675.3213	1348.6281	1348.6259	1.64	0	(16)	0.058	1		R.GPSGPQGPSGPPGPK.G
2700	675.3223	1348.6300	1348.6259	3.00	0	(16)	0.06	1		R.GPSGPQGPSGPPGPK.G
2742	683.3173	1364.6200	1364.6209	-0.65	0	(24)	0.0088	1		R.GPSGPQGPSGPPGPK.G
2743	683.3173	1364.6201	1364.6209	-0.55	0	(38)	0.00038	1		R.GPSGPQGPSGPPGPK.G 2741
3029	721.3599	1440.7052	1440.7070	-1.24	2	2	2	1		K.EGGKGPRGETGPAGR.P
3060	724.8364	1447.6582	1447.6579	0.16	0	24	0.0041	4	U	R.AGETGSSGPPGFAGEK.G
3124	487.2357	1458.6851	1458.6852	-0.03	0	(44)	7.5e-05	1		R.GSAGPPGATGFPGAAGR.V 3116
3135	730.3502	1458.6858	1458.6852	0.40	0	114	7.6e-12	1		R.GSAGPPGATGFPGAAGR.V 3110 3111 3112 3113 3114 3115 3117 3118 3119 3120 3121 3122 3123 3125 3126 3127 3128 3129 3130 3131 3132 3133 3134 3136 3137 3138 3139 3140 3141 3142 3143 3144 3145 3146 3147 3148 3149 3150 3151 3152 3153 3154 3155 3156
3192	733.3491	1464.6836	1464.6845	-0.65	0	(11)	0.087	1		R.GEPGPTGLPGPPGER.G
3198	733.3494	1464.6842	1464.6845	-0.23	0	(35)	0.00031	1		R.GEPGPTGLPGPPGER.G
3199	489.2354	1464.6843	1464.6845	-0.13	0	(21)	0.0092	1		R.GEPGPTGLPGPPGER.G
3209	733.3497	1464.6849	1464.6845	0.28	0	58	1.7e-06	1		R.GEPGPTGLPGPPGER.G 3188 3189 3190 3191 3193 3195 3196 3200 3203 3204 3205 3207 3208 3210 3212 3213 3214 3215 3216 3217 3219 3221 3222 3223 3225 3226 3227 3229 3231 3232 3234
3220	733.3500	1464.6855	1464.6845	0.69	0	(47)	2.3e-05	1		R.GEPGPTGLPGPPGER.G 3197 3201 3206 3211 3224 3230
3228	733.3505	1464.6864	1464.6845	1.27	0	(9)	0.13	1		R.GEPGPTGLPGPPGER.G 3194 3233
3297	738.3469	1474.6793	1474.6801	-0.55	0	(3)	0.98	1		R.GSAGPPGATGFPGAAGR.V
3315	741.3470	1480.6795	1480.6794	0.08	0	(16)	0.027	1		R.GEPGPTGLPGPPGER.G 3316
3750	522.9214	1565.7425	1565.7434	-0.57	0	(51)	7.4e-06	1		R.GPPGESGAAGPAGPIGSR.G
3766	783.8793	1565.7440	1565.7434	0.37	0	96	2.6e-10	3		R.GPPGESGAAGPAGPIGSR.G 3747 3748 3749 3751 3752 3753 3754 3755 3756 3757 3758 3759 3760 3761 3762 3763 3764 3765 3767 3768 3769 3770 3771 3772 3773 3774 3775 3776 3777 3778 3779
3877	528.2531	1581.7375	1581.7383	-0.51	0	(24)	0.0042	4		R.GPPGESGAAGPAGPIGSR.G
3880	791.8766	1581.7387	1581.7383	0.26	0	(49)	1.2e-05	5		R.GPPGESGAAGPAGPIGSR.G 3879 3881
3882	791.8773	1581.7400	1581.7383	1.03	0	(30)	0.0011	2		R.GPPGESGAAGPAGPIGSR.G 3878
3905	529.5896	1585.7470	1585.7485	-0.95	0	(30)	0.0052	1		K.GANGAPGIAGAPGFPGAR.G 3918
3907	793.8811	1585.7477	1585.7485	-0.53	0	65	1.6e-06	1		K.GANGAPGIAGAPGFPGAR.G 3902 3903 3904 3906 3908 3909 3910 3911 3912 3913 3914 3915 3916 3917 3919 3920 3921 3922 3924 3925 3926 3927 3928 3929 3930 3931 3932 3933 3934 3935 3936 3938 3939 3940 3941 3942 3943 3944 3945 3946 3947 3948 3949 3950 3951 3952 3953 3954 3955 3956 3957 3958 3959 3960 3961 3962 3963 3964 3965 3966 3967 3968
4056	534.6019	1600.7838	1600.7845	-0.48	1	(26)	0.0039	1		R.GFSGLDGAKGDAGPAGPK.G
4095	804.3933	1606.7721	1606.7700	1.31	0	(8)	0.14	1		R.GPNGEAGSTGPAGPPGLR.G
4101	536.9247	1607.7524	1607.7540	-0.97	0	(14)	0.042	1		R.GPNGEAGSTGPAGPPGLR.G
4102	804.8849	1607.7552	1607.7540	0.78	0	62	7e-07	1		R.GPNGEAGSTGPAGPPGLR.G 4099 4100 4103
4136	539.9337	1616.7793	1616.7795	-0.09	1	35	0.0013	1		R.GFSGLDGAKGDAGPAGPK.G
4206	816.4103	1630.8060	1630.8064	-0.21	0	(52)	8.8e-06	1		R.GELGPVGNPGPAGPAGPR.G
4207	544.6094	1630.8063	1630.8064	-0.03	0	(48)	2.4e-05	1		R.GELGPVGNPGPAGPAGPR.G
4218	544.9373	1631.7901	1631.7904	-0.14	0	(54)	6.6e-06	1		R.GELGPVGNPGPAGPAGPR.G
4222	816.9026	1631.7906	1631.7904	0.16	0	80	1.5e-08	2		R.GELGPVGNPGPAGPAGPR.G 4210 4211 4212 4213 4214 4215 4216 4217 4219 4220 4221 4223 4225 4226 4227 4228 4229 4230 4231 4232 4233 4234 4235 4237 4238 4239
4224	816.9026	1631.7907	1631.7904	0.24	0	(13)	0.077	1		R.GELGPVGNPGPAGPAGPR.G
4236	816.9036	1631.7927	1631.7904	1.43	0	(31)	0.0014	4		R.GELGPVGNPGPAGPAGPR.G
4261	547.2726	1638.7961	1638.7962	-0.03	1	(4)	1.7	1		K.GSPGEAGRPGEAGLPGAK.G
4262	820.4066	1638.7987	1638.7962	1.54	1	(34)	0.0018	2		K.GSPGEAGRPGEAGLPGAK.G
4290	550.2641	1647.7705	1647.7713	-0.54	2	(30)	0.0039	1		K.AGEDGHPGKPGRPGER.G
4291	824.8933	1647.7721	1647.7713	0.44	2	33	0.0021	1		K.AGEDGHPGKPGRPGER.G
4292	550.2648	1647.7725	1647.7713	0.69	2	(13)	0.17	1		K.AGEDGHPGKPGRPGER.G
4293	824.9004	1647.7862	1647.7853	0.57	0	(63)	7.7e-07	3		R.GELGPVGNPGPAGPAGPR.G
4294	824.9009	1647.7873	1647.7853	1.24	0	(29)	0.0022	7		R.GELGPVGNPGPAGPAGPR.G
4323	552.6042	1654.7909	1654.7911	-0.10	1	(22)	0.024	1		K.GSPGEAGRPGEAGLPGAK.G 4324 4325 4326 4327 4328 4329 4330 4331 4333 4336
4332	552.6045	1654.7916	1654.7911	0.34	1	(5)	1.4	1		K.GSPGEAGRPGEAGLPGAK.G
4339	552.6049	1654.7929	1654.7911	1.12	1	(54)	1.8e-05	1		K.GSPGEAGRPGEAGLPGAK.G 4334 4337
4340	828.4042	1654.7939	1654.7911	1.72	1	65	1.3e-06	1		K.GSPGEAGRPGEAGLPGAK.G 4335 4338
4364	555.5959	1663.7658	1663.7663	-0.26	2	(32)	0.0026	1		K.AGEDGHPGKPGRPGER.G
4365	832.8906	1663.7667	1663.7663	0.26	2	(30)	0.0036	1		K.AGEDGHPGKPGRPGER.G
4397	557.6323	1669.8751	1669.8747	0.24	2	(6)	0.44	1		R.GAAGIPGGKGEKGETGLR.G
4399	557.9357	1670.7852	1670.7860	-0.49	1	(5)	0.65	1		K.GSPGEAGRPGEAGLPGAK.G
4400	836.4002	1670.7859	1670.7860	-0.08	1	(1)	1.8	2		K.GSPGEAGRPGEAGLPGAK.G
4456	562.9634	1685.8683	1685.8697	-0.80	2	(11)	0.14	1		R.GAAGIPGGKGEKGETGLR.G
4457	843.9421	1685.8697	1685.8697	0.04	2	47	3.4e-05	1		R.GAAGIPGGKGEKGETGLR.G
4696	579.2915	1734.8527	1734.8537	-0.58	1	(22)	0.026	1		R.GHNGLDGLKGQPGAPGVK.G 4697
4698	868.4352	1734.8558	1734.8537	1.22	1	55	1.4e-05	1		R.GHNGLDGLKGQPGAPGVK.G
4758	876.4123	1750.8100	1750.8122	-1.25	0	11	0.28	1		K.PGEQGVPGDLGAPGPSGAR.G
4828	882.4437	1762.8728	1762.8711	0.97	1	(30)	0.00098	1		K.RGPNGEAGSTGPAGPPGLR.G
4843	588.9590	1763.8551	1763.8551	0.03	1	(8)	0.14	1		K.RGPNGEAGSTGPAGPPGLR.G 4840
4846	882.9351	1763.8556	1763.8551	0.28	1	63	4.9e-07	1		K.RGPNGEAGSTGPAGPPGLR.G 4847 4848
4850	588.9595	1763.8568	1763.8551	0.96	1	(34)	0.00044	1		K.RGPNGEAGSTGPAGPPGLR.G 4836 4837 4838 4841 4844 4845
4851	882.9357	1763.8568	1763.8551	0.97	1	(20)	0.0097	1		K.RGPNGEAGSTGPAGPPGLR.G
4924	594.2911	1779.8516	1779.8500	0.89	1	(5)	0.33	1		K.RGPNGEAGSTGPAGPPGLR.G
4927	594.2933	1779.8582	1779.8500	4.60	1	(16)	0.06	1		K.RGPNGEAGSTGPAGPPGLR.G 4922
5186	606.3014	1815.8823	1815.8752	3.94	0	3	0.46	1		R.GPPGPVGPPGLAGPPGESGR.E
5277	609.3074	1824.9003	1824.9007	-0.20	0	(16)	0.032	1		R.VGPPGPSGNAGPPGPPGPVGK.E
5278	913.4583	1824.9020	1824.9007	0.71	0	(15)	0.042	1		R.VGPPGPSGNAGPPGPPGPVGK.E
5395	921.4544	1840.8943	1840.8956	-0.72	0	(11)	0.09	1		R.VGPPGPSGNAGPPGPPGPVGK.E 5411
5406	614.6391	1840.8955	1840.8956	-0.07	0	(22)	0.0076	1		R.VGPPGPSGNAGPPGPPGPVGK.E 5389 5390 5391 5393 5397 5398 5399 5403 5407 5414 5415 5418 5419 5420 5421
5410	921.4553	1840.8961	1840.8956	0.28	0	40	0.00011	1		R.VGPPGPSGNAGPPGPPGPVGK.E 5400 5401 5405 5424 5425
5412	614.6393	1840.8962	1840.8956	0.34	0	(28)	0.0022	1		R.VGPPGPSGNAGPPGPPGPVGK.E 5394 5396 5402 5404 5413 5422
5417	921.4556	1840.8967	1840.8956	0.61	0	(18)	0.018	1		R.VGPPGPSGNAGPPGPPGPVGK.E
5423	614.6397	1840.8973	1840.8956	0.93	0	(16)	0.035	1		R.VGPPGPSGNAGPPGPPGPVGK.E 5409
5493	619.9709	1856.8908	1856.8905	0.18	0	(29)	0.0016	1		R.VGPPGPSGNAGPPGPPGPVGK.E 5492
5494	929.4529	1856.8912	1856.8905	0.38	0	(38)	0.00019	1		R.VGPPGPSGNAGPPGPPGPVGK.E
5495	929.4531	1856.8916	1856.8905	0.58	0	(37)	0.00026	1		R.VGPPGPSGNAGPPGPPGPVGK.E 5496
5571	937.4516	1872.8886	1872.8854	1.72	0	(33)	0.00068	1		R.VGPPGPSGNAGPPGPPGPVGK.E
5729	636.9771	1907.9093	1907.9086	0.40	1	(46)	2.6e-05	5		R.GERGPPGESGAAGPAGPIGSR.G 5728 5731
5730	636.9771	1907.9095	1907.9086	0.49	1	(0)	0.97	1		R.GERGPPGESGAAGPAGPIGSR.G
5732	954.9622	1907.9099	1907.9086	0.69	1	47	2.1e-05	1		R.GERGPPGESGAAGPAGPIGSR.G 5727 5733
5784	642.3085	1923.9036	1923.9035	0.05	1	(40)	0.0001	5		R.GERGPPGESGAAGPAGPIGSR.G 5785
6518	679.6599	2035.9579	2035.9599	-0.99	0	(27)	0.0033	1		R.GEVGPAGPNGFAGPAGAAGQPGAK.G
6541	681.3246	2040.9521	2040.9614	-4.54	1	(3)	0.9	2		K.TGPPGPAGQDGRPGPPGPPGAR.G
6544	681.3270	2040.9593	2040.9614	-1.03	1	(1)	1.4	1		K.TGPPGPAGQDGRPGPPGPPGAR.G
6546	681.3281	2040.9624	2040.9614	0.49	1	(42)	0.00011	2		K.TGPPGPAGQDGRPGPPGPPGAR.G
6547	1021.4896	2040.9646	2040.9614	1.57	1	(6)	0.47	2		K.TGPPGPAGQDGRPGPPGPPGAR.G
6669	684.6630	2050.9671	2050.9708	-1.84	0	(32)	0.0022	1		R.GEVGPAGPNGFAGPAGAAGQPGAK.G
6670	1026.4926	2050.9706	2050.9708	-0.14	0	(60)	3.8e-06	1		R.GEVGPAGPNGFAGPAGAAGQPGAK.G
6671	684.6644	2050.9713	2050.9708	0.21	0	(11)	0.32	1		R.GEVGPAGPNGFAGPAGAAGQPGAK.G
6673	1026.9819	2051.9493	2051.9548	-2.70	0	(72)	4.3e-07	1		R.GEVGPAGPNGFAGPAGAAGQPGAK.G 6678 6681
6682	1026.9846	2051.9547	2051.9548	-0.08	0	83	1.9e-08	1		R.GEVGPAGPNGFAGPAGAAGQPGAK.G 6674 6675 6676 6677 6679 6683 6684 6686 6687 6688 6689 6690
6685	684.9925	2051.9556	2051.9548	0.39	0	(35)	0.0012	1		R.GEVGPAGPNGFAGPAGAAGQPGAK.G
6761	686.6595	2056.9566	2056.9563	0.17	1	(30)	0.0018	1		K.TGPPGPAGQDGRPGPPGPPGAR.G 6714 6715 6718 6721 6723 6724 6728 6731 6732 6733 6737 6741 6742 6743 6752 6753 6755 6758 6770 6771 6774 6776 6780 6782 6791
6778	686.6596	2056.9570	2056.9563	0.34	1	(21)	0.014	2		K.TGPPGPAGQDGRPGPPGPPGAR.G 6748 6769
6787	1029.4861	2056.9576	2056.9563	0.65	1	(15)	0.054	1		K.TGPPGPAGQDGRPGPPGPPGAR.G 6719 6797
6796	686.6615	2056.9627	2056.9563	3.10	1	58	2.9e-06	1		K.TGPPGPAGQDGRPGPPGPPGAR.G 6713 6716 6720 6722 6725 6726 6727 6729 6730 6734 6735 6736 6738 6739 6740 6744 6745 6746 6747 6749 6750 6754 6756 6757 6759 6760 6762 6763 6764 6765 6766 6767 6768 6772 6773 6775 6777 6779 6781 6783 6784 6785 6786 6788 6789 6790 6792 6793 6794 6795 6798
6855	1034.4919	2066.9693	2066.9658	1.73	0	(14)	0.15	1		R.GEVGPAGPNGFAGPAGAAGQPGAK.G
6858	1034.9832	2067.9518	2067.9498	0.96	0	(63)	1.7e-06	1		R.GEVGPAGPNGFAGPAGAAGQPGAK.G
6859	1034.9834	2067.9522	2067.9498	1.20	0	(33)	0.0021	1		R.GEVGPAGPNGFAGPAGAAGQPGAK.G
6860	690.3263	2067.9571	2067.9498	3.52	0	(11)	0.31	1		R.GEVGPAGPNGFAGPAGAAGQPGAK.G
6882	691.9910	2072.9513	2072.9512	0.02	1	(22)	0.013	1		K.TGPPGPAGQDGRPGPPGPPGAR.G
6885	691.9912	2072.9516	2072.9512	0.20	1	(27)	0.0043	2		K.TGPPGPAGQDGRPGPPGPPGAR.G 6880 6881 6883 6884 6886 6888
6978	697.3203	2088.9391	2088.9461	-3.36	1	(1)	1.9	1		K.TGPPGPAGQDGRPGPPGPPGAR.G
6982	697.3240	2088.9503	2088.9461	1.99	1	(5)	0.63	2		K.TGPPGPAGQDGRPGPPGPPGAR.G
6986	1045.4996	2088.9847	2088.9825	1.07	0	(72)	1.3e-07	1		K.GSPGADGPAGAPGTPGPQGIAGQR.G
6987	697.3359	2088.9858	2088.9825	1.59	0	(19)	0.026	1		K.GSPGADGPAGAPGTPGPQGIAGQR.G
6988	1045.5021	2088.9896	2088.9825	3.40	0	(6)	0.56	1		K.GSPGADGPAGAPGTPGPQGIAGQR.G
6995	697.6636	2089.9691	2089.9665	1.24	0	(42)	0.00016	1		K.GSPGADGPAGAPGTPGPQGIAGQR.G
7088	702.6666	2104.9780	2104.9774	0.30	0	(9)	0.2	3		K.GSPGADGPAGAPGTPGPQGIAGQR.G
7091	1053.4974	2104.9803	2104.9774	1.39	0	(23)	0.011	4		K.GSPGADGPAGAPGTPGPQGIAGQR.G 7090
7092	1053.4974	2104.9803	2104.9774	1.39	0	(49)	3e-05	3		K.GSPGADGPAGAPGTPGPQGIAGQR.G 7089
7098	702.9932	2105.9578	2105.9614	-1.69	0	(11)	0.15	1		K.GSPGADGPAGAPGTPGPQGIAGQR.G
7100	702.9941	2105.9606	2105.9614	-0.39	0	(23)	0.0095	1		K.GSPGADGPAGAPGTPGPQGIAGQR.G 7110
7102	1053.9880	2105.9615	2105.9614	0.05	0	93	8e-10	1		K.GSPGADGPAGAPGTPGPQGIAGQR.G 7099 7103 7104 7105 7106 7112 7113
7107	1053.9888	2105.9630	2105.9614	0.75	0	(7)	0.56	1		K.GSPGADGPAGAPGTPGPQGIAGQR.G 7109
7114	702.9972	2105.9697	2105.9614	3.96	0	(4)	0.96	3		K.GSPGADGPAGAPGTPGPQGIAGQR.G
7190	706.9946	2117.9619	2117.9654	-1.68	0	(21)	0.036	1		R.GEPGPPGPAGFAGPPGADGQPGAK.G
7191	1059.9902	2117.9659	2117.9654	0.22	0	63	2.2e-06	1		R.GEPGPPGPAGFAGPPGADGQPGAK.G
7192	706.9960	2117.9663	2117.9654	0.39	0	(37)	0.00083	1		R.GEPGPPGPAGFAGPPGADGQPGAK.G
7193	1059.9907	2117.9669	2117.9654	0.69	0	(14)	0.17	1		R.GEPGPPGPAGFAGPPGADGQPGAK.G
7206	707.9984	2120.9734	2120.9723	0.52	0	(1)	2	3		K.GSPGADGPAGAPGTPGPQGIAGQR.G
7207	707.9985	2120.9738	2120.9723	0.69	0	(11)	0.19	2		K.GSPGADGPAGAPGTPGPQGIAGQR.G
7208	1061.4944	2120.9742	2120.9723	0.89	0	(38)	0.00033	4		K.GSPGADGPAGAPGTPGPQGIAGQR.G
7222	708.3261	2121.9565	2121.9563	0.08	0	(21)	0.014	1		K.GSPGADGPAGAPGTPGPQGIAGQR.G 7225
7226	1061.9868	2121.9591	2121.9563	1.30	0	(86)	6.2e-09	1		K.GSPGADGPAGAPGTPGPQGIAGQR.G 7221 7227
7383	1067.4933	2132.9720	2132.9763	-2.03	0	(5)	2.4	1		R.GEPGPPGPAGFAGPPGADGQPGAK.G
7388	1067.9866	2133.9586	2133.9604	-0.83	0	(34)	0.0019	1		R.GEPGPPGPAGFAGPPGADGQPGAK.G
7389	712.3268	2133.9587	2133.9604	-0.78	0	(26)	0.0099	1		R.GEPGPPGPAGFAGPPGADGQPGAK.G
7390	712.3273	2133.9600	2133.9604	-0.17	0	(36)	0.00099	1		R.GEPGPPGPAGFAGPPGADGQPGAK.G
7391	712.3289	2133.9647	2133.9604	2.05	0	(28)	0.0063	1		R.GEPGPPGPAGFAGPPGADGQPGAK.G
7493	717.6595	2149.9566	2149.9553	0.63	0	(40)	0.00045	1		R.GEPGPPGPAGFAGPPGADGQPGAK.G
7589	722.3210	2163.9413	2163.9305	4.99	0	2	2.3	1		K.GAPGPDGNNGAQGPPGPQGVQGGK.G
7751	1100.4814	2198.9483	2198.9499	-0.69	0	69	4.2e-07	1		K.GDAGAPGAPGSQGAPGLQGMPGER.G
7752	733.9907	2198.9502	2198.9499	0.13	0	(1)	2.5	1		K.GDAGAPGAPGSQGAPGLQGMPGER.G
7760	1100.9734	2199.9322	2199.9339	-0.75	0	(68)	5e-07	1		K.GDAGAPGAPGSQGAPGLQGMPGER.G
7761	734.3190	2199.9353	2199.9339	0.64	0	(16)	0.081	1		K.GDAGAPGAPGSQGAPGLQGMPGER.G
7978	747.3571	2239.0493	2239.0506	-0.54	1	(27)	0.0052	1		R.GFPGLPGPSGEPGKQGPSGASGER.G
7980	747.3577	2239.0512	2239.0506	0.27	1	(10)	0.3	1		R.GFPGLPGPSGEPGKQGPSGASGER.G
7981	747.3578	2239.0517	2239.0506	0.52	1	(7)	0.52	2		R.GFPGLPGPSGEPGKQGPSGASGER.G 7979 7982
7983	1120.5337	2239.0528	2239.0506	1.02	1	(63)	1.3e-06	1		R.GFPGLPGPSGEPGKQGPSGASGER.G
8058	752.6891	2255.0456	2255.0455	0.06	1	(21)	0.025	1		R.GFPGLPGPSGEPGKQGPSGASGER.G 8048 8049 8051 8052 8056 8057 8059 8068 8071 8072 8074
8060	752.6891	2255.0456	2255.0455	0.06	1	(2)	2.2	1		R.GFPGLPGPSGEPGKQGPSGASGER.G 8055 8065
8061	752.6893	2255.0460	2255.0455	0.23	1	(8)	0.55	1		R.GFPGLPGPSGEPGKQGPSGASGER.G 8050 8054 8069
8062	1128.5303	2255.0460	2255.0455	0.23	1	(77)	5.7e-08	1		R.GFPGLPGPSGEPGKQGPSGASGER.G
8066	752.6894	2255.0463	2255.0455	0.39	1	(3)	1.8	6		R.GFPGLPGPSGEPGKQGPSGASGER.G
8067	752.6894	2255.0463	2255.0455	0.39	1	(4)	1.3	1		R.GFPGLPGPSGEPGKQGPSGASGER.G 8064 8070 8073
8135	1136.5227	2271.0309	2271.0404	-4.20	1	(5)	1.1	1		R.GFPGLPGPSGEPGKQGPSGASGER.G
8136	758.0193	2271.0360	2271.0404	-1.92	1	(6)	0.87	1		R.GFPGLPGPSGEPGKQGPSGASGER.G
8137	758.0198	2271.0375	2271.0404	-1.28	1	(3)	1.5	2		R.GFPGLPGPSGEPGKQGPSGASGER.G
8142	758.0205	2271.0397	2271.0404	-0.31	1	(22)	0.02	1		R.GFPGLPGPSGEPGKQGPSGASGER.G
8144	1136.5273	2271.0401	2271.0404	-0.11	1	78	5.2e-08	1		R.GFPGLPGPSGEPGKQGPSGASGER.G 8141 8151
8145	1136.5273	2271.0401	2271.0404	-0.11	1	(14)	0.13	1		R.GFPGLPGPSGEPGKQGPSGASGER.G
8146	758.0207	2271.0402	2271.0404	-0.06	1	(20)	0.035	1		R.GFPGLPGPSGEPGKQGPSGASGER.G 8140
8147	758.0208	2271.0404	2271.0404	0.02	1	(0)	2.9	3		R.GFPGLPGPSGEPGKQGPSGASGER.G
8453	774.7067	2321.0982	2321.1037	-2.38	0	0	1.4	1	U	R.GYPGNAGPVGAVGAPGSHGPVGPTGK.H
8691	797.0354	2388.0844	2388.0830	0.59	1	(37)	0.00062	1		R.GPSGPQGPSGPPGPKGNSGEPGAPGSK.G
8714	799.0464	2394.1175	2394.1200	-1.04	1	(48)	5.6e-05	1		R.GEVGPAGPNGFAGPAGAAGQPGAKGER.G 8713
8715	799.0471	2394.1195	2394.1200	-0.20	1	(33)	0.0018	1		R.GEVGPAGPNGFAGPAGAAGQPGAKGER.G
8716	1198.0685	2394.1224	2394.1200	1.00	1	(86)	9.8e-09	1		R.GEVGPAGPNGFAGPAGAAGQPGAKGER.G
8763	802.0425	2403.1058	2403.0939	4.96	1	(39)	0.00031	1		R.GPSGPQGPSGPPGPKGNSGEPGAPGSK.G
8768	802.3668	2404.0785	2404.0779	0.23	1	(19)	0.046	1		R.GPSGPQGPSGPPGPKGNSGEPGAPGSK.G
8769	802.3671	2404.0794	2404.0779	0.61	1	(22)	0.021	1		R.GPSGPQGPSGPPGPKGNSGEPGAPGSK.G 8770
8801	1206.0631	2410.1117	2410.1149	-1.35	1	99	4.2e-10	1		R.GEVGPAGPNGFAGPAGAAGQPGAKGER.G 8804
8803	804.3787	2410.1143	2410.1149	-0.24	1	(47)	6.9e-05	1		R.GEVGPAGPNGFAGPAGAAGQPGAKGER.G 8800 8805 8807 8809 8811 8812
8849	807.3719	2419.0940	2419.0888	2.15	1	(21)	0.02	1		R.GPSGPQGPSGPPGPKGNSGEPGAPGSK.G
8859	807.6992	2420.0758	2420.0728	1.24	1	44	0.00014	1		R.GPSGPQGPSGPPGPKGNSGEPGAPGSK.G 8858
8860	807.6994	2420.0764	2420.0728	1.47	1	(3)	1.7	1		R.GPSGPQGPSGPPGPKGNSGEPGAPGSK.G
8861	807.6996	2420.0771	2420.0728	1.77	1	(33)	0.0016	1		R.GPSGPQGPSGPPGPKGNSGEPGAPGSK.G
8933	813.0289	2436.0648	2436.0677	-1.21	1	(31)	0.0011	1		R.GPSGPQGPSGPPGPKGNSGEPGAPGSK.G
8934	813.0292	2436.0659	2436.0677	-0.76	1	(16)	0.031	1		R.GPSGPQGPSGPPGPKGNSGEPGAPGSK.G
8935	813.0309	2436.0708	2436.0677	1.27	1	(11)	0.29	1		R.GPSGPQGPSGPPGPKGNSGEPGAPGSK.G
9312	837.3948	2509.1625	2509.1728	-4.12	2	1	0.82	1	U	R.GATGPAGARGPSGDSGRPGEPGLMGPR.P
9382	841.3981	2521.1726	2521.1793	-2.68	2	9	0.17	6		K.GESGNKGEPGSVGAQGPPGPSGEEGKR.G
9467	845.4052	2533.1936	2533.2045	-4.29	2	(4)	1.4	3		K.GDTGAKGEPGPTGIQGPPGPAGEEGKR.G 9466
9473	1267.6067	2533.1988	2533.2045	-2.23	2	(7)	0.94	2		K.GDTGAKGEPGPTGIQGPPGPAGEEGKR.G
9594	850.7364	2549.1873	2549.1994	-4.73	2	10	0.43	1		K.GDTGAKGEPGPTGIQGPPGPAGEEGKR.G
9608	1275.6063	2549.1981	2549.1994	-0.51	2	(4)	2.4	1		K.GDTGAKGEPGPTGIQGPPGPAGEEGKR.G
10184	896.7452	2687.2137	2687.2212	-2.80	1	(19)	0.046	1		R.GAPGDRGEPGPPGPAGFAGPPGADGQPGAK.G
10185	896.7479	2687.2219	2687.2212	0.27	1	(25)	0.012	1		R.GAPGDRGEPGPPGPAGFAGPPGADGQPGAK.G
10267	902.0795	2703.2168	2703.2161	0.23	1	(22)	0.023	1		R.GAPGDRGEPGPPGPAGFAGPPGADGQPGAK.G 10259 10261 10278 10291
10280	902.0805	2703.2197	2703.2161	1.31	1	(27)	0.0067	1		R.GAPGDRGEPGPPGPAGFAGPPGADGQPGAK.G 10262 10263 10265 10266 10268 10269 10270 10272 10273 10276 10277 10282 10285 10286 10288 10289
10290	902.0825	2703.2257	2703.2161	3.55	1	(44)	0.00018	1		R.GAPGDRGEPGPPGPAGFAGPPGADGQPGAK.G 10260 10264 10271 10274 10275 10279 10281 10283 10284 10287
10348	907.4110	2719.2110	2719.2111	-0.01	1	(13)	0.19	1		R.GAPGDRGEPGPPGPAGFAGPPGADGQPGAK.G
10350	907.4114	2719.2123	2719.2111	0.46	1	46	9.9e-05	1		R.GAPGDRGEPGPPGPAGFAGPPGADGQPGAK.G 10347 10349 10351
10361	909.7768	2726.3086	2726.3009	2.82	1	10	0.39	1		K.QGPSGASGERGPPGPVGPPGLAGPPGESGR.E
10370	912.7428	2735.2066	2735.2060	0.21	1	(11)	0.29	1		R.GAPGDRGEPGPPGPAGFAGPPGADGQPGAK.G
10794	957.1410	2868.4011	2868.4115	-3.60	1	1	1.6	1		R.GELGPVGNPGPAGPAGPRGIPGPAGAAGATGAR.G
11015	973.1307	2916.3702	2916.3672	1.03	1	2	8.6	4		K.GDAGAPGAPGSQGAPGLQGMPGERGAAGLPGPK.G
11066	978.4451	2932.3134	2932.3112	0.76	1	15	0.22	1		R.GEPGPPGPAGFAGPPGADGQPGAKGEPGDAGAK.G
11104	983.7761	2948.3064	2948.3061	0.09	1	(13)	0.29	1		R.GEPGPPGPAGFAGPPGADGQPGAKGEPGDAGAK.G
11105	983.7842	2948.3309	2948.3384	-2.56	2	8	0.25	1		R.GPSGPQGPSGPPGPKGNSGEPGAPGSKGDTGAK.G
11107	984.1108	2949.3105	2949.3224	-4.05	2	(1)	1.4	1		R.GPSGPQGPSGPPGPKGNSGEPGAPGSKGDTGAK.G 11108
11159	993.4384	2977.2934	2977.2962	-0.95	0	12	0.082	4		K.GPPGASGAPGPQGFQGPAGEPGEPGQTGPAGAR.G
11589	1060.4648	3178.3727	3178.3858	-4.11	1	(3)	2.9	1		R.GANGAPGNDGAKGDAGAPGAPGSQGAPGLQGMPGER.G
11623	1071.4557	3211.3452	3211.3596	-4.48	1	(13)	0.29	3		R.GANGAPGNDGAKGDAGAPGAPGSQGAPGLQGMPGER.G
11730	1081.7959	3242.3659	3242.3654	0.13	1	(31)	0.0047	8		R.GANGAPGNDGAKGDAGAPGAPGSQGAPGLQGMPGER.G
11733	1082.1248	3243.3524	3243.3494	0.92	1	(26)	0.015	5		R.GANGAPGNDGAKGDAGAPGAPGSQGAPGLQGMPGER.G
11743	1082.5164	3244.5272	3244.5167	3.24	2	1	7.6	1		K.GDAGAPGAPGSQGAPGLQGMPGERGAAGLPGPKGDR.G
11775	1087.4547	3259.3423	3259.3444	-0.63	1	32	0.0017	3		R.GANGAPGNDGAKGDAGAPGAPGSQGAPGLQGMPGER.G 11776
11820	1094.5220	3280.5441	3280.5345	2.91	2	19	0.072	2		K.GLTGSPGSPGPDGKTGPPGPAGQDGRPGPPGPPGAR.G
11867	1106.4940	3316.4602	3316.4756	-4.65	1	1	2.4	1		R.GEPGNIGFPGPKGAPGPDGNNGAQGPPGPQGVQGGK.G
11922	1116.5012	3346.4818	3346.4975	-4.67	1	(1)	2.7	1		R.GEPGNIGFPGPKGAPGPDGNNGAQGPPGPQGVQGGK.G
12222	1194.9143	3581.7211	3581.7248	-1.04	2	1	0.76	1		K.GARGSAGPPGATGFPGAAGRVGPPGPSGNAGPPGPPGPVGK.E
12314	1260.2805	3777.8197	3777.8170	0.73	2	3	3	1		R.PGPPGPPGARGQAGVMGFPGPKPGEQGVPGDLGAPGPSGAR.G
M00027 Mass: 122517 Score: 20257 Matches: 1385(982) Sequences: 97(69) emPAI: 88.42
>cu|M00027|COL1_RBBT Oryctolagus
Query	Observed	Mr(expt)	Mr(calc)	ppm	Miss	Score	Expect	Rank	Unique	Peptide
8	350.6905	699.3665	699.3664	0.16	1	18	0.027	1		K.EGGKGPR.G
46	369.6927	737.3709	737.3708	0.09	0	35	0.00064	1		R.GPPGPPGK.A
50	372.2060	742.3974	742.3974	0.11	0	22	0.018	1		R.GAAGIPGGK.G
68	379.6933	757.3721	757.3719	0.31	0	28	0.0033	1		R.GLPGADGR.A 64 65 66 67
69	380.2032	758.3918	758.3923	-0.68	0	(17)	0.037	1		R.GAAGIPGGK.G
78	384.2060	766.3975	766.3974	0.18	0	(16)	0.067	1		R.GAPGPAGPK.G 77
82	384.2061	766.3976	766.3974	0.26	0	18	0.043	1		R.GAPGPAGPK.G 79 80 83 85 86 87 88 90
140	392.2217	782.4289	782.4286	0.35	0	(37)	0.00079	1		R.GAAGLPGPK.G 129 131 133 134 135 138 139 143 147 149 150 151 155 156
154	392.2219	782.4293	782.4286	0.82	0	49	4.9e-05	1		R.GAAGLPGPK.G 130 132 136 137 141 142 144 145 146 148 152 153
157	392.7068	783.3991	783.3987	0.44	1	0	3.8	1		K.PGRPGER.G
158	393.1990	784.3835	784.3828	0.86	0	32	0.0012	1		R.GDQGPVGR.T
159	393.6906	785.3667	785.3668	-0.07	0	(26)	0.005	1		R.GDQGPVGR.T
176	400.2191	798.4237	798.4236	0.22	0	(28)	0.006	1		R.GAAGLPGPK.G
177	400.2194	798.4242	798.4236	0.75	0	(6)	1	1		R.GAAGLPGPK.G
205	408.6960	815.3774	815.3773	0.02	0	24	0.0043	1		R.GEIGNPGR.D
206	408.7019	815.3893	815.3886	0.84	1	13	0.087	1		K.PGERGER.G
231	419.2145	836.4144	836.4141	0.41	0	(11)	0.33	1		R.GPPGPQGAR.G 230
242	422.2016	842.3886	842.3882	0.49	0	40	0.0001	1		K.GEAGPQGAR.G
261	426.2167	850.4188	850.4185	0.36	0	40	0.00021	1		R.GFSGLDGAK.G 257 259 260
264	426.7192	851.4239	851.4250	-1.23	0	23	0.018	1		R.GPPGPQGAR.G 265 266 267 268 269 270 271 272 273 274 275 276
294	434.2141	866.4137	866.4134	0.31	0	(32)	0.0013	1		R.GFSGLDGAK.G
300	434.7352	867.4558	867.4563	-0.49	0	(11)	0.15	1		R.VGAPGPAGAR.G
335	434.7355	867.4565	867.4563	0.28	0	29	0.0021	1		R.VGAPGPAGAR.G 298 299 301 302 303 304 305 306 307 308 309 310 311 312 313 314 315 316 317 318 319 320 321 322 323 324 325 326 327 328 329 330 331 332 333 336 337 338 339 340 341 342 343 344
382	444.2145	886.4145	886.4145	0.01	0	43	9.9e-05	1		R.GSEGPQGVR.G
387	446.7536	891.4926	891.4926	-0.07	0	(31)	0.0013	1		R.PGPIGPAGAR.G 385 386 388
403	449.7590	897.5035	897.5032	0.31	0	(43)	0.00011	1		R.GVVGLPGQR.G 404
438	450.2511	898.4876	898.4872	0.45	0	45	6.3e-05	1		R.GVVGLPGQR.G 410 411 412 413 414 415 416 417 418 419 420 421 422 423 424 425 426 427 428 429 430 431 432 433 434 435 436 437 439 440 441 442
471	454.7510	907.4875	907.4876	-0.04	0	38	0.00024	1		R.PGPIGPAGAR.G 459 460 461 462 463 464 465 466 467 468 469 470 472 473 474 475 476 477 478 479 480 481 482 483 484 485
498	455.2431	908.4717	908.4716	0.14	0	58	1.6e-06	1		R.GPAGPTGPAGK.D 499
504	456.2326	910.4507	910.4508	-0.20	0	34	0.0024	1		R.GHNGLDGLK.G
506	456.2330	910.4514	910.4509	0.60	0	70	5.5e-07	1		R.GPPGSAGAPGK.G 505
544	464.7395	927.4645	927.4662	-1.77	0	(13)	0.2	1		R.PGEAGLPGAK.G
545	464.7405	927.4665	927.4662	0.40	0	37	0.00078	1		R.PGEAGLPGAK.G
573	472.7342	943.4538	943.4546	-0.83	0	(26)	0.0036	1		R.AGVMGPPGSR.G
574	472.7345	943.4544	943.4546	-0.12	0	(50)	1.4e-05	1		R.AGVMGPPGSR.G
588	475.7381	949.4616	949.4618	-0.19	0	(17)	0.037	1		R.PGPPGPPGAR.G
590	475.7382	949.4619	949.4618	0.13	0	24	0.0069	1		R.PGPPGPPGAR.G
630	480.7319	959.4493	959.4495	-0.17	0	(32)	0.0009	1		R.AGVMGPPGSR.G
631	480.7320	959.4494	959.4495	-0.05	0	54	5e-06	1		R.AGVMGPPGSR.G 611 612 613 614 615 616 617 618 619 620 621 622 623 624 625 626 627 628 629 632 633 634 635 636 637 638 639 640 641 642 643 644 645
674	488.7289	975.4432	975.4444	-1.27	0	(33)	0.00049	1		R.AGVMGPPGSR.G 675 676
863	353.1930	1056.5571	1056.5564	0.65	1	(24)	0.012	1		R.GAAGIPGGKGEK.G
904	537.2830	1072.5514	1072.5513	0.07	1	29	0.0043	1		R.GAAGIPGGKGEK.G
942	541.7955	1081.5765	1081.5768	-0.25	0	(2)	0.58	1	U	R.GLVGEPGPAGTK.G
961	545.2937	1088.5729	1088.5727	0.13	0	(27)	0.004	1		R.GVQGPPGPAGPR.G
1076	549.2524	1096.4903	1096.4897	0.54	1	42	0.00019	1		R.DGQPGHKGER.G
1077	366.5042	1096.4907	1096.4897	0.88	1	(10)	0.3	1		R.DGQPGHKGER.G
1084	549.7932	1097.5719	1097.5717	0.16	0	59	1.2e-06	1	U	R.GLVGEPGPAGTK.G 1083 1086
1085	549.7932	1097.5719	1097.5717	0.16	0	(5)	0.29	1	U	R.GLVGEPGPAGTK.G
1087	549.7939	1097.5732	1097.5717	1.38	0	(16)	0.028	1	U	R.GLVGEPGPAGTK.G
1089	550.7520	1099.4895	1099.4894	0.06	0	6	1	4		R.EGSPGAEGSPGR.D
1108	553.2913	1104.5680	1104.5676	0.31	0	(43)	8.7e-05	1		R.GVQGPPGPAGPR.G 1102 1103 1104 1105 1107
1110	553.2914	1104.5683	1104.5676	0.64	0	52	1.2e-05	1		R.GVQGPPGPAGPR.G 1106 1109 1111
1159	553.7833	1105.5521	1105.5516	0.41	0	(41)	0.00014	1		R.GVQGPPGPAGPR.G 1120 1149 1156 1164 1171 1172
1167	553.7835	1105.5525	1105.5516	0.75	0	(50)	1.8e-05	1		R.GVQGPPGPAGPR.G 1119 1121 1122 1123 1124 1125 1126 1127 1128 1129 1130 1131 1132 1133 1134 1135 1136 1137 1138 1139 1140 1141 1142 1143 1144 1145 1146 1147 1148 1150 1151 1152 1153 1154 1155 1157 1158 1160 1161 1162 1163 1165 1166 1168 1169 1170
1187	371.2002	1110.5787	1110.5782	0.44	1	(22)	0.025	1		R.GAAGLPGPKGDR.G
1265	374.5280	1120.5622	1120.5625	-0.30	0	(22)	0.014	1		R.GVQGPPGPAGPR.G
1267	561.7798	1121.5451	1121.5466	-1.26	0	(26)	0.0052	1		R.GVQGPPGPAGPR.G
1268	561.7805	1121.5464	1121.5466	-0.17	0	(32)	0.0013	1		R.GVQGPPGPAGPR.G
1269	561.7809	1121.5472	1121.5466	0.59	0	(26)	0.005	1		R.GVQGPPGPAGPR.G
1281	564.2935	1126.5725	1126.5731	-0.54	1	44	0.00017	1		R.GAAGLPGPKGDR.G 1282
1284	376.5317	1126.5734	1126.5731	0.26	1	(30)	0.0037	1		R.GAAGLPGPKGDR.G 1283 1285
1303	565.7969	1129.5792	1129.5802	-0.85	0	(35)	0.0024	1		R.GLPGTAGLPGMK.G 1304
1369	573.7842	1145.5539	1145.5539	-0.01	0	(40)	0.00018	1		R.GQAGVMGFPGPK.P
1370	573.7944	1145.5743	1145.5751	-0.66	0	55	1.9e-05	1		R.GLPGTAGLPGMK.G
1372	573.7949	1145.5752	1145.5751	0.09	0	(17)	0.14	1		R.GLPGTAGLPGMK.G 1371 1374
1373	573.7949	1145.5753	1145.5751	0.19	0	(15)	0.19	1		R.GLPGTAGLPGMK.G
1451	581.2893	1160.5641	1160.5648	-0.68	0	(78)	8.8e-08	1		R.GQAGVMGFPGPK.P 1452
1460	581.7816	1161.5486	1161.5489	-0.26	0	(61)	4.7e-06	1		R.GQAGVMGFPGPK.P 1454 1455 1456 1457 1458 1459 1461 1462 1464 1465 1466 1468 1469
1463	581.7818	1161.5490	1161.5489	0.16	0	(36)	0.0015	1		R.GQAGVMGFPGPK.P 1467
1470	581.7925	1161.5704	1161.5700	0.35	0	(31)	0.0017	1		R.GLPGTAGLPGMK.G
1529	589.2861	1176.5576	1176.5598	-1.85	0	(40)	0.00083	1		R.GQAGVMGFPGPK.P
1530	589.2869	1176.5593	1176.5598	-0.40	0	(58)	1.5e-05	1		R.GQAGVMGFPGPK.P 1528 1531
1544	589.7785	1177.5425	1177.5438	-1.12	0	(65)	2.5e-06	1		R.GQAGVMGFPGPK.P
1545	589.7786	1177.5426	1177.5438	-1.02	0	(32)	0.0055	1		R.GQAGVMGFPGPK.P 1563
1546	589.7787	1177.5428	1177.5438	-0.81	0	(48)	0.00012	1		R.GQAGVMGFPGPK.P
1560	589.7791	1177.5437	1177.5438	-0.09	0	79	1.1e-07	1		R.GQAGVMGFPGPK.P 1542 1543 1547 1548 1549 1550 1551 1552 1553 1554 1555 1556 1557 1558 1559 1561 1562 1564 1565 1566 1568 1569 1570 1571 1572 1573 1574 1575 1576 1577 1578
1567	589.7793	1177.5440	1177.5438	0.23	0	(35)	0.0024	1		R.GQAGVMGFPGPK.P
1693	597.2845	1192.5545	1192.5547	-0.12	0	(24)	0.044	1		R.GQAGVMGFPGPK.P
1694	398.5267	1192.5584	1192.5585	-0.11	1	(19)	0.13	1		K.AGEDGHPGKPGR.P
1699	597.7764	1193.5383	1193.5387	-0.33	0	(60)	6.5e-06	1		R.GQAGVMGFPGPK.P 1698 1700
1701	597.7765	1193.5385	1193.5387	-0.13	0	(21)	0.052	1		R.GQAGVMGFPGPK.P
1702	597.7772	1193.5398	1193.5387	0.89	0	(44)	0.00025	1		R.GQAGVMGFPGPK.P
1755	601.2964	1200.5783	1200.5775	0.69	0	(56)	7.6e-06	1		R.GEPGNIGFPGPK.G 1753 1754
1766	601.7877	1201.5609	1201.5615	-0.53	0	68	5e-07	1		R.GEPGNIGFPGPK.G 1761 1763 1764 1765 1768 1769 1770 1771 1772 1774 1775 1776 1777 1778 1779 1780
1767	601.7877	1201.5609	1201.5615	-0.53	0	(38)	0.00057	1		R.GEPGNIGFPGPK.G 1760 1762 1773 1781
1799	603.8112	1205.6079	1205.6081	-0.19	0	(36)	0.0011	1		R.GFPGTPGLPGFK.G 1801
1800	603.8113	1205.6080	1205.6081	-0.09	0	(34)	0.0016	1		R.GFPGTPGLPGFK.G
1811	605.2839	1208.5533	1208.5534	-0.09	1	33	0.0032	1		K.AGEDGHPGKPGR.P
1814	605.7743	1209.5340	1209.5336	0.35	0	(11)	0.16	1		R.GQAGVMGFPGPK.P
1837	608.2899	1214.5652	1214.5640	0.99	1	31	0.00081	1		R.GEIGNPGRDGAR.G
1866	611.8080	1221.6015	1221.6030	-1.22	0	(16)	0.11	1		R.GFPGTPGLPGFK.G 1867 1881
1874	611.8087	1221.6028	1221.6030	-0.22	0	49	4.7e-05	1		R.GFPGTPGLPGFK.G 1865 1868 1871 1872 1875 1876 1878 1879 1880
1882	611.8092	1221.6039	1221.6030	0.68	0	(30)	0.0038	1		R.GFPGTPGLPGFK.G 1869 1870 1873 1877 1883
1908	614.7995	1227.5844	1227.5844	0.05	2	36	0.00062	1		R.GDKGEPGDKGPR.G
1985	413.2144	1236.6213	1236.6211	0.17	1	34	0.00038	1		R.GPAGPTGPAGKDGR.S 1986
1990	619.8060	1237.5974	1237.5979	-0.45	0	(14)	0.089	1		R.GFPGTPGLPGFK.G
2008	414.5579	1240.6519	1240.6524	-0.38	1	(27)	0.0041	1		R.GVVGLPGQRGER.G 2010
2009	621.3334	1240.6522	1240.6524	-0.17	1	31	0.0015	1		R.GVVGLPGQRGER.G
2011	621.8017	1241.5888	1241.5888	0.02	0	63	2.3e-06	1		K.GLTGSPGSPGPDGK.T
2012	621.8022	1241.5899	1241.5888	0.90	0	(41)	0.00032	1		K.GLTGSPGSPGPDGK.T
2091	629.7992	1257.5838	1257.5837	0.07	0	(58)	6e-06	1		K.GLTGSPGSPGPDGK.T 2072 2073 2075 2076 2077 2078 2079 2080 2081 2082 2083 2084 2085 2086 2087 2088 2089 2090 2092 2093 2094 2095 2096 2097 2098 2099 2100 2101 2102 2103 2104 2105 2106 2107 2108 2109 2110 2111
2159	423.2299	1266.6677	1266.6681	-0.25	0	(35)	0.00037	1		R.GIPGPVGAAGATGAR.G
2174	634.3414	1266.6683	1266.6681	0.19	0	102	7e-11	1		R.GIPGPVGAAGATGAR.G 2146 2147 2148 2149 2150 2151 2152 2153 2154 2155 2156 2157 2158 2160 2161 2162 2163 2164 2165 2166 2167 2168 2169 2170 2171 2172 2173 2176 2177 2178 2179 2180 2181 2182 2183 2184 2185 2186 2187 2188 2189 2190 2191 2192 2193 2194 2195 2196 2197 2199 2200 2201
2198	423.2303	1266.6691	1266.6681	0.84	0	(4)	0.52	1		R.GIPGPVGAAGATGAR.G
2327	645.7936	1289.5726	1289.5736	-0.76	0	(3)	1.1	1		K.GLTGSPGSPGPDGK.T
2373	648.8326	1295.6506	1295.6510	-0.32	0	(36)	0.0005	1		R.GFPGLPGPSGEPGK.Q
2459	656.8298	1311.6450	1311.6459	-0.72	0	(18)	0.073	1		R.GFPGLPGPSGEPGK.Q
2463	656.8301	1311.6456	1311.6459	-0.25	0	(50)	3.8e-05	1		R.GFPGLPGPSGEPGK.Q 2460 2461 2464 2466 2467
2465	656.8304	1311.6462	1311.6459	0.21	0	(41)	0.00033	1		R.GFPGLPGPSGEPGK.Q 2462
2468	656.8307	1311.6469	1311.6459	0.77	0	(6)	1.6	1		R.GFPGLPGPSGEPGK.Q
2473	439.2166	1314.6281	1314.6277	0.34	1	6	0.29	1		R.GSPGSRGLPGADGR.A
2526	664.8271	1327.6397	1327.6409	-0.84	0	(35)	0.0013	1		R.GFPGLPGPSGEPGK.Q 2522 2523 2542 2557 2561
2527	664.8272	1327.6399	1327.6409	-0.75	0	61	3.1e-06	1		R.GFPGLPGPSGEPGK.Q 2520 2521 2524 2525 2528 2529 2530 2532 2533 2534 2535 2536 2537 2538 2539 2540 2541 2543 2544 2545 2546 2547 2548 2549 2550 2551 2552 2553 2554 2555 2556 2558 2559 2560 2562 2563 2564 2565
2531	664.8273	1327.6401	1327.6409	-0.56	0	(38)	0.00059	1		R.GFPGLPGPSGEPGK.Q
2575	666.8314	1331.6483	1331.6470	0.97	0	(80)	2.3e-08	1		R.GPSGPQGPSGPPGPK.G 2574
2582	667.3223	1332.6301	1332.6310	-0.68	0	95	7.6e-10	1		R.GPSGPQGPSGPPGPK.G 2577 2578 2580 2581 2583 2584 2585 2586 2587 2588 2589 2590 2591 2592 2593 2594 2595 2596 2597 2598 2599 2600 2601 2602 2603 2604 2605 2607 2608 2609 2610 2611 2612 2613 2614 2615 2616 2617 2618 2619 2620 2621 2622 2623 2624 2625 2626 2627 2628 2629 2630 2631 2632 2633 2634 2635 2636 2637 2638 2639 2641
2606	667.3227	1332.6308	1332.6310	-0.13	0	(3)	1.1	1		R.GPSGPQGPSGPPGPK.G
2666	672.8255	1343.6364	1343.6358	0.50	0	(60)	4.3e-06	1		R.GFPGLPGPSGEPGK.Q 2663 2664 2665
2667	672.8256	1343.6367	1343.6358	0.69	0	(38)	0.00067	1		R.GFPGLPGPSGEPGK.Q
2685	674.8270	1347.6394	1347.6419	-1.89	0	(2)	1.4	1		R.GPSGPQGPSGPPGPK.G
2688	675.3188	1348.6230	1348.6259	-2.16	0	(11)	0.19	1		R.GPSGPQGPSGPPGPK.G
2690	675.3199	1348.6253	1348.6259	-0.44	0	(80)	2.3e-08	1		R.GPSGPQGPSGPPGPK.G 2692 2693
2694	675.3203	1348.6260	1348.6259	0.02	0	(76)	5.5e-08	1		R.GPSGPQGPSGPPGPK.G
2695	675.3207	1348.6269	1348.6259	0.74	0	(40)	0.00023	1		R.GPSGPQGPSGPPGPK.G
2696	675.3210	1348.6274	1348.6259	1.10	0	(56)	5.7e-06	1		R.GPSGPQGPSGPPGPK.G 2689 2691 2697
2698	675.3213	1348.6280	1348.6259	1.55	0	(26)	0.0064	1		R.GPSGPQGPSGPPGPK.G
2699	675.3213	1348.6281	1348.6259	1.64	0	(16)	0.058	1		R.GPSGPQGPSGPPGPK.G
2700	675.3223	1348.6300	1348.6259	3.00	0	(16)	0.06	1		R.GPSGPQGPSGPPGPK.G
2742	683.3173	1364.6200	1364.6209	-0.65	0	(24)	0.0088	1		R.GPSGPQGPSGPPGPK.G
2743	683.3173	1364.6201	1364.6209	-0.55	0	(38)	0.00038	1		R.GPSGPQGPSGPPGPK.G 2741
2990	476.9110	1427.7110	1427.7117	-0.47	1	(40)	9.6e-05	1		K.GETGLRGEIGNPGR.D
2996	477.2389	1428.6948	1428.6957	-0.60	1	54	3.7e-06	1		K.GETGLRGEIGNPGR.D 2998
2997	715.3552	1428.6959	1428.6957	0.13	1	(27)	0.0018	1		K.GETGLRGEIGNPGR.D
3029	721.3599	1440.7052	1440.7070	-1.24	2	2	2	1		K.EGGKGPRGETGPAGR.P
3192	733.3491	1464.6836	1464.6845	-0.65	0	(11)	0.087	1		R.GEPGPTGLPGPPGER.G
3198	733.3494	1464.6842	1464.6845	-0.23	0	(35)	0.00031	1		R.GEPGPTGLPGPPGER.G
3199	489.2354	1464.6843	1464.6845	-0.13	0	(21)	0.0092	1		R.GEPGPTGLPGPPGER.G
3209	733.3497	1464.6849	1464.6845	0.28	0	58	1.7e-06	1		R.GEPGPTGLPGPPGER.G 3188 3189 3190 3191 3193 3195 3196 3200 3203 3204 3205 3207 3208 3210 3212 3213 3214 3215 3216 3217 3219 3221 3222 3223 3225 3226 3227 3229 3231 3232 3234
3220	733.3500	1464.6855	1464.6845	0.69	0	(47)	2.3e-05	1		R.GEPGPTGLPGPPGER.G 3197 3201 3206 3211 3224 3230
3228	733.3505	1464.6864	1464.6845	1.27	0	(9)	0.13	1		R.GEPGPTGLPGPPGER.G 3194 3233
3315	741.3470	1480.6795	1480.6794	0.08	0	(16)	0.027	1		R.GEPGPTGLPGPPGER.G 3316
3356	745.8600	1489.7054	1489.7049	0.34	0	49	4e-05	2		R.PGEVGPPGPPGPAGEK.G
3357	745.8600	1489.7055	1489.7049	0.43	0	(38)	0.00056	2		R.PGEVGPPGPPGPAGEK.G
3443	753.8608	1505.7071	1505.6998	4.84	0	(9)	0.42	1		R.PGEVGPPGPPGPAGEK.G
3905	529.5896	1585.7470	1585.7485	-0.95	0	(30)	0.0052	1		K.GANGAPGIAGAPGFPGAR.G 3918
3907	793.8811	1585.7477	1585.7485	-0.53	0	65	1.6e-06	1		K.GANGAPGIAGAPGFPGAR.G 3902 3903 3904 3906 3908 3909 3910 3911 3912 3913 3914 3915 3916 3917 3919 3920 3921 3922 3924 3925 3926 3927 3928 3929 3930 3931 3932 3933 3934 3935 3936 3938 3939 3940 3941 3942 3943 3944 3945 3946 3947 3948 3949 3950 3951 3952 3953 3954 3955 3956 3957 3958 3959 3960 3961 3962 3963 3964 3965 3966 3967 3968
4056	534.6019	1600.7838	1600.7845	-0.48	1	(26)	0.0039	1		R.GFSGLDGAKGDAGPAGPK.G
4102	804.8849	1607.7552	1607.7540	0.77	0	5	0.34	5		R.GSPGEPGSAGPAGPPGLR.G
4136	539.9337	1616.7793	1616.7795	-0.09	1	35	0.0013	1		R.GFSGLDGAKGDAGPAGPK.G
4206	816.4103	1630.8060	1630.8064	-0.21	0	(52)	8.8e-06	2		R.GELGPVGNPGPSGPAGPR.G
4207	544.6094	1630.8063	1630.8064	-0.03	0	(45)	5.1e-05	2		R.GELGPVGNPGPSGPAGPR.G
4211	816.9017	1631.7888	1631.7904	-0.96	0	(71)	1.3e-07	1		R.GELGPVGNPGPSGPAGPR.G 4215 4216 4217 4219 4221 4225 4226 4227 4231 4233 4237 4239
4218	544.9373	1631.7901	1631.7904	-0.14	0	(48)	2.4e-05	2		R.GELGPVGNPGPSGPAGPR.G
4222	816.9026	1631.7906	1631.7904	0.16	0	82	1e-08	1		R.GELGPVGNPGPSGPAGPR.G 4210 4212 4213 4214 4220 4223 4224 4228 4229 4230 4232 4234 4235 4236 4238
4261	547.2726	1638.7961	1638.7962	-0.03	1	(4)	1.7	1		K.GSPGEAGRPGEAGLPGAK.G
4262	820.4066	1638.7987	1638.7962	1.54	1	(34)	0.0018	2		K.GSPGEAGRPGEAGLPGAK.G
4290	550.2641	1647.7705	1647.7713	-0.54	2	(30)	0.0039	1		K.AGEDGHPGKPGRPGER.G
4291	824.8933	1647.7721	1647.7713	0.44	2	33	0.0021	1		K.AGEDGHPGKPGRPGER.G
4292	550.2648	1647.7725	1647.7713	0.69	2	(13)	0.17	1		K.AGEDGHPGKPGRPGER.G
4293	824.9004	1647.7862	1647.7853	0.57	0	(67)	3.4e-07	1		R.GELGPVGNPGPSGPAGPR.G
4294	824.9009	1647.7873	1647.7853	1.24	0	(41)	0.00012	1		R.GELGPVGNPGPSGPAGPR.G
4323	552.6042	1654.7909	1654.7911	-0.10	1	(22)	0.024	1		K.GSPGEAGRPGEAGLPGAK.G 4324 4325 4326 4327 4328 4329 4330 4331 4333 4336
4332	552.6045	1654.7916	1654.7911	0.34	1	(5)	1.4	1		K.GSPGEAGRPGEAGLPGAK.G
4339	552.6049	1654.7929	1654.7911	1.12	1	(54)	1.8e-05	1		K.GSPGEAGRPGEAGLPGAK.G 4334 4337
4340	828.4042	1654.7939	1654.7911	1.72	1	65	1.3e-06	1		K.GSPGEAGRPGEAGLPGAK.G 4335 4338
4364	555.5959	1663.7658	1663.7663	-0.26	2	(32)	0.0026	1		K.AGEDGHPGKPGRPGER.G
4365	832.8906	1663.7667	1663.7663	0.26	2	(30)	0.0036	1		K.AGEDGHPGKPGRPGER.G
4397	557.6323	1669.8751	1669.8747	0.24	2	(6)	0.44	1		R.GAAGIPGGKGEKGETGLR.G
4399	557.9357	1670.7852	1670.7860	-0.49	1	(5)	0.65	1		K.GSPGEAGRPGEAGLPGAK.G
4400	836.4002	1670.7859	1670.7860	-0.08	1	(1)	1.8	2		K.GSPGEAGRPGEAGLPGAK.G
4456	562.9634	1685.8683	1685.8697	-0.80	2	(11)	0.14	1		R.GAAGIPGGKGEKGETGLR.G
4457	843.9421	1685.8697	1685.8697	0.04	2	47	3.4e-05	1		R.GAAGIPGGKGEKGETGLR.G
4696	579.2915	1734.8527	1734.8537	-0.58	1	(22)	0.026	1		R.GHNGLDGLKGQPGAPGVK.G 4697
4698	868.4352	1734.8558	1734.8537	1.22	1	55	1.4e-05	1		R.GHNGLDGLKGQPGAPGVK.G
4705	868.9141	1735.8136	1735.8126	0.58	0	(89)	1.7e-09	1		R.GPPGAVGSPGVNGAPGEAGR.D 4704
4758	876.4123	1750.8100	1750.8122	-1.25	0	11	0.28	1		K.PGEQGVPGDLGAPGPSGAR.G
4759	584.6151	1750.8233	1750.8235	-0.08	0	(6)	0.53	1		R.GPPGAVGSPGVNGAPGEAGR.D
4767	584.9423	1751.8051	1751.8075	-1.34	0	(12)	0.089	1		R.GPPGAVGSPGVNGAPGEAGR.D
4768	876.9109	1751.8073	1751.8075	-0.08	0	(26)	0.0033	1		R.GPPGAVGSPGVNGAPGEAGR.D
4771	876.9115	1751.8084	1751.8075	0.55	0	94	5.1e-10	1		R.GPPGAVGSPGVNGAPGEAGR.D 4769 4770 4772 4773 4774 4775
4840	588.9588	1763.8546	1763.8551	-0.29	1	(4)	0.41	3		K.RGSPGEPGSAGPAGPPGLR.G 4838
4841	588.9589	1763.8548	1763.8551	-0.19	1	(6)	0.23	3		K.RGSPGEPGSAGPAGPPGLR.G 4849
4846	882.9351	1763.8556	1763.8551	0.27	1	(11)	0.077	4		K.RGSPGEPGSAGPAGPPGLR.G
4850	588.9595	1763.8568	1763.8551	0.96	1	11	0.072	4		K.RGSPGEPGSAGPAGPPGLR.G 4836
4851	882.9357	1763.8568	1763.8551	0.96	1	(11)	0.078	3		K.RGSPGEPGSAGPAGPPGLR.G 4847
4924	594.2911	1779.8516	1779.8500	0.89	1	(4)	0.36	2		K.RGSPGEPGSAGPAGPPGLR.G
4946	595.2722	1782.7948	1782.7955	-0.39	1	(32)	0.0024	1		R.GPNGDSGRPGEPGLMGPR.P
4947	892.4055	1782.7965	1782.7955	0.54	1	(37)	0.00079	1		R.GPNGDSGRPGEPGLMGPR.P
5005	600.6036	1798.7891	1798.7904	-0.75	1	(23)	0.013	1		R.GPNGDSGRPGEPGLMGPR.P 5004 5027
5016	600.6041	1798.7905	1798.7904	0.06	1	49	3.6e-05	1		R.GPNGDSGRPGEPGLMGPR.P 5001 5002 5003 5006 5007 5008 5009 5011 5012 5014 5015 5017 5019 5020 5021 5022 5024 5026 5028
5018	900.4027	1798.7909	1798.7904	0.24	1	(22)	0.015	1		R.GPNGDSGRPGEPGLMGPR.P 5013 5023
5025	600.6046	1798.7920	1798.7904	0.88	1	(33)	0.0013	1		R.GPNGDSGRPGEPGLMGPR.P 5010
5169	605.9357	1814.7854	1814.7854	0.01	1	(37)	0.00036	1		R.GPNGDSGRPGEPGLMGPR.P 5168 5170
5171	908.4015	1814.7885	1814.7854	1.76	1	(21)	0.014	1		R.GPNGDSGRPGEPGLMGPR.P
5274	912.8995	1823.7844	1823.7810	1.87	0	83	1.4e-08	1		K.GEPGSAGPQGPPGPSGEEGK.R
5277	609.3074	1824.9003	1824.9007	-0.20	0	(16)	0.032	1		R.VGPPGPSGNAGPPGPPGPVGK.E
5278	913.4583	1824.9020	1824.9007	0.71	0	(15)	0.042	1		R.VGPPGPSGNAGPPGPPGPVGK.E
5291	610.3015	1827.8827	1827.8823	0.21	2	7	0.55	1		K.GETGLRGEIGNPGRDGAR.G
5395	921.4544	1840.8943	1840.8956	-0.72	0	(11)	0.09	1		R.VGPPGPSGNAGPPGPPGPVGK.E 5411
5406	614.6391	1840.8955	1840.8956	-0.07	0	(22)	0.0076	1		R.VGPPGPSGNAGPPGPPGPVGK.E 5389 5390 5391 5393 5397 5398 5399 5403 5407 5414 5415 5418 5419 5420 5421
5410	921.4553	1840.8961	1840.8956	0.28	0	40	0.00011	1		R.VGPPGPSGNAGPPGPPGPVGK.E 5400 5401 5405 5424 5425
5412	614.6393	1840.8962	1840.8956	0.34	0	(28)	0.0022	1		R.VGPPGPSGNAGPPGPPGPVGK.E 5394 5396 5402 5404 5413 5422
5417	921.4556	1840.8967	1840.8956	0.61	0	(18)	0.018	1		R.VGPPGPSGNAGPPGPPGPVGK.E
5423	614.6397	1840.8973	1840.8956	0.93	0	(16)	0.035	1		R.VGPPGPSGNAGPPGPPGPVGK.E 5409
5449	925.4326	1848.8506	1848.8490	0.84	0	(70)	9.2e-08	1		K.GEPGPTGVQGPPGPAGEEGK.R 5448 5450
5455	617.6179	1849.8317	1849.8330	-0.69	0	(14)	0.039	1		K.GEPGPTGVQGPPGPAGEEGK.R
5456	925.9243	1849.8341	1849.8330	0.57	0	99	1.2e-10	1		K.GEPGPTGVQGPPGPAGEEGK.R
5493	619.9709	1856.8908	1856.8905	0.18	0	(29)	0.0016	1		R.VGPPGPSGNAGPPGPPGPVGK.E 5492
5494	929.4529	1856.8912	1856.8905	0.38	0	(38)	0.00019	1		R.VGPPGPSGNAGPPGPPGPVGK.E
5495	929.4531	1856.8916	1856.8905	0.58	0	(37)	0.00026	1		R.VGPPGPSGNAGPPGPPGPVGK.E 5496
5571	937.4516	1872.8886	1872.8854	1.72	0	(33)	0.00068	1		R.VGPPGPSGNAGPPGPPGPVGK.E
5741	638.2960	1911.8661	1911.8671	-0.56	1	5	0.49	1		R.GETGPSGPAGPTGARGAPGDR.G
6149	664.3204	1989.9395	1989.9392	0.13	1	(9)	0.11	1		K.GEPGPTGVQGPPGPAGEEGKR.G
6150	995.9784	1989.9422	1989.9392	1.52	1	(56)	2.5e-06	1		K.GEPGPTGVQGPPGPAGEEGKR.G
6218	669.3242	2004.9508	2004.9501	0.35	1	(2)	0.7	1		K.GEPGPTGVQGPPGPAGEEGKR.G
6220	669.3244	2004.9514	2004.9501	0.63	1	(20)	0.01	1		K.GEPGPTGVQGPPGPAGEEGKR.G 6221 6227
6223	1003.4834	2004.9522	2004.9501	1.06	1	85	3.2e-09	1		K.GEPGPTGVQGPPGPAGEEGKR.G 6222
6225	669.3251	2004.9536	2004.9501	1.72	1	(0)	0.93	1		K.GEPGPTGVQGPPGPAGEEGKR.G
6237	669.6500	2005.9281	2005.9341	-3.02	1	(9)	0.12	1		K.GEPGPTGVQGPPGPAGEEGKR.G 6241
6247	1003.9746	2005.9347	2005.9341	0.27	1	(44)	3.7e-05	1		K.GEPGPTGVQGPPGPAGEEGKR.G
6250	669.6525	2005.9356	2005.9341	0.72	1	(16)	0.028	1		K.GEPGPTGVQGPPGPAGEEGKR.G 6236 6238 6242 6248
6251	669.6525	2005.9358	2005.9341	0.81	1	(35)	0.00031	1		K.GEPGPTGVQGPPGPAGEEGKR.G 6240 6254
6252	669.6525	2005.9358	2005.9341	0.81	1	(5)	0.31	1		K.GEPGPTGVQGPPGPAGEEGKR.G
6255	669.6535	2005.9387	2005.9341	2.27	1	(8)	0.16	1		K.GEPGPTGVQGPPGPAGEEGKR.G 6244
6376	674.9830	2021.9273	2021.9290	-0.88	1	(8)	0.15	1		K.GEPGPTGVQGPPGPAGEEGKR.G
6518	679.6599	2035.9579	2035.9599	-0.99	0	(27)	0.0033	1		R.GEVGPAGPNGFAGPAGAAGQPGAK.G
6541	681.3246	2040.9521	2040.9614	-4.54	1	(3)	0.9	2		K.TGPPGPAGQDGRPGPPGPPGAR.G
6544	681.3270	2040.9593	2040.9614	-1.03	1	(1)	1.4	1		K.TGPPGPAGQDGRPGPPGPPGAR.G
6546	681.3281	2040.9624	2040.9614	0.49	1	(42)	0.00011	2		K.TGPPGPAGQDGRPGPPGPPGAR.G
6547	1021.4896	2040.9646	2040.9614	1.57	1	(6)	0.47	2		K.TGPPGPAGQDGRPGPPGPPGAR.G
6669	684.6630	2050.9671	2050.9708	-1.84	0	(32)	0.0022	1		R.GEVGPAGPNGFAGPAGAAGQPGAK.G
6670	1026.4926	2050.9706	2050.9708	-0.14	0	(60)	3.8e-06	1		R.GEVGPAGPNGFAGPAGAAGQPGAK.G
6671	684.6644	2050.9713	2050.9708	0.21	0	(11)	0.32	1		R.GEVGPAGPNGFAGPAGAAGQPGAK.G
6673	1026.9819	2051.9493	2051.9548	-2.70	0	(72)	4.3e-07	1		R.GEVGPAGPNGFAGPAGAAGQPGAK.G 6678 6681
6682	1026.9846	2051.9547	2051.9548	-0.08	0	83	1.9e-08	1		R.GEVGPAGPNGFAGPAGAAGQPGAK.G 6674 6675 6676 6677 6679 6683 6684 6686 6687 6688 6689 6690
6685	684.9925	2051.9556	2051.9548	0.39	0	(35)	0.0012	1		R.GEVGPAGPNGFAGPAGAAGQPGAK.G
6761	686.6595	2056.9566	2056.9563	0.17	1	(30)	0.0018	1		K.TGPPGPAGQDGRPGPPGPPGAR.G 6714 6715 6718 6721 6723 6724 6728 6731 6732 6733 6737 6741 6742 6743 6752 6753 6755 6758 6770 6771 6774 6776 6780 6782 6791
6778	686.6596	2056.9570	2056.9563	0.34	1	(21)	0.014	2		K.TGPPGPAGQDGRPGPPGPPGAR.G 6748 6769
6787	1029.4861	2056.9576	2056.9563	0.65	1	(15)	0.054	1		K.TGPPGPAGQDGRPGPPGPPGAR.G 6719 6797
6796	686.6615	2056.9627	2056.9563	3.10	1	58	2.9e-06	1		K.TGPPGPAGQDGRPGPPGPPGAR.G 6713 6716 6720 6722 6725 6726 6727 6729 6730 6734 6735 6736 6738 6739 6740 6744 6745 6746 6747 6749 6750 6754 6756 6757 6759 6760 6762 6763 6764 6765 6766 6767 6768 6772 6773 6775 6777 6779 6781 6783 6784 6785 6786 6788 6789 6790 6792 6793 6794 6795 6798
6855	1034.4919	2066.9693	2066.9658	1.73	0	(14)	0.15	1		R.GEVGPAGPNGFAGPAGAAGQPGAK.G
6858	1034.9832	2067.9518	2067.9498	0.96	0	(63)	1.7e-06	1		R.GEVGPAGPNGFAGPAGAAGQPGAK.G
6859	1034.9834	2067.9522	2067.9498	1.20	0	(33)	0.0021	1		R.GEVGPAGPNGFAGPAGAAGQPGAK.G
6860	690.3263	2067.9571	2067.9498	3.52	0	(11)	0.31	1		R.GEVGPAGPNGFAGPAGAAGQPGAK.G
6882	691.9910	2072.9513	2072.9512	0.02	1	(22)	0.013	1		K.TGPPGPAGQDGRPGPPGPPGAR.G
6885	691.9912	2072.9516	2072.9512	0.20	1	(27)	0.0043	2		K.TGPPGPAGQDGRPGPPGPPGAR.G 6880 6881 6883 6884 6886 6888
6978	697.3203	2088.9391	2088.9461	-3.36	1	(1)	1.9	1		K.TGPPGPAGQDGRPGPPGPPGAR.G
6982	697.3240	2088.9503	2088.9461	1.99	1	(5)	0.63	2		K.TGPPGPAGQDGRPGPPGPPGAR.G
6986	1045.4996	2088.9847	2088.9825	1.07	0	(72)	1.3e-07	1		K.GSPGADGPAGAPGTPGPQGIAGQR.G
6987	697.3359	2088.9858	2088.9825	1.59	0	(19)	0.026	1		K.GSPGADGPAGAPGTPGPQGIAGQR.G
6988	1045.5021	2088.9896	2088.9825	3.40	0	(6)	0.56	1		K.GSPGADGPAGAPGTPGPQGIAGQR.G
6995	697.6636	2089.9691	2089.9665	1.24	0	(42)	0.00016	1		K.GSPGADGPAGAPGTPGPQGIAGQR.G
7088	702.6666	2104.9780	2104.9774	0.30	0	(9)	0.2	3		K.GSPGADGPAGAPGTPGPQGIAGQR.G
7091	1053.4974	2104.9803	2104.9774	1.39	0	(23)	0.011	4		K.GSPGADGPAGAPGTPGPQGIAGQR.G 7090
7092	1053.4974	2104.9803	2104.9774	1.39	0	(49)	3e-05	3		K.GSPGADGPAGAPGTPGPQGIAGQR.G 7089
7098	702.9932	2105.9578	2105.9614	-1.69	0	(11)	0.15	1		K.GSPGADGPAGAPGTPGPQGIAGQR.G
7100	702.9941	2105.9606	2105.9614	-0.39	0	(23)	0.0095	1		K.GSPGADGPAGAPGTPGPQGIAGQR.G 7110
7102	1053.9880	2105.9615	2105.9614	0.05	0	93	8e-10	1		K.GSPGADGPAGAPGTPGPQGIAGQR.G 7099 7103 7104 7105 7106 7112 7113
7107	1053.9888	2105.9630	2105.9614	0.75	0	(7)	0.56	1		K.GSPGADGPAGAPGTPGPQGIAGQR.G 7109
7114	702.9972	2105.9697	2105.9614	3.96	0	(4)	0.96	3		K.GSPGADGPAGAPGTPGPQGIAGQR.G
7190	706.9946	2117.9619	2117.9654	-1.68	0	(21)	0.036	1		R.GEPGPPGPAGFAGPPGADGQPGAK.G
7191	1059.9902	2117.9659	2117.9654	0.22	0	63	2.2e-06	1		R.GEPGPPGPAGFAGPPGADGQPGAK.G
7192	706.9960	2117.9663	2117.9654	0.39	0	(37)	0.00083	1		R.GEPGPPGPAGFAGPPGADGQPGAK.G
7193	1059.9907	2117.9669	2117.9654	0.69	0	(14)	0.17	1		R.GEPGPPGPAGFAGPPGADGQPGAK.G
7206	707.9984	2120.9734	2120.9723	0.52	0	(1)	2	3		K.GSPGADGPAGAPGTPGPQGIAGQR.G
7207	707.9985	2120.9738	2120.9723	0.69	0	(11)	0.19	2		K.GSPGADGPAGAPGTPGPQGIAGQR.G
7208	1061.4944	2120.9742	2120.9723	0.89	0	(38)	0.00033	4		K.GSPGADGPAGAPGTPGPQGIAGQR.G
7222	708.3261	2121.9565	2121.9563	0.08	0	(21)	0.014	1		K.GSPGADGPAGAPGTPGPQGIAGQR.G 7225
7226	1061.9868	2121.9591	2121.9563	1.30	0	(86)	6.2e-09	1		K.GSPGADGPAGAPGTPGPQGIAGQR.G 7221 7227
7383	1067.4933	2132.9720	2132.9763	-2.03	0	(5)	2.4	1		R.GEPGPPGPAGFAGPPGADGQPGAK.G
7388	1067.9866	2133.9586	2133.9604	-0.83	0	(34)	0.0019	1		R.GEPGPPGPAGFAGPPGADGQPGAK.G
7389	712.3268	2133.9587	2133.9604	-0.78	0	(26)	0.0099	1		R.GEPGPPGPAGFAGPPGADGQPGAK.G
7390	712.3273	2133.9600	2133.9604	-0.17	0	(36)	0.00099	1		R.GEPGPPGPAGFAGPPGADGQPGAK.G
7391	712.3289	2133.9647	2133.9604	2.05	0	(28)	0.0063	1		R.GEPGPPGPAGFAGPPGADGQPGAK.G
7493	717.6595	2149.9566	2149.9553	0.63	0	(40)	0.00045	1		R.GEPGPPGPAGFAGPPGADGQPGAK.G
7589	722.3210	2163.9413	2163.9305	4.99	0	2	2.3	1		K.GAPGPDGNNGAQGPPGPQGVQGGK.G
7751	1100.4814	2198.9483	2198.9499	-0.69	0	69	4.2e-07	1		K.GDAGAPGAPGSQGAPGLQGMPGER.G
7752	733.9907	2198.9502	2198.9499	0.13	0	(1)	2.5	1		K.GDAGAPGAPGSQGAPGLQGMPGER.G
7757	734.0266	2199.0578	2199.0556	0.99	1	(32)	0.0035	1		R.GETGPAGRPGEVGPPGPPGPAGEK.G 7756
7758	1100.5372	2199.0599	2199.0556	1.94	1	78	9.1e-08	1		R.GETGPAGRPGEVGPPGPPGPAGEK.G
7760	1100.9734	2199.9322	2199.9339	-0.75	0	(68)	5e-07	1		K.GDAGAPGAPGSQGAPGLQGMPGER.G
7761	734.3190	2199.9353	2199.9339	0.64	0	(16)	0.081	1		K.GDAGAPGAPGSQGAPGLQGMPGER.G
7826	739.3580	2215.0521	2215.0506	0.68	1	(44)	0.00024	1		R.GETGPAGRPGEVGPPGPPGPAGEK.G 7812 7813 7814 7815 7816 7817 7818 7819 7820 7821 7822 7823 7824 7825 7827 7828 7829 7831 7832 7833 7834 7835 7836 7837 7839 7840 7841 7843 7844
7830	739.3581	2215.0525	2215.0506	0.85	1	(13)	0.32	1		R.GETGPAGRPGEVGPPGPPGPAGEK.G
7838	1108.5339	2215.0533	2215.0506	1.24	1	(26)	0.015	2		R.GETGPAGRPGEVGPPGPPGPAGEK.G
7842	739.3586	2215.0541	2215.0506	1.59	1	(13)	0.29	2		R.GETGPAGRPGEVGPPGPPGPAGEK.G
7945	744.6893	2231.0460	2231.0455	0.22	1	(14)	0.23	2		R.GETGPAGRPGEVGPPGPPGPAGEK.G 7947
7949	1116.5327	2231.0509	2231.0455	2.42	1	(24)	0.024	2		R.GETGPAGRPGEVGPPGPPGPAGEK.G
7978	747.3571	2239.0493	2239.0506	-0.54	1	(27)	0.0052	1		R.GFPGLPGPSGEPGKQGPSGASGER.G
7980	747.3577	2239.0512	2239.0506	0.27	1	(10)	0.3	1		R.GFPGLPGPSGEPGKQGPSGASGER.G
7981	747.3578	2239.0517	2239.0506	0.52	1	(7)	0.52	2		R.GFPGLPGPSGEPGKQGPSGASGER.G 7979 7982
7983	1120.5337	2239.0528	2239.0506	1.02	1	(63)	1.3e-06	1		R.GFPGLPGPSGEPGKQGPSGASGER.G
8018	750.0200	2247.0382	2247.0404	-0.97	1	(14)	0.25	2		R.GETGPAGRPGEVGPPGPPGPAGEK.G 8019
8058	752.6891	2255.0456	2255.0455	0.06	1	(21)	0.025	1		R.GFPGLPGPSGEPGKQGPSGASGER.G 8048 8049 8051 8052 8056 8057 8059 8068 8071 8072 8074
8060	752.6891	2255.0456	2255.0455	0.06	1	(2)	2.2	1		R.GFPGLPGPSGEPGKQGPSGASGER.G 8055 8065
8061	752.6893	2255.0460	2255.0455	0.23	1	(8)	0.55	1		R.GFPGLPGPSGEPGKQGPSGASGER.G 8050 8054
8062	1128.5303	2255.0460	2255.0455	0.23	1	(77)	5.7e-08	1		R.GFPGLPGPSGEPGKQGPSGASGER.G
8066	752.6894	2255.0463	2255.0455	0.39	1	(3)	1.8	6		R.GFPGLPGPSGEPGKQGPSGASGER.G
8067	752.6894	2255.0463	2255.0455	0.39	1	(4)	1.3	1		R.GFPGLPGPSGEPGKQGPSGASGER.G 8064 8070 8073
8069	752.6895	2255.0467	2255.0455	0.54	1	2	2	1	U	R.GDQGPVGRTGETGASGPPGFPGEK.G 8053
8135	1136.5227	2271.0309	2271.0404	-4.20	1	(5)	1.1	1		R.GFPGLPGPSGEPGKQGPSGASGER.G
8136	758.0193	2271.0360	2271.0404	-1.92	1	(6)	0.87	1		R.GFPGLPGPSGEPGKQGPSGASGER.G
8137	758.0198	2271.0375	2271.0404	-1.28	1	(3)	1.5	2		R.GFPGLPGPSGEPGKQGPSGASGER.G
8142	758.0205	2271.0397	2271.0404	-0.31	1	(22)	0.02	1		R.GFPGLPGPSGEPGKQGPSGASGER.G
8144	1136.5273	2271.0401	2271.0404	-0.11	1	78	5.2e-08	1		R.GFPGLPGPSGEPGKQGPSGASGER.G 8141 8151
8145	1136.5273	2271.0401	2271.0404	-0.11	1	(14)	0.13	1		R.GFPGLPGPSGEPGKQGPSGASGER.G
8146	758.0207	2271.0402	2271.0404	-0.06	1	(20)	0.035	1		R.GFPGLPGPSGEPGKQGPSGASGER.G 8140
8147	758.0208	2271.0404	2271.0404	0.02	1	(0)	2.9	3		R.GFPGLPGPSGEPGKQGPSGASGER.G
8324	766.3785	2296.1138	2296.1084	2.34	0	(0)	1.1	3		K.GDAGPAGPAGPAGPPGPIGNVGAPGPK.G
8325	766.3787	2296.1142	2296.1084	2.49	0	(7)	0.25	1		K.GDAGPAGPAGPAGPPGPIGNVGAPGPK.G
8326	766.3787	2296.1142	2296.1084	2.49	0	(3)	0.57	1		K.GDAGPAGPAGPAGPPGPIGNVGAPGPK.G
8329	1149.0653	2296.1161	2296.1084	3.33	0	(8)	0.2	1		K.GDAGPAGPAGPAGPPGPIGNVGAPGPK.G
8330	766.3795	2296.1165	2296.1084	3.53	0	(10)	0.12	1		K.GDAGPAGPAGPAGPPGPIGNVGAPGPK.G
8333	1149.0659	2296.1173	2296.1084	3.86	0	(26)	0.0028	1		K.GDAGPAGPAGPAGPPGPIGNVGAPGPK.G
8334	1149.0666	2296.1187	2296.1084	4.49	0	43	5.9e-05	1		K.GDAGPAGPAGPAGPPGPIGNVGAPGPK.G 8327 8328 8331 8332
8411	1157.0607	2312.1068	2312.1033	1.49	0	(18)	0.017	1		K.GDAGPAGPAGPAGPPGPIGNVGAPGPK.G
8412	771.7121	2312.1145	2312.1033	4.81	0	(6)	0.29	1		K.GDAGPAGPAGPAGPPGPIGNVGAPGPK.G
8417	772.0375	2313.0908	2313.0874	1.48	0	(2)	0.85	1		K.GDAGPAGPAGPAGPPGPIGNVGAPGPK.G
8474	777.0425	2328.1058	2328.0983	3.23	0	(10)	0.12	1		K.GDAGPAGPAGPAGPPGPIGNVGAPGPK.G
8667	794.6829	2381.0269	2381.0255	0.60	1	(41)	0.0002	1		K.GESGNKGEPGSAGPQGPPGPSGEEGK.R
8724	799.6862	2396.0368	2396.0364	0.17	1	(44)	0.00012	1		K.GESGNKGEPGSAGPQGPPGPSGEEGK.R
8725	799.6865	2396.0376	2396.0364	0.48	1	(46)	6.4e-05	1		K.GESGNKGEPGSAGPQGPPGPSGEEGK.R 8726
8731	800.0144	2397.0214	2397.0204	0.40	1	47	6.1e-05	1		K.GESGNKGEPGSAGPQGPPGPSGEEGK.R
8825	805.0471	2412.1193	2412.1306	-4.67	1	3	1.2	1		R.GEVGPAGPNGFAGPAGAAGQPGAKGEK.G
8984	816.7042	2447.0908	2447.0837	2.92	1	(4)	0.99	1		R.GPSGPQGPSGPPGPKGNSGEPGAPGNK.G
8991	818.0648	2451.1726	2451.1739	-0.51	2	2	10	1		R.GAAGLPGPKGDRGETGPSGPAGPTGAR.G
9070	821.7092	2462.1057	2462.0946	4.49	1	11	0.18	1		R.GPSGPQGPSGPPGPKGNSGEPGAPGNK.G
9172	828.0762	2481.2069	2481.2143	-3.00	2	4	0.45	1		R.GLPGADGRAGVMGPPGSRGSTGPAGVR.G 9174
10184	896.7452	2687.2137	2687.2212	-2.80	1	(19)	0.046	1		R.GAPGDRGEPGPPGPAGFAGPPGADGQPGAK.G
10185	896.7479	2687.2219	2687.2212	0.27	1	(25)	0.012	1		R.GAPGDRGEPGPPGPAGFAGPPGADGQPGAK.G
10267	902.0795	2703.2168	2703.2161	0.23	1	(22)	0.023	1		R.GAPGDRGEPGPPGPAGFAGPPGADGQPGAK.G 10259 10261 10278 10291
10280	902.0805	2703.2197	2703.2161	1.31	1	(27)	0.0067	1		R.GAPGDRGEPGPPGPAGFAGPPGADGQPGAK.G 10262 10263 10265 10266 10268 10269 10270 10272 10273 10276 10277 10282 10285 10286 10288 10289
10290	902.0825	2703.2257	2703.2161	3.55	1	(44)	0.00018	1		R.GAPGDRGEPGPPGPAGFAGPPGADGQPGAK.G 10260 10264 10271 10274 10275 10279 10281 10283 10284 10287
10348	907.4110	2719.2110	2719.2111	-0.01	1	(13)	0.19	1		R.GAPGDRGEPGPPGPAGFAGPPGADGQPGAK.G
10350	907.4114	2719.2123	2719.2111	0.46	1	46	9.9e-05	1		R.GAPGDRGEPGPPGPAGFAGPPGADGQPGAK.G 10347 10349 10351
10370	912.7428	2735.2066	2735.2060	0.21	1	(11)	0.29	1		R.GAPGDRGEPGPPGPAGFAGPPGADGQPGAK.G
10570	932.1122	2793.3149	2793.3067	2.95	0	(18)	0.015	2		K.GHNGLQGLPGLAGQHGDQGAPGAVGPAGPR.G
10580	932.4374	2794.2903	2794.2907	-0.13	0	28	0.0017	3		K.GHNGLQGLPGLAGQHGDQGAPGAVGPAGPR.G 10582
10841	957.7905	2870.3498	2870.3431	2.30	1	6	0.63	1		K.GPKGENGVVGPAGPVGAAGPSGPNGPPGPAGGR.E
11015	973.1307	2916.3702	2916.3672	1.03	1	2	8.6	4		K.GDAGAPGAPGSQGAPGLQGMPGERGAAGLPGPK.G
11066	978.4451	2932.3134	2932.3112	0.76	1	15	0.22	1		R.GEPGPPGPAGFAGPPGADGQPGAKGEPGDAGAK.G
11104	983.7761	2948.3064	2948.3061	0.09	1	(13)	0.29	1		R.GEPGPPGPAGFAGPPGADGQPGAKGEPGDAGAK.G
11159	993.4384	2977.2934	2977.2962	-0.95	0	14	0.045	2		K.GPPGAAGAPGPQGFQGPAGEPGEPGQTGPAGAR.G
11214	997.1680	2988.4821	2988.4789	1.06	0	5	0.29	2		K.GPSGEAGTAGPPGTPGPQGLLGAPGILGLPGSR.G
11222	749.6203	2994.4521	2994.4544	-0.77	1	4	0.39	1		K.GENGVVGPAGPVGAAGPSGPNGPPGPAGGREGLR.G
11393	1032.4960	3094.4661	3094.4592	2.22	1	23	0.01	1		K.GEPGDAGAKGDAGPAGPAGPAGPPGPIGNVGAPGPK.G 11385 11386 11387 11389 11390 11392 11398
11394	1032.4963	3094.4672	3094.4592	2.57	1	(15)	0.054	1		K.GEPGDAGAKGDAGPAGPAGPAGPPGPIGNVGAPGPK.G 11388 11391
11396	1032.4982	3094.4727	3094.4592	4.34	1	(10)	0.17	1		K.GEPGDAGAKGDAGPAGPAGPAGPPGPIGNVGAPGPK.G
11397	1032.4987	3094.4741	3094.4592	4.82	1	(3)	0.92	1		K.GEPGDAGAKGDAGPAGPAGPAGPPGPIGNVGAPGPK.G
11444	1037.8280	3110.4622	3110.4541	2.58	1	(23)	0.0097	1		K.GEPGDAGAKGDAGPAGPAGPAGPPGPIGNVGAPGPK.G 11443
11623	1071.4557	3211.3452	3211.3596	-4.48	1	(17)	0.13	1		R.GSNGAPGNDGAKGDAGAPGAPGSQGAPGLQGMPGER.G
11730	1081.7959	3242.3659	3242.3654	0.13	1	47	0.00011	1		R.GSNGAPGNDGAKGDAGAPGAPGSQGAPGLQGMPGER.G
11731	1081.7965	3242.3677	3242.3654	0.70	1	(40)	0.00052	1		R.GSNGAPGNDGAKGDAGAPGAPGSQGAPGLQGMPGER.G
11733	1082.1248	3243.3524	3243.3494	0.92	1	(47)	0.00012	1		R.GSNGAPGNDGAKGDAGAPGAPGSQGAPGLQGMPGER.G
11743	1082.5164	3244.5272	3244.5167	3.24	2	1	7.6	1		K.GDAGAPGAPGSQGAPGLQGMPGERGAAGLPGPKGDR.G
11770	1087.1279	3258.3620	3258.3604	0.50	1	(43)	0.00015	1		R.GSNGAPGNDGAKGDAGAPGAPGSQGAPGLQGMPGER.G
11775	1087.4547	3259.3423	3259.3444	-0.63	1	(37)	0.00062	1		R.GSNGAPGNDGAKGDAGAPGAPGSQGAPGLQGMPGER.G 11776
11806	1092.4602	3274.3588	3274.3553	1.07	1	(5)	0.28	1		R.GSNGAPGNDGAKGDAGAPGAPGSQGAPGLQGMPGER.G
11812	1092.7883	3275.3432	3275.3393	1.19	1	(24)	0.0043	1		R.GSNGAPGNDGAKGDAGAPGAPGSQGAPGLQGMPGER.G
11820	1094.5220	3280.5441	3280.5345	2.91	2	19	0.072	2		K.GLTGSPGSPGPDGKTGPPGPAGQDGRPGPPGPPGAR.G
11867	1106.4940	3316.4602	3316.4756	-4.65	1	1	2.4	1		R.GEPGNIGFPGPKGAPGPDGNNGAQGPPGPQGVQGGK.G
11922	1116.5012	3346.4818	3346.4975	-4.67	1	(1)	2.7	1		R.GEPGNIGFPGPKGAPGPDGNNGAQGPPGPQGVQGGK.G
11979	1125.2008	3372.5806	3372.5931	-3.71	2	3	0.57	1		K.GPKGENGVVGPAGPVGAAGPSGPNGPPGPAGGREGLR.G
11991	1125.5316	3373.5730	3373.5771	-1.21	2	(1)	0.9	1		K.GPKGENGVVGPAGPVGAAGPSGPNGPPGPAGGREGLR.G
12024	1130.1974	3387.5703	3387.5605	2.92	1	2	0.58	1	U	R.GSPGPPGATGFPGAAGRVGPPGPSGNAGPPGPPGPVGK.E
12217	1192.9291	3575.7654	3575.7506	4.13	2	(3)	1.3	1	U	K.GARGSPGPPGATGFPGAAGRVGPPGPSGNAGPPGPPGPVGK.E
12240	1203.2555	3606.7447	3606.7565	-3.27	2	4	0.48	1	U	K.GARGSPGPPGATGFPGAAGRVGPPGPSGNAGPPGPPGPVGK.E
12249	1208.9221	3623.7445	3623.7354	2.52	2	(0)	2.9	1	U	K.GARGSPGPPGATGFPGAAGRVGPPGPSGNAGPPGPPGPVGK.E
12257	1213.9200	3638.7383	3638.7463	-2.20	2	(1)	1.1	1	U	K.GARGSPGPPGATGFPGAAGRVGPPGPSGNAGPPGPPGPVGK.E
12314	1260.2805	3777.8197	3777.8170	0.73	2	3	3	1		R.PGPPGPPGARGQAGVMGFPGPKPGEQGVPGDLGAPGPSGAR.G
M00003 Mass: 122714 Score: 20135 Matches: 1285(921) Sequences: 80(62) emPAI: 56.93
>cu|M00003|COL1_COW Bos
Query	Observed	Mr(expt)	Mr(calc)	ppm	Miss	Score	Expect	Rank	Unique	Peptide
46	369.6927	737.3709	737.3708	0.09	0	35	0.00064	1		R.GPPGPPGK.A
50	372.2060	742.3974	742.3974	0.11	0	22	0.018	1		R.GAAGIPGGK.G
68	379.6933	757.3721	757.3719	0.31	0	28	0.0033	1		R.GLPGADGR.A 64 65 66 67
69	380.2032	758.3918	758.3923	-0.68	0	(17)	0.037	1		R.GAAGIPGGK.G
78	384.2060	766.3975	766.3974	0.18	0	(16)	0.067	1		R.GAPGPAGPK.G 77
82	384.2061	766.3976	766.3974	0.26	0	18	0.043	1		R.GAPGPAGPK.G 79 80 83 85 86 87 88 90
140	392.2217	782.4289	782.4286	0.35	0	(37)	0.00079	1		R.GAAGLPGPK.G 129 131 133 134 135 138 139 143 147 149 150 151 155 156
154	392.2219	782.4293	782.4286	0.82	0	49	4.9e-05	1		R.GAAGLPGPK.G 130 132 136 137 141 142 144 145 146 148 152 153
157	392.7068	783.3991	783.3987	0.44	1	0	3.8	1		K.PGRPGER.G
158	393.1990	784.3835	784.3828	0.86	0	32	0.0012	1		R.GDQGPVGR.S
159	393.6906	785.3667	785.3668	-0.07	0	(26)	0.005	1		R.GDQGPVGR.S
176	400.2191	798.4237	798.4236	0.22	0	(28)	0.006	1		R.GAAGLPGPK.G
177	400.2194	798.4242	798.4236	0.75	0	(6)	1	1		R.GAAGLPGPK.G
206	408.7019	815.3893	815.3886	0.84	1	13	0.087	1		K.PGERGER.G
231	419.2145	836.4144	836.4141	0.41	0	(11)	0.33	1		R.GPPGPQGAR.G 230
237	421.2301	840.4456	840.4454	0.26	0	32	0.0014	1		R.GVVGPQGAR.G
261	426.2167	850.4188	850.4185	0.36	0	40	0.00021	1		R.GFSGLDGAK.G 257 259 260
264	426.7192	851.4239	851.4250	-1.23	0	23	0.018	1		R.GPPGPQGAR.G 265 266 267 268 269 270 271 272 273 274 275 276
294	434.2141	866.4137	866.4134	0.31	0	(32)	0.0013	1		R.GFSGLDGAK.G
300	434.7352	867.4558	867.4563	-0.49	0	(11)	0.15	1		R.VGAPGPAGAR.G
335	434.7355	867.4565	867.4563	0.28	0	29	0.0021	1		R.VGAPGPAGAR.G 298 299 301 302 303 304 305 306 307 308 309 310 311 312 313 314 315 316 317 318 319 320 321 322 323 324 325 326 327 328 329 330 331 332 333 336 337 338 339 340 341 342 343 344
382	444.2145	886.4145	886.4145	0.01	0	43	9.9e-05	1		R.GSEGPQGVR.G
387	446.7536	891.4926	891.4926	-0.07	0	(31)	0.0013	1		R.PGPIGPAGAR.G 385 386 388
403	449.7590	897.5035	897.5032	0.31	0	(43)	0.00011	1		R.GVVGLPGQR.G 404
438	450.2511	898.4876	898.4872	0.45	0	45	6.3e-05	1		R.GVVGLPGQR.G 410 411 412 413 414 415 416 417 418 419 420 421 422 423 424 425 426 427 428 429 430 431 432 433 434 435 436 437 439 440 441 442
471	454.7510	907.4875	907.4876	-0.04	0	38	0.00024	1		R.PGPIGPAGAR.G 459 460 461 462 463 464 465 466 467 468 469 470 472 473 474 475 476 477 478 479 480 481 482 483 484 485
504	456.2326	910.4507	910.4508	-0.20	0	34	0.0024	1		R.GHNGLDGLK.G
506	456.2330	910.4514	910.4509	0.60	0	23	0.029	5		R.GPAGPSGPAGK.D 505
544	464.7395	927.4645	927.4662	-1.77	0	(13)	0.2	1		R.PGEAGLPGAK.G
545	464.7405	927.4665	927.4662	0.40	0	37	0.00078	1		R.PGEAGLPGAK.G
588	475.7381	949.4616	949.4618	-0.19	0	(17)	0.037	1		R.PGPPGPPGAR.G
590	475.7382	949.4619	949.4618	0.13	0	24	0.0069	1		R.PGPPGPPGAR.G
863	353.1930	1056.5571	1056.5564	0.65	1	(24)	0.012	1		R.GAAGIPGGKGEK.G
904	537.2830	1072.5514	1072.5513	0.07	1	29	0.0043	1		R.GAAGIPGGKGEK.G
961	545.2937	1088.5729	1088.5727	0.13	0	(27)	0.004	1		R.GVQGPPGPAGPR.G
962	545.7361	1089.4576	1089.4574	0.16	0	20	0.019	1		K.GNSGEPGAPGSK.G
1076	549.2524	1096.4903	1096.4897	0.54	1	42	0.00019	1		R.DGQPGHKGER.G
1077	366.5042	1096.4907	1096.4897	0.88	1	(10)	0.3	1		R.DGQPGHKGER.G
1089	550.7520	1099.4895	1099.4894	0.06	0	48	6.8e-05	1		R.EGAPGAEGSPGR.D
1108	553.2913	1104.5680	1104.5676	0.31	0	(43)	8.7e-05	1		R.GVQGPPGPAGPR.G 1102 1103 1104 1105 1107
1110	553.2914	1104.5683	1104.5676	0.64	0	52	1.2e-05	1		R.GVQGPPGPAGPR.G 1106 1109 1111
1159	553.7833	1105.5521	1105.5516	0.41	0	(41)	0.00014	1		R.GVQGPPGPAGPR.G 1120 1149 1156 1164 1171 1172
1167	553.7835	1105.5525	1105.5516	0.75	0	(50)	1.8e-05	1		R.GVQGPPGPAGPR.G 1119 1121 1122 1123 1124 1125 1126 1127 1128 1129 1130 1131 1132 1133 1134 1135 1136 1137 1138 1139 1140 1141 1142 1143 1144 1145 1146 1147 1148 1150 1151 1152 1153 1154 1155 1157 1158 1160 1161 1162 1163 1165 1166 1168 1169 1170
1187	371.2002	1110.5787	1110.5782	0.44	1	(22)	0.025	1		R.GAAGLPGPKGDR.G
1265	374.5280	1120.5622	1120.5625	-0.30	0	(22)	0.014	1		R.GVQGPPGPAGPR.G
1267	561.7798	1121.5451	1121.5466	-1.26	0	(26)	0.0052	1		R.GVQGPPGPAGPR.G
1268	561.7805	1121.5464	1121.5466	-0.17	0	(32)	0.0013	1		R.GVQGPPGPAGPR.G
1269	561.7809	1121.5472	1121.5466	0.59	0	(26)	0.005	1		R.GVQGPPGPAGPR.G
1281	564.2935	1126.5725	1126.5731	-0.54	1	44	0.00017	1		R.GAAGLPGPKGDR.G 1282
1284	376.5317	1126.5734	1126.5731	0.26	1	(30)	0.0037	1		R.GAAGLPGPKGDR.G 1283 1285
1303	565.7969	1129.5792	1129.5802	-0.85	0	(35)	0.0024	1		R.GLPGTAGLPGMK.G 1304
1369	573.7842	1145.5539	1145.5539	-0.01	0	(40)	0.00018	1		R.GQAGVMGFPGPK.P
1370	573.7944	1145.5743	1145.5751	-0.66	0	55	1.9e-05	1		R.GLPGTAGLPGMK.G
1372	573.7949	1145.5752	1145.5751	0.09	0	(17)	0.14	1		R.GLPGTAGLPGMK.G 1371 1374
1373	573.7949	1145.5753	1145.5751	0.19	0	(15)	0.19	1		R.GLPGTAGLPGMK.G
1451	581.2893	1160.5641	1160.5648	-0.68	0	(78)	8.8e-08	1		R.GQAGVMGFPGPK.P 1452
1460	581.7816	1161.5486	1161.5489	-0.26	0	(61)	4.7e-06	1		R.GQAGVMGFPGPK.P 1454 1455 1456 1457 1458 1459 1461 1462 1464 1465 1466 1468 1469
1463	581.7818	1161.5490	1161.5489	0.16	0	(36)	0.0015	1		R.GQAGVMGFPGPK.P 1467
1470	581.7925	1161.5704	1161.5700	0.35	0	(31)	0.0017	1		R.GLPGTAGLPGMK.G
1529	589.2861	1176.5576	1176.5598	-1.85	0	(40)	0.00083	1		R.GQAGVMGFPGPK.P
1530	589.2869	1176.5593	1176.5598	-0.40	0	(58)	1.5e-05	1		R.GQAGVMGFPGPK.P 1528 1531
1544	589.7785	1177.5425	1177.5438	-1.12	0	(65)	2.5e-06	1		R.GQAGVMGFPGPK.P
1545	589.7786	1177.5426	1177.5438	-1.02	0	(32)	0.0055	1		R.GQAGVMGFPGPK.P 1563
1546	589.7787	1177.5428	1177.5438	-0.81	0	(48)	0.00012	1		R.GQAGVMGFPGPK.P
1560	589.7791	1177.5437	1177.5438	-0.09	0	79	1.1e-07	1		R.GQAGVMGFPGPK.P 1542 1543 1547 1548 1549 1550 1551 1552 1553 1554 1555 1556 1557 1558 1559 1561 1562 1564 1565 1566 1568 1569 1570 1571 1572 1573 1574 1575 1576 1577 1578
1567	589.7793	1177.5440	1177.5438	0.23	0	(35)	0.0024	1		R.GQAGVMGFPGPK.P
1693	597.2845	1192.5545	1192.5547	-0.12	0	(24)	0.044	1		R.GQAGVMGFPGPK.P
1694	398.5267	1192.5584	1192.5585	-0.11	1	(19)	0.13	1		K.AGEDGHPGKPGR.P
1699	597.7764	1193.5383	1193.5387	-0.33	0	(60)	6.5e-06	1		R.GQAGVMGFPGPK.P 1698 1700
1701	597.7765	1193.5385	1193.5387	-0.13	0	(21)	0.052	1		R.GQAGVMGFPGPK.P
1702	597.7772	1193.5398	1193.5387	0.89	0	(44)	0.00025	1		R.GQAGVMGFPGPK.P
1755	601.2964	1200.5783	1200.5775	0.69	0	(56)	7.6e-06	1		R.GEPGNIGFPGPK.G 1753 1754
1766	601.7877	1201.5609	1201.5615	-0.53	0	68	5e-07	1		R.GEPGNIGFPGPK.G 1761 1763 1764 1765 1768 1769 1770 1771 1772 1774 1775 1776 1777 1778 1779 1780
1767	601.7877	1201.5609	1201.5615	-0.53	0	(38)	0.00057	1		R.GEPGNIGFPGPK.G 1760 1762 1773 1781
1799	603.8112	1205.6079	1205.6081	-0.19	0	(36)	0.0011	1		R.GFPGTPGLPGFK.G 1801
1800	603.8113	1205.6080	1205.6081	-0.09	0	(34)	0.0016	1		R.GFPGTPGLPGFK.G
1811	605.2839	1208.5533	1208.5534	-0.09	1	33	0.0032	1		K.AGEDGHPGKPGR.P
1814	605.7743	1209.5340	1209.5336	0.35	0	(11)	0.16	1		R.GQAGVMGFPGPK.P
1866	611.8080	1221.6015	1221.6030	-1.22	0	(16)	0.11	1		R.GFPGTPGLPGFK.G 1867 1881
1874	611.8087	1221.6028	1221.6030	-0.22	0	49	4.7e-05	1		R.GFPGTPGLPGFK.G 1865 1868 1871 1872 1875 1876 1878 1879 1880
1882	611.8092	1221.6039	1221.6030	0.68	0	(30)	0.0038	1		R.GFPGTPGLPGFK.G 1869 1870 1873 1877 1883
1908	614.7995	1227.5844	1227.5844	0.05	2	36	0.00062	1		R.GDKGEPGDKGPR.G
1990	619.8060	1237.5974	1237.5979	-0.45	0	(14)	0.089	1		R.GFPGTPGLPGFK.G
2008	414.5579	1240.6519	1240.6524	-0.38	1	(27)	0.0041	1		R.GVVGLPGQRGER.G 2010
2009	621.3334	1240.6522	1240.6524	-0.17	1	31	0.0015	1		R.GVVGLPGQRGER.G
2011	621.8017	1241.5888	1241.5888	0.02	0	63	2.3e-06	1		K.GLTGSPGSPGPDGK.T
2012	621.8022	1241.5899	1241.5888	0.90	0	(41)	0.00032	1		K.GLTGSPGSPGPDGK.T
2091	629.7992	1257.5838	1257.5837	0.07	0	(58)	6e-06	1		K.GLTGSPGSPGPDGK.T 2072 2073 2075 2076 2077 2078 2079 2080 2081 2082 2083 2084 2085 2086 2087 2088 2089 2090 2092 2093 2094 2095 2096 2097 2098 2099 2100 2101 2102 2103 2104 2105 2106 2107 2108 2109 2110 2111
2159	423.2299	1266.6677	1266.6681	-0.25	0	(35)	0.00037	1		R.GIPGPVGAAGATGAR.G
2174	634.3414	1266.6683	1266.6681	0.19	0	102	7e-11	1		R.GIPGPVGAAGATGAR.G 2146 2147 2148 2149 2150 2151 2152 2153 2154 2155 2156 2157 2158 2160 2161 2162 2163 2164 2165 2166 2167 2168 2169 2170 2171 2172 2173 2176 2177 2178 2179 2180 2181 2182 2183 2184 2185 2186 2187 2188 2189 2190 2191 2192 2193 2194 2195 2196 2197 2199 2200 2201
2198	423.2303	1266.6691	1266.6681	0.84	0	(4)	0.52	1		R.GIPGPVGAAGATGAR.G
2327	645.7936	1289.5726	1289.5736	-0.76	0	(3)	1.1	1		K.GLTGSPGSPGPDGK.T
2373	648.8326	1295.6506	1295.6510	-0.32	0	(36)	0.0005	1		R.GFPGLPGPSGEPGK.Q
2381	649.3102	1296.6059	1296.6058	0.06	0	25	0.0035	2		R.GEAGPSGPAGPTGAR.G 2379 2380 2383 2385
2382	649.3104	1296.6062	1296.6058	0.25	0	(9)	0.14	2		R.GEAGPSGPAGPTGAR.G
2459	656.8298	1311.6450	1311.6459	-0.72	0	(18)	0.073	1		R.GFPGLPGPSGEPGK.Q
2463	656.8301	1311.6456	1311.6459	-0.25	0	(50)	3.8e-05	1		R.GFPGLPGPSGEPGK.Q 2460 2461 2464 2466 2467
2465	656.8304	1311.6462	1311.6459	0.21	0	(41)	0.00033	1		R.GFPGLPGPSGEPGK.Q 2462
2468	656.8307	1311.6469	1311.6459	0.77	0	(6)	1.6	1		R.GFPGLPGPSGEPGK.Q
2526	664.8271	1327.6397	1327.6409	-0.84	0	(35)	0.0013	1		R.GFPGLPGPSGEPGK.Q 2522 2523 2542 2557 2561
2527	664.8272	1327.6399	1327.6409	-0.75	0	61	3.1e-06	1		R.GFPGLPGPSGEPGK.Q 2520 2521 2524 2525 2528 2529 2530 2532 2533 2534 2535 2536 2537 2538 2539 2540 2541 2543 2544 2545 2546 2547 2548 2549 2550 2551 2552 2553 2554 2555 2556 2558 2559 2560 2562 2563 2564 2565
2531	664.8273	1327.6401	1327.6409	-0.56	0	(38)	0.00059	1		R.GFPGLPGPSGEPGK.Q
2575	666.8314	1331.6483	1331.6470	0.97	0	(80)	2.3e-08	1		R.GPSGPQGPSGPPGPK.G 2574
2582	667.3223	1332.6301	1332.6310	-0.68	0	95	7.6e-10	1		R.GPSGPQGPSGPPGPK.G 2577 2578 2580 2581 2583 2584 2585 2586 2587 2588 2589 2590 2591 2592 2593 2594 2595 2596 2597 2598 2599 2600 2601 2602 2603 2604 2605 2607 2608 2609 2610 2611 2612 2613 2614 2615 2616 2617 2618 2619 2620 2621 2622 2623 2624 2625 2626 2627 2628 2629 2630 2631 2632 2633 2634 2635 2636 2637 2638 2639 2641
2606	667.3227	1332.6308	1332.6310	-0.13	0	(3)	1.1	1		R.GPSGPQGPSGPPGPK.G
2666	672.8255	1343.6364	1343.6358	0.50	0	(60)	4.3e-06	1		R.GFPGLPGPSGEPGK.Q 2663 2664 2665
2667	672.8256	1343.6367	1343.6358	0.69	0	(38)	0.00067	1		R.GFPGLPGPSGEPGK.Q
2685	674.8270	1347.6394	1347.6419	-1.89	0	(2)	1.4	1		R.GPSGPQGPSGPPGPK.G
2688	675.3188	1348.6230	1348.6259	-2.16	0	(11)	0.19	1		R.GPSGPQGPSGPPGPK.G
2690	675.3199	1348.6253	1348.6259	-0.44	0	(80)	2.3e-08	1		R.GPSGPQGPSGPPGPK.G 2692 2693
2694	675.3203	1348.6260	1348.6259	0.02	0	(76)	5.5e-08	1		R.GPSGPQGPSGPPGPK.G
2695	675.3207	1348.6269	1348.6259	0.74	0	(40)	0.00023	1		R.GPSGPQGPSGPPGPK.G
2696	675.3210	1348.6274	1348.6259	1.10	0	(56)	5.7e-06	1		R.GPSGPQGPSGPPGPK.G 2689 2691 2697
2698	675.3213	1348.6280	1348.6259	1.55	0	(26)	0.0064	1		R.GPSGPQGPSGPPGPK.G
2699	675.3213	1348.6281	1348.6259	1.64	0	(16)	0.058	1		R.GPSGPQGPSGPPGPK.G
2700	675.3223	1348.6300	1348.6259	3.00	0	(16)	0.06	1		R.GPSGPQGPSGPPGPK.G
2742	683.3173	1364.6200	1364.6209	-0.65	0	(24)	0.0088	1		R.GPSGPQGPSGPPGPK.G
2743	683.3173	1364.6201	1364.6209	-0.55	0	(38)	0.00038	1		R.GPSGPQGPSGPPGPK.G 2741
3124	487.2357	1458.6851	1458.6852	-0.03	0	(44)	7.5e-05	1		R.GSAGPPGATGFPGAAGR.V 3116
3135	730.3502	1458.6858	1458.6852	0.40	0	114	7.6e-12	1		R.GSAGPPGATGFPGAAGR.V 3110 3111 3112 3113 3114 3115 3117 3118 3119 3120 3121 3122 3123 3125 3126 3127 3128 3129 3130 3131 3132 3133 3134 3136 3137 3138 3139 3140 3141 3142 3143 3144 3145 3146 3147 3148 3149 3150 3151 3152 3153 3154 3155 3156
3297	738.3469	1474.6793	1474.6801	-0.55	0	(3)	0.98	1		R.GSAGPPGATGFPGAAGR.V
3356	745.8600	1489.7054	1489.7049	0.34	0	49	4e-05	2		R.PGEVGPPGPPGPAGEK.G
3357	745.8600	1489.7055	1489.7049	0.43	0	(38)	0.00056	2		R.PGEVGPPGPPGPAGEK.G
3443	753.8608	1505.7071	1505.6998	4.84	0	(9)	0.42	1		R.PGEVGPPGPPGPAGEK.G
3905	529.5896	1585.7470	1585.7485	-0.95	0	(30)	0.0052	1		K.GANGAPGIAGAPGFPGAR.G 3918
3907	793.8811	1585.7477	1585.7485	-0.53	0	65	1.6e-06	1		K.GANGAPGIAGAPGFPGAR.G 3902 3903 3904 3906 3908 3909 3910 3911 3912 3913 3914 3915 3916 3917 3919 3920 3921 3922 3924 3925 3926 3927 3928 3929 3930 3931 3932 3933 3934 3935 3936 3938 3939 3940 3941 3942 3943 3944 3945 3946 3947 3948 3949 3950 3951 3952 3953 3954 3955 3956 3957 3958 3959 3960 3961 3962 3963 3964 3965 3966 3967 3968
4056	534.6019	1600.7838	1600.7845	-0.48	1	(26)	0.0039	1		R.GFSGLDGAKGDAGPAGPK.G
4136	539.9337	1616.7793	1616.7795	-0.09	1	35	0.0013	1		R.GFSGLDGAKGDAGPAGPK.G
4206	816.4103	1630.8060	1630.8064	-0.21	0	(52)	8.8e-06	1		R.GELGPVGNPGPAGPAGPR.G
4207	544.6094	1630.8063	1630.8064	-0.03	0	(48)	2.4e-05	1		R.GELGPVGNPGPAGPAGPR.G
4218	544.9373	1631.7901	1631.7904	-0.14	0	(54)	6.6e-06	1		R.GELGPVGNPGPAGPAGPR.G
4222	816.9026	1631.7906	1631.7904	0.16	0	80	1.5e-08	2		R.GELGPVGNPGPAGPAGPR.G 4210 4211 4212 4213 4214 4215 4216 4217 4219 4220 4221 4223 4225 4226 4227 4228 4229 4230 4231 4232 4233 4234 4235 4237 4238 4239
4224	816.9026	1631.7907	1631.7904	0.24	0	(13)	0.077	1		R.GELGPVGNPGPAGPAGPR.G
4236	816.9036	1631.7927	1631.7904	1.43	0	(31)	0.0014	4		R.GELGPVGNPGPAGPAGPR.G
4261	547.2726	1638.7961	1638.7962	-0.03	1	(4)	1.7	1		K.GSPGEAGRPGEAGLPGAK.G
4262	820.4066	1638.7987	1638.7962	1.54	1	(34)	0.0018	2		K.GSPGEAGRPGEAGLPGAK.G
4290	550.2641	1647.7705	1647.7713	-0.54	2	(30)	0.0039	1		K.AGEDGHPGKPGRPGER.G
4291	824.8933	1647.7721	1647.7713	0.44	2	33	0.0021	1		K.AGEDGHPGKPGRPGER.G
4292	550.2648	1647.7725	1647.7713	0.69	2	(13)	0.17	1		K.AGEDGHPGKPGRPGER.G
4293	824.9004	1647.7862	1647.7853	0.57	0	(63)	7.7e-07	3		R.GELGPVGNPGPAGPAGPR.G
4294	824.9009	1647.7873	1647.7853	1.24	0	(29)	0.0022	7		R.GELGPVGNPGPAGPAGPR.G
4323	552.6042	1654.7909	1654.7911	-0.10	1	(22)	0.024	1		K.GSPGEAGRPGEAGLPGAK.G 4324 4325 4326 4327 4328 4329 4330 4331 4333 4336
4332	552.6045	1654.7916	1654.7911	0.34	1	(5)	1.4	1		K.GSPGEAGRPGEAGLPGAK.G
4339	552.6049	1654.7929	1654.7911	1.12	1	(54)	1.8e-05	1		K.GSPGEAGRPGEAGLPGAK.G 4334 4337
4340	828.4042	1654.7939	1654.7911	1.72	1	65	1.3e-06	1		K.GSPGEAGRPGEAGLPGAK.G 4335 4338
4364	555.5959	1663.7658	1663.7663	-0.26	2	(32)	0.0026	1		K.AGEDGHPGKPGRPGER.G
4365	832.8906	1663.7667	1663.7663	0.26	2	(30)	0.0036	1		K.AGEDGHPGKPGRPGER.G
4397	557.6323	1669.8751	1669.8747	0.24	2	(6)	0.44	1		R.GAAGIPGGKGEKGETGLR.G
4399	557.9357	1670.7852	1670.7860	-0.49	1	(5)	0.65	1		K.GSPGEAGRPGEAGLPGAK.G
4400	836.4002	1670.7859	1670.7860	-0.08	1	(1)	1.8	2		K.GSPGEAGRPGEAGLPGAK.G
4456	562.9634	1685.8683	1685.8697	-0.80	2	(11)	0.14	1		R.GAAGIPGGKGEKGETGLR.G
4457	843.9421	1685.8697	1685.8697	0.04	2	47	3.4e-05	1		R.GAAGIPGGKGEKGETGLR.G
4696	579.2915	1734.8527	1734.8537	-0.58	1	(22)	0.026	1		R.GHNGLDGLKGQPGAPGVK.G 4697
4698	868.4352	1734.8558	1734.8537	1.22	1	55	1.4e-05	1		R.GHNGLDGLKGQPGAPGVK.G
4735	872.8897	1743.7649	1743.7660	-0.65	1	75	3.5e-08	1		R.EGAPGAEGSPGRDGSPGAK.G
4758	876.4123	1750.8100	1750.8122	-1.25	0	11	0.28	1		K.PGEQGVPGDLGAPGPSGAR.G
4946	595.2722	1782.7948	1782.7955	-0.39	1	(32)	0.0024	1		R.GPNGDSGRPGEPGLMGPR.P
4947	892.4055	1782.7965	1782.7955	0.54	1	(37)	0.00079	1		R.GPNGDSGRPGEPGLMGPR.P
5005	600.6036	1798.7891	1798.7904	-0.75	1	(23)	0.013	1		R.GPNGDSGRPGEPGLMGPR.P 5004 5027
5016	600.6041	1798.7905	1798.7904	0.06	1	49	3.6e-05	1		R.GPNGDSGRPGEPGLMGPR.P 5001 5002 5003 5006 5007 5008 5009 5011 5012 5014 5015 5017 5019 5020 5021 5022 5024 5026 5028
5018	900.4027	1798.7909	1798.7904	0.24	1	(22)	0.015	1		R.GPNGDSGRPGEPGLMGPR.P 5013 5023
5025	600.6046	1798.7920	1798.7904	0.88	1	(33)	0.0013	1		R.GPNGDSGRPGEPGLMGPR.P 5010
5169	605.9357	1814.7854	1814.7854	0.01	1	(37)	0.00036	1		R.GPNGDSGRPGEPGLMGPR.P 5168 5170
5171	908.4015	1814.7885	1814.7854	1.76	1	(21)	0.014	1		R.GPNGDSGRPGEPGLMGPR.P
6262	669.9866	2006.9381	2006.9294	4.33	1	2	0.83	1		K.GEPGAVGQPGPPGPSGEEGKR.G
6518	679.6599	2035.9579	2035.9599	-0.99	0	(27)	0.0033	1		R.GEVGPAGPNGFAGPAGAAGQPGAK.G
6541	681.3246	2040.9521	2040.9614	-4.54	1	(3)	0.9	2		K.TGPPGPAGQDGRPGPPGPPGAR.G
6544	681.3270	2040.9593	2040.9614	-1.03	1	(1)	1.4	1		K.TGPPGPAGQDGRPGPPGPPGAR.G
6546	681.3281	2040.9624	2040.9614	0.49	1	(42)	0.00011	2		K.TGPPGPAGQDGRPGPPGPPGAR.G
6547	1021.4896	2040.9646	2040.9614	1.57	1	(6)	0.47	2		K.TGPPGPAGQDGRPGPPGPPGAR.G
6669	684.6630	2050.9671	2050.9708	-1.84	0	(32)	0.0022	1		R.GEVGPAGPNGFAGPAGAAGQPGAK.G
6670	1026.4926	2050.9706	2050.9708	-0.14	0	(60)	3.8e-06	1		R.GEVGPAGPNGFAGPAGAAGQPGAK.G
6671	684.6644	2050.9713	2050.9708	0.21	0	(11)	0.32	1		R.GEVGPAGPNGFAGPAGAAGQPGAK.G
6673	1026.9819	2051.9493	2051.9548	-2.70	0	(72)	4.3e-07	1		R.GEVGPAGPNGFAGPAGAAGQPGAK.G 6678 6681
6682	1026.9846	2051.9547	2051.9548	-0.08	0	83	1.9e-08	1		R.GEVGPAGPNGFAGPAGAAGQPGAK.G 6674 6675 6676 6677 6679 6683 6684 6686 6687 6688 6689 6690
6685	684.9925	2051.9556	2051.9548	0.39	0	(35)	0.0012	1		R.GEVGPAGPNGFAGPAGAAGQPGAK.G
6761	686.6595	2056.9566	2056.9563	0.17	1	(30)	0.0018	1		K.TGPPGPAGQDGRPGPPGPPGAR.G 6714 6715 6718 6721 6723 6724 6728 6731 6732 6733 6737 6741 6742 6743 6752 6753 6755 6758 6770 6771 6774 6776 6780 6782 6791
6778	686.6596	2056.9570	2056.9563	0.34	1	(21)	0.014	2		K.TGPPGPAGQDGRPGPPGPPGAR.G 6748 6769
6787	1029.4861	2056.9576	2056.9563	0.65	1	(15)	0.054	1		K.TGPPGPAGQDGRPGPPGPPGAR.G 6719 6797
6796	686.6615	2056.9627	2056.9563	3.10	1	58	2.9e-06	1		K.TGPPGPAGQDGRPGPPGPPGAR.G 6713 6716 6720 6722 6725 6726 6727 6729 6730 6734 6735 6736 6738 6739 6740 6744 6745 6746 6747 6749 6750 6754 6756 6757 6759 6760 6762 6763 6764 6765 6766 6767 6768 6772 6773 6775 6777 6779 6781 6783 6784 6785 6786 6788 6789 6790 6792 6793 6794 6795 6798
6855	1034.4919	2066.9693	2066.9658	1.73	0	(14)	0.15	1		R.GEVGPAGPNGFAGPAGAAGQPGAK.G
6858	1034.9832	2067.9518	2067.9498	0.96	0	(63)	1.7e-06	1		R.GEVGPAGPNGFAGPAGAAGQPGAK.G
6859	1034.9834	2067.9522	2067.9498	1.20	0	(33)	0.0021	1		R.GEVGPAGPNGFAGPAGAAGQPGAK.G
6860	690.3263	2067.9571	2067.9498	3.52	0	(11)	0.31	1		R.GEVGPAGPNGFAGPAGAAGQPGAK.G
6882	691.9910	2072.9513	2072.9512	0.02	1	(22)	0.013	1		K.TGPPGPAGQDGRPGPPGPPGAR.G
6885	691.9912	2072.9516	2072.9512	0.20	1	(27)	0.0043	2		K.TGPPGPAGQDGRPGPPGPPGAR.G 6880 6881 6883 6884 6886 6888
6973	697.0069	2087.9989	2087.9985	0.19	0	(0)	1.6	1		K.GAPGADGPAGAPGTPGPQGIAGQR.G
6978	697.3203	2088.9391	2088.9461	-3.36	1	(1)	1.9	1		K.TGPPGPAGQDGRPGPPGPPGAR.G
6982	697.3240	2088.9503	2088.9461	1.99	1	(5)	0.63	2		K.TGPPGPAGQDGRPGPPGPPGAR.G
6986	1045.4996	2088.9847	2088.9825	1.07	0	44	8.2e-05	7		K.GAPGADGPAGAPGTPGPQGIAGQR.G
6987	697.3359	2088.9858	2088.9825	1.59	0	(8)	0.37	8		K.GAPGADGPAGAPGTPGPQGIAGQR.G
6988	1045.5021	2088.9896	2088.9825	3.40	0	(5)	0.65	2		K.GAPGADGPAGAPGTPGPQGIAGQR.G
6995	697.6636	2089.9691	2089.9665	1.24	0	(40)	0.00023	2		K.GAPGADGPAGAPGTPGPQGIAGQR.G
7088	702.6666	2104.9780	2104.9774	0.30	0	(7)	0.37	8		K.GAPGADGPAGAPGTPGPQGIAGQR.G
7090	1053.4971	2104.9796	2104.9774	1.04	0	(7)	0.48	7		K.GAPGADGPAGAPGTPGPQGIAGQR.G
7092	1053.4974	2104.9803	2104.9774	1.39	0	(33)	0.0012	6		K.GAPGADGPAGAPGTPGPQGIAGQR.G 7089
7098	702.9932	2105.9578	2105.9614	-1.69	0	(9)	0.24	4		K.GAPGADGPAGAPGTPGPQGIAGQR.G
7100	702.9941	2105.9606	2105.9614	-0.39	0	(13)	0.097	6		K.GAPGADGPAGAPGTPGPQGIAGQR.G 7110 7114
7102	1053.9880	2105.9615	2105.9614	0.05	0	(42)	0.0001	8		K.GAPGADGPAGAPGTPGPQGIAGQR.G 7099 7103 7104 7105 7106 7112
7190	706.9946	2117.9619	2117.9654	-1.68	0	(21)	0.036	1		R.GEPGPPGPAGFAGPPGADGQPGAK.G
7191	1059.9902	2117.9659	2117.9654	0.22	0	63	2.2e-06	1		R.GEPGPPGPAGFAGPPGADGQPGAK.G
7192	706.9960	2117.9663	2117.9654	0.39	0	(37)	0.00083	1		R.GEPGPPGPAGFAGPPGADGQPGAK.G
7193	1059.9907	2117.9669	2117.9654	0.69	0	(14)	0.17	1		R.GEPGPPGPAGFAGPPGADGQPGAK.G
7206	707.9984	2120.9734	2120.9723	0.52	0	(1)	1.8	1		K.GAPGADGPAGAPGTPGPQGIAGQR.G
7207	707.9985	2120.9738	2120.9723	0.69	0	(11)	0.18	1		K.GAPGADGPAGAPGTPGPQGIAGQR.G
7208	1061.4944	2120.9742	2120.9723	0.89	0	(32)	0.0013	8		K.GAPGADGPAGAPGTPGPQGIAGQR.G
7222	708.3261	2121.9565	2121.9563	0.08	0	(11)	0.13	7		K.GAPGADGPAGAPGTPGPQGIAGQR.G 7225
7227	1061.9877	2121.9608	2121.9563	2.10	0	(19)	0.03	10		K.GAPGADGPAGAPGTPGPQGIAGQR.G
7383	1067.4933	2132.9720	2132.9763	-2.03	0	(5)	2.4	1		R.GEPGPPGPAGFAGPPGADGQPGAK.G
7388	1067.9866	2133.9586	2133.9604	-0.83	0	(34)	0.0019	1		R.GEPGPPGPAGFAGPPGADGQPGAK.G
7389	712.3268	2133.9587	2133.9604	-0.78	0	(26)	0.0099	1		R.GEPGPPGPAGFAGPPGADGQPGAK.G
7390	712.3273	2133.9600	2133.9604	-0.17	0	(36)	0.00099	1		R.GEPGPPGPAGFAGPPGADGQPGAK.G
7391	712.3289	2133.9647	2133.9604	2.05	0	(28)	0.0063	1		R.GEPGPPGPAGFAGPPGADGQPGAK.G
7493	717.6595	2149.9566	2149.9553	0.63	0	(40)	0.00045	1		R.GEPGPPGPAGFAGPPGADGQPGAK.G
7751	1100.4814	2198.9483	2198.9499	-0.69	0	69	4.2e-07	1		K.GDAGAPGAPGSQGAPGLQGMPGER.G
7752	733.9907	2198.9502	2198.9499	0.13	0	(1)	2.5	1		K.GDAGAPGAPGSQGAPGLQGMPGER.G
7757	734.0266	2199.0578	2199.0556	0.99	1	(32)	0.0035	1		R.GETGPAGRPGEVGPPGPPGPAGEK.G 7756
7758	1100.5372	2199.0599	2199.0556	1.94	1	78	9.1e-08	1		R.GETGPAGRPGEVGPPGPPGPAGEK.G
7760	1100.9734	2199.9322	2199.9339	-0.75	0	(68)	5e-07	1		K.GDAGAPGAPGSQGAPGLQGMPGER.G
7761	734.3190	2199.9353	2199.9339	0.64	0	(16)	0.081	1		K.GDAGAPGAPGSQGAPGLQGMPGER.G
7826	739.3580	2215.0521	2215.0506	0.68	1	(44)	0.00024	1		R.GETGPAGRPGEVGPPGPPGPAGEK.G 7812 7813 7814 7815 7816 7817 7818 7819 7820 7821 7822 7823 7824 7825 7827 7828 7829 7831 7832 7833 7834 7835 7836 7837 7839 7840 7841 7843 7844
7830	739.3581	2215.0525	2215.0506	0.85	1	(13)	0.32	1		R.GETGPAGRPGEVGPPGPPGPAGEK.G
7838	1108.5339	2215.0533	2215.0506	1.24	1	(26)	0.015	2		R.GETGPAGRPGEVGPPGPPGPAGEK.G
7842	739.3586	2215.0541	2215.0506	1.59	1	(13)	0.29	2		R.GETGPAGRPGEVGPPGPPGPAGEK.G
7945	744.6893	2231.0460	2231.0455	0.22	1	(14)	0.23	2		R.GETGPAGRPGEVGPPGPPGPAGEK.G 7947
7949	1116.5327	2231.0509	2231.0455	2.42	1	(24)	0.024	2		R.GETGPAGRPGEVGPPGPPGPAGEK.G
7978	747.3571	2239.0493	2239.0506	-0.54	1	(27)	0.0052	1		R.GFPGLPGPSGEPGKQGPSGASGER.G
7980	747.3577	2239.0512	2239.0506	0.27	1	(10)	0.3	1		R.GFPGLPGPSGEPGKQGPSGASGER.G
7981	747.3578	2239.0517	2239.0506	0.52	1	(7)	0.52	2		R.GFPGLPGPSGEPGKQGPSGASGER.G 7979 7982
7983	1120.5337	2239.0528	2239.0506	1.02	1	(63)	1.3e-06	1		R.GFPGLPGPSGEPGKQGPSGASGER.G
8018	750.0200	2247.0382	2247.0404	-0.97	1	(14)	0.25	2		R.GETGPAGRPGEVGPPGPPGPAGEK.G 8019
8058	752.6891	2255.0456	2255.0455	0.06	1	(21)	0.025	1		R.GFPGLPGPSGEPGKQGPSGASGER.G 8048 8049 8051 8052 8056 8057 8059 8068 8071 8072 8074
8060	752.6891	2255.0456	2255.0455	0.06	1	(2)	2.2	1		R.GFPGLPGPSGEPGKQGPSGASGER.G 8055 8065
8061	752.6893	2255.0460	2255.0455	0.23	1	(8)	0.55	1		R.GFPGLPGPSGEPGKQGPSGASGER.G 8050 8054 8069
8062	1128.5303	2255.0460	2255.0455	0.23	1	(77)	5.7e-08	1		R.GFPGLPGPSGEPGKQGPSGASGER.G
8066	752.6894	2255.0463	2255.0455	0.39	1	(3)	1.8	6		R.GFPGLPGPSGEPGKQGPSGASGER.G
8067	752.6894	2255.0463	2255.0455	0.39	1	(4)	1.3	1		R.GFPGLPGPSGEPGKQGPSGASGER.G 8064 8070 8073
8135	1136.5227	2271.0309	2271.0404	-4.20	1	(5)	1.1	1		R.GFPGLPGPSGEPGKQGPSGASGER.G
8136	758.0193	2271.0360	2271.0404	-1.92	1	(6)	0.87	1		R.GFPGLPGPSGEPGKQGPSGASGER.G
8137	758.0198	2271.0375	2271.0404	-1.28	1	(3)	1.5	2		R.GFPGLPGPSGEPGKQGPSGASGER.G
8142	758.0205	2271.0397	2271.0404	-0.31	1	(22)	0.02	1		R.GFPGLPGPSGEPGKQGPSGASGER.G
8144	1136.5273	2271.0401	2271.0404	-0.11	1	78	5.2e-08	1		R.GFPGLPGPSGEPGKQGPSGASGER.G 8141 8151
8145	1136.5273	2271.0401	2271.0404	-0.11	1	(14)	0.13	1		R.GFPGLPGPSGEPGKQGPSGASGER.G
8146	758.0207	2271.0402	2271.0404	-0.06	1	(20)	0.035	1		R.GFPGLPGPSGEPGKQGPSGASGER.G 8140
8147	758.0208	2271.0404	2271.0404	0.02	1	(0)	2.9	3		R.GFPGLPGPSGEPGKQGPSGASGER.G
8648	1186.5507	2371.0868	2371.0928	-2.57	0	3	0.6	1		K.GDAGPPGPAGPAGPPGPIGNVGAPGPK.G
8691	797.0354	2388.0844	2388.0830	0.59	1	(37)	0.00062	1		R.GPSGPQGPSGPPGPKGNSGEPGAPGSK.G
8714	799.0464	2394.1175	2394.1200	-1.04	1	(48)	5.6e-05	1		R.GEVGPAGPNGFAGPAGAAGQPGAKGER.G 8713
8715	799.0471	2394.1195	2394.1200	-0.20	1	(33)	0.0018	1		R.GEVGPAGPNGFAGPAGAAGQPGAKGER.G
8716	1198.0685	2394.1224	2394.1200	1.00	1	(86)	9.8e-09	1		R.GEVGPAGPNGFAGPAGAAGQPGAKGER.G
8763	802.0425	2403.1058	2403.0939	4.96	1	(39)	0.00031	1		R.GPSGPQGPSGPPGPKGNSGEPGAPGSK.G
8768	802.3668	2404.0785	2404.0779	0.23	1	(19)	0.046	1		R.GPSGPQGPSGPPGPKGNSGEPGAPGSK.G
8769	802.3671	2404.0794	2404.0779	0.61	1	(22)	0.021	1		R.GPSGPQGPSGPPGPKGNSGEPGAPGSK.G 8770
8801	1206.0631	2410.1117	2410.1149	-1.35	1	99	4.2e-10	1		R.GEVGPAGPNGFAGPAGAAGQPGAKGER.G 8804
8803	804.3787	2410.1143	2410.1149	-0.24	1	(47)	6.9e-05	1		R.GEVGPAGPNGFAGPAGAAGQPGAKGER.G 8800 8805 8807 8809 8811 8812
8849	807.3719	2419.0940	2419.0888	2.15	1	(21)	0.02	1		R.GPSGPQGPSGPPGPKGNSGEPGAPGSK.G
8859	807.6992	2420.0758	2420.0728	1.24	1	44	0.00014	1		R.GPSGPQGPSGPPGPKGNSGEPGAPGSK.G 8858
8860	807.6994	2420.0764	2420.0728	1.47	1	(3)	1.7	1		R.GPSGPQGPSGPPGPKGNSGEPGAPGSK.G
8861	807.6996	2420.0771	2420.0728	1.77	1	(33)	0.0016	1		R.GPSGPQGPSGPPGPKGNSGEPGAPGSK.G
8933	813.0289	2436.0648	2436.0677	-1.21	1	(31)	0.0011	1		R.GPSGPQGPSGPPGPKGNSGEPGAPGSK.G
8934	813.0292	2436.0659	2436.0677	-0.76	1	(16)	0.031	1		R.GPSGPQGPSGPPGPKGNSGEPGAPGSK.G
8935	813.0309	2436.0708	2436.0677	1.27	1	(11)	0.29	1		R.GPSGPQGPSGPPGPKGNSGEPGAPGSK.G
9467	845.4052	2533.1936	2533.2045	-4.29	2	(4)	1.4	3		K.GDTGAKGEPGPTGIQGPPGPAGEEGKR.G 9466
9473	1267.6067	2533.1988	2533.2045	-2.23	2	(7)	0.94	2		K.GDTGAKGEPGPTGIQGPPGPAGEEGKR.G
9526	850.4014	2548.1825	2548.1790	1.36	2	4	0.39	1		K.GESGNKGEPGAVGQPGPPGPSGEEGKR.G
9594	850.7364	2549.1873	2549.1994	-4.73	2	10	0.43	1		K.GDTGAKGEPGPTGIQGPPGPAGEEGKR.G
9608	1275.6063	2549.1981	2549.1994	-0.51	2	(4)	2.4	1		K.GDTGAKGEPGPTGIQGPPGPAGEEGKR.G
9784	861.0856	2580.2351	2580.2317	1.29	0	(11)	0.26	1		K.GENGPVGPTGPVGAAGPSGPNGPPGPAGSR.E
9787	861.4125	2581.2158	2581.2157	0.02	0	(58)	5.9e-06	1		K.GENGPVGPTGPVGAAGPSGPNGPPGPAGSR.E
9788	1291.6158	2581.2171	2581.2157	0.54	0	(40)	0.00031	1		K.GENGPVGPTGPVGAAGPSGPNGPPGPAGSR.E
9789	861.4137	2581.2193	2581.2157	1.36	0	(9)	0.46	1		K.GENGPVGPTGPVGAAGPSGPNGPPGPAGSR.E
9799	861.7404	2582.1992	2582.1998	-0.20	0	(67)	2.8e-07	1		K.GENGPVGPTGPVGAAGPSGPNGPPGPAGSR.E 9796 9803 9813 9815 9816 9817 9818
9804	861.7409	2582.2009	2582.1998	0.44	0	(37)	0.00031	1		K.GENGPVGPTGPVGAAGPSGPNGPPGPAGSR.E 9795 9802 9811 9814
9807	1292.1080	2582.2015	2582.1998	0.68	0	(11)	0.12	2		K.GENGPVGPTGPVGAAGPSGPNGPPGPAGSR.E
9808	861.7412	2582.2016	2582.1998	0.72	0	(22)	0.0095	1		K.GENGPVGPTGPVGAAGPSGPNGPPGPAGSR.E 9801
9810	1292.1084	2582.2022	2582.1998	0.96	0	69	1.2e-07	1		K.GENGPVGPTGPVGAAGPSGPNGPPGPAGSR.E 9806
9819	1292.1116	2582.2086	2582.1998	3.42	0	(11)	0.077	1		K.GENGPVGPTGPVGAAGPSGPNGPPGPAGSR.E
10036	874.4279	2620.2619	2620.2518	3.87	1	5	0.29	1	U	K.GERGYPGNAGPVGAAGAPGPQGPVGPVGK.H
10184	896.7452	2687.2137	2687.2212	-2.80	1	(19)	0.046	1		R.GAPGDRGEPGPPGPAGFAGPPGADGQPGAK.G
10185	896.7479	2687.2219	2687.2212	0.27	1	(25)	0.012	1		R.GAPGDRGEPGPPGPAGFAGPPGADGQPGAK.G
10267	902.0795	2703.2168	2703.2161	0.23	1	(22)	0.023	1		R.GAPGDRGEPGPPGPAGFAGPPGADGQPGAK.G 10259 10261 10278 10291
10280	902.0805	2703.2197	2703.2161	1.31	1	(27)	0.0067	1		R.GAPGDRGEPGPPGPAGFAGPPGADGQPGAK.G 10262 10263 10265 10266 10268 10269 10270 10272 10273 10276 10277 10282 10285 10286 10288 10289
10290	902.0825	2703.2257	2703.2161	3.55	1	(44)	0.00018	1		R.GAPGDRGEPGPPGPAGFAGPPGADGQPGAK.G 10260 10264 10271 10274 10275 10279 10281 10283 10284 10287
10299	902.4137	2704.2193	2704.2325	-4.91	1	(1)	1.3	1		R.GPPGESGAAGPTGPIGSRGPSGPPGPDGNK.G
10302	902.4145	2704.2216	2704.2325	-4.02	1	9	0.22	1		R.GPPGESGAAGPTGPIGSRGPSGPPGPDGNK.G 10303
10348	907.4110	2719.2110	2719.2111	-0.01	1	(13)	0.19	1		R.GAPGDRGEPGPPGPAGFAGPPGADGQPGAK.G
10350	907.4114	2719.2123	2719.2111	0.46	1	46	9.9e-05	1		R.GAPGDRGEPGPPGPAGFAGPPGADGQPGAK.G 10347 10349 10351
10370	912.7428	2735.2066	2735.2060	0.21	1	(11)	0.29	1		R.GAPGDRGEPGPPGPAGFAGPPGADGQPGAK.G
10566	931.7732	2792.2978	2792.3002	-0.87	1	62	6.9e-07	2		K.GEQGPAGPPGFQGLPGPAGTAGEAGKPGER.G 10567
10568	932.1022	2793.2847	2793.2842	0.18	1	(24)	0.0037	1		K.GEQGPAGPPGFQGLPGPAGTAGEAGKPGER.G 10569
10764	955.4694	2863.3864	2863.3849	0.52	1	(53)	5.5e-06	1		K.GPKGENGPVGPTGPVGAAGPSGPNGPPGPAGSR.E
10769	955.7983	2864.3730	2864.3689	1.42	1	63	4.5e-07	1		K.GPKGENGPVGPTGPVGAAGPSGPNGPPGPAGSR.E
10770	955.7983	2864.3730	2864.3689	1.42	1	(27)	0.0019	3		K.GPKGENGPVGPTGPVGAAGPSGPNGPPGPAGSR.E
10857	960.8011	2879.3816	2879.3799	0.61	1	(4)	0.39	2		K.GPKGENGPVGPTGPVGAAGPSGPNGPPGPAGSR.E
10858	961.1283	2880.3631	2880.3639	-0.28	1	(10)	0.11	3		K.GPKGENGPVGPTGPVGAAGPSGPNGPPGPAGSR.E
10859	961.1287	2880.3643	2880.3639	0.17	1	(5)	0.34	1		K.GPKGENGPVGPTGPVGAAGPSGPNGPPGPAGSR.E
10860	961.1293	2880.3662	2880.3639	0.80	1	(43)	5.5e-05	3		K.GPKGENGPVGPTGPVGAAGPSGPNGPPGPAGSR.E
10861	961.1302	2880.3689	2880.3639	1.75	1	(2)	0.73	6		K.GPKGENGPVGPTGPVGAAGPSGPNGPPGPAGSR.E
10862	961.1308	2880.3706	2880.3639	2.33	1	(18)	0.017	3		K.GPKGENGPVGPTGPVGAAGPSGPNGPPGPAGSR.E
10863	961.1311	2880.3715	2880.3639	2.65	1	(7)	0.25	2		K.GPKGENGPVGPTGPVGAAGPSGPNGPPGPAGSR.E
10959	966.4593	2896.3560	2896.3588	-0.94	1	(32)	0.00068	8		K.GPKGENGPVGPTGPVGAAGPSGPNGPPGPAGSR.E
[truncated: 1,816 more rows]
