# Supplementary material for: Ancient collagen reveals evolutionary history of the endemic South American ‘ungulates’
Source: Proc Biol Sci. 2015 May 7;282(1806):20142671. doi: 10.1098/rspb.2014.2671 (PMC4426609; doi:10.1098/rspb.2014.2671)
Supplement: ESM4 [file rspb20142671supp4.zip › ESM4_MLP 71-III-6-1.xls]

## Sheet: Sheet1
Observed	Mr(expt)	Mr(calc)	ppm	Miss	Score	Expect	Peptide
351.6744	701.3343	701.3344	-0.13	0	40	0.00038	K.GAAGEPGK.A
369.6927	737.3709	737.3708	0.09	0	34	0.0025	R.GPPGPPGK.N 86
372.2061	742.3977	742.3974	0.53	0	36	0.00094	R.GAAGIPGGK.G
379.6945	757.3744	757.3719	3.37	0	43	0.00013	R.GLPGADGR.A
386.2093	770.4041	770.4035	0.83	0	46	2.5e-05	R.GASGPAGVR.G 154 155 157
392.2228	782.4311	782.4286	3.16	0	42	0.00026	R.GAAGLPGPK.G 190 194
393.1985	784.3825	784.3828	-0.30	0	40	0.00021	R.GDQGPVGR.A
400.2195	798.4244	798.4236	1.06	0	(41)	0.00032	R.GAAGLPGPK.G
400.6991	799.3836	799.3824	1.46	0	(27)	0.0021	R.GEIGNPGR.D
408.2040	814.3935	814.3933	0.24	0	35	0.00043	R.GEIGNPGR.D
422.2016	842.3886	842.3882	0.42	0	34	0.00052	K.GEAGPQGAR.G
426.2172	850.4198	850.4185	1.58	0	(34)	0.00089	R.GFSGLDGAK.G 383
426.7201	851.4256	851.4250	0.78	0	(35)	0.0013	R.GPPGPQGAR.G 389
427.2120	852.4094	852.4090	0.48	0	44	0.00023	R.GPPGPQGAR.G
434.2136	866.4126	866.4134	-0.96	0	53	1.1e-05	R.GFSGLDGAK.G
434.7356	867.4567	867.4563	0.50	0	48	5.9e-05	R.VGAPGPAGAR.G
434.7366	867.4587	867.4563	2.75	0	52	1.9e-05	R.GPSGPQGIR.G 456
435.2279	868.4413	868.4403	1.13	0	(45)	6e-05	R.GPSGPQGIR.G 463
441.7253	881.4360	881.4355	0.54	0	44	7e-05	R.PGAPGPAGAR.G
442.2536	882.4927	882.4923	0.44	0	(34)	0.00079	R.GVVGLPGQR.G
443.7227	885.4308	885.4304	0.35	0	48	4.8e-05	R.GSEGPQGVR.G 521
444.2145	886.4145	886.4145	0.01	0	(46)	5.7e-05	R.GSEGPQGVR.G
446.7548	891.4950	891.4926	2.60	0	52	9.8e-06	R.PGPIGPAGAR.G
448.2352	894.4558	894.4559	-0.10	0	(38)	0.00033	R.GPPGSAGAPGK.D
449.7591	897.5036	897.5032	0.44	0	52	1.4e-05	R.GVVGLPGQR.G 567
450.2512	898.4879	898.4872	0.71	0	(44)	8.5e-05	R.GVVGLPGQR.G 571 572 574 575
454.7513	907.4880	907.4876	0.50	0	(41)	0.00012	R.PGPIGPAGAR.G 602 607
455.2436	908.4726	908.4716	1.15	0	67	1.9e-07	R.GPAGPTGPAGK.D 614
456.2329	910.4513	910.4509	0.52	0	69	9.1e-07	R.GPPGSAGAPGK.D
464.2305	926.4464	926.4458	0.66	0	(66)	1.7e-06	R.GPPGSAGAPGK.D
475.1965	948.3785	948.3785	0.05	0	30	0.002	K.GETGEQGDR.G
475.7384	949.4622	949.4618	0.46	0	54	7.9e-06	R.PGPPGPPGAR.G 737
480.7327	959.4508	959.4495	1.36	0	67	2.9e-07	R.AGVMGPPGSR.G 763 764 765 766
488.7297	975.4449	975.4444	0.54	0	(34)	0.0004	R.AGVMGPPGSR.G
360.5284	1078.5632	1078.5632	0.04	1	(31)	0.0013	R.GRPGAPGPAGAR.G 1266
540.2891	1078.5637	1078.5632	0.47	1	(47)	3.4e-05	R.GRPGAPGPAGAR.G
548.2572	1094.4999	1094.4993	0.54	0	38	0.00056	R.GPSGPPGPDGNK.G
365.8601	1094.5586	1094.5581	0.44	1	(40)	0.00032	R.GRPGAPGPAGAR.G 1346 1348 1349 1365
548.2866	1094.5587	1094.5581	0.54	1	54	1.3e-05	R.GRPGAPGPAGAR.G 1353 1357 1361 1363 1364
549.7933	1097.5721	1097.5717	0.38	0	51	8.8e-06	R.GLVGEPGPAGTK.G 1381 1383
550.7526	1099.4907	1099.4894	1.17	0	(37)	0.001	R.EGAPGAEGSPGR.D
553.2920	1104.5694	1104.5676	1.64	0	60	2.2e-06	R.GVQGPPGPAGPR.G 1415 1420
553.2927	1104.5709	1104.5676	2.96	0	(44)	7.5e-05	R.GVQGPPGPAGPR.G
553.7842	1105.5539	1105.5516	2.07	0	(57)	3.9e-06	R.GVQGPPGPAGPR.G 1435 1436
557.7915	1113.5685	1113.5666	1.65	0	(32)	0.00062	R.GLVGEPGPAGTK.G
558.7497	1115.4848	1115.4843	0.45	0	54	1.9e-05	R.EGAPGAEGSPGR.D
559.7786	1117.5426	1117.5404	1.94	0	62	5.7e-07	R.GFPGSDGIAGPK.G 1507 1510
561.7811	1121.5476	1121.5466	0.92	0	(34)	0.00086	R.GVQGPPGPAGPR.G
563.2697	1124.5249	1124.5211	3.38	0	67	4.7e-07	K.TGPPGPAGQDGR.P
563.7603	1125.5061	1125.5051	0.88	0	(47)	4.1e-05	K.TGPPGPAGQDGR.P
564.2959	1126.5772	1126.5731	3.69	1	47	7.7e-05	R.GAAGLPGPKGDR.G
566.2733	1130.5320	1130.5316	0.29	1	42	0.00033	K.GADGSPGKDGVR.G
573.7951	1145.5757	1145.5751	0.51	0	60	6.3e-06	R.GLPGTAGLPGMK.G 1683
577.7952	1153.5759	1153.5728	2.73	0	50	1.1e-05	K.EGPAGLPGIDGR.P 1711 1713 1714 1716 1718 1719
580.8253	1159.6360	1159.6350	0.85	0	(50)	1.4e-05	R.GVPGPPGAVGPAGK.D
581.7817	1161.5489	1161.5489	0.06	0	(29)	0.0085	R.GQAGVMGFPGPK.G
581.7925	1161.5705	1161.5700	0.47	0	(39)	0.00031	R.GLPGTAGLPGMK.G
589.2874	1176.5602	1176.5598	0.33	0	(28)	0.017	R.GQAGVMGFPGPK.G
589.2880	1176.5615	1176.5598	1.47	0	(74)	4e-07	R.GQAGVMGFPGPK.G 1834
589.7805	1177.5465	1177.5438	2.30	0	79	1.2e-07	R.GQAGVMGFPGPK.G 1849 1850 1852
596.8203	1191.6260	1191.6248	0.95	0	51	2.7e-05	R.GVPGPPGAVGPAGK.D 1962
597.2846	1192.5547	1192.5547	-0.02	0	(39)	0.0013	R.GQAGVMGFPGPK.G 1970
597.7767	1193.5389	1193.5387	0.18	0	(58)	9.3e-06	R.GQAGVMGFPGPK.G 1975
597.7773	1193.5400	1193.5387	1.10	0	(40)	0.0006	R.GQAGVMGFPGPK.G 1977
601.2974	1200.5803	1200.5775	2.31	0	(56)	8.5e-06	R.GEPGNIGFPGPK.G 2037
601.7891	1201.5637	1201.5615	1.81	0	58	6.2e-06	R.GEPGNIGFPGPK.G 2051 2052
603.8116	1205.6087	1205.6081	0.52	0	(41)	0.00038	R.GFPGTPGLPGFK.G 2080
406.5634	1216.6685	1216.6677	0.69	0	(29)	0.0014	R.IGHPGSVGPAGIR.G
609.3417	1216.6689	1216.6677	1.04	0	(28)	0.0015	R.IGHPGSVGPAGIR.G
611.8095	1221.6045	1221.6030	1.18	0	(33)	0.0021	R.GFPGTPGLPGFK.G 2188
611.8097	1221.6048	1221.6030	1.48	0	54	1.6e-05	R.GFPGTPGLPGFK.G 2187 2190
411.8948	1232.6625	1232.6626	-0.07	0	(34)	0.00041	R.IGHPGSVGPAGIR.G 2262
617.3390	1232.6635	1232.6626	0.78	0	35	0.00033	R.IGHPGSVGPAGIR.G
619.3185	1236.6224	1236.6211	1.06	1	36	0.00024	R.GPAGPTGPAGKDGR.I
621.8032	1241.5918	1241.5888	2.38	0	68	7.3e-07	K.GLTGSPGSPGPDGK.T 2318
417.1815	1248.5225	1248.5218	0.57	1	(36)	0.0005	R.GDKGETGEQGDR.G
625.2686	1248.5227	1248.5218	0.67	1	47	4.7e-05	R.GDKGETGEQGDR.G
629.8002	1257.5858	1257.5837	1.63	0	(63)	2.5e-06	K.GLTGSPGSPGPDGK.T 2418 2420 2421 2422 2424 2426 2427
634.3425	1266.6704	1266.6681	1.83	0	82	8.7e-09	R.GIPGPVGAAGATGAR.G 2482 2485 2498
637.3127	1272.6109	1272.6099	0.82	0	(66)	2.5e-07	R.GFPGSPGNVGPAGK.E
637.8068	1273.5991	1273.5939	4.08	0	67	1.9e-07	R.GFPGSPGNVGPAGK.E 2543 2546
648.8341	1295.6537	1295.6510	2.04	0	(44)	0.00016	R.GFPGLPGPSGEPGK.Q
649.3123	1296.6100	1296.6058	3.17	0	84	5.3e-09	K.GESGPSGPAGPTGAR.G 2691 2692 2693
656.8311	1311.6477	1311.6459	1.33	0	(62)	4.4e-06	R.GFPGLPGPSGEPGK.Q
656.8315	1311.6485	1311.6459	1.98	0	(33)	0.0032	R.GFPGLPGPSGEPGK.Q
656.8319	1311.6493	1311.6459	2.54	0	(46)	0.00018	R.GFPGLPGPSGEPGK.Q
657.3085	1312.6024	1312.6008	1.24	0	(49)	1.5e-05	K.GESGPSGPAGPTGAR.G
664.8289	1327.6432	1327.6409	1.74	0	(40)	0.0004	R.GFPGLPGPSGEPGK.Q 2879
664.8292	1327.6439	1327.6409	2.29	0	65	1.4e-06	R.GFPGLPGPSGEPGK.Q 2880 2881 2886 2887 2889
666.8325	1331.6504	1331.6470	2.52	0	87	4.7e-09	R.GPSGPQGPSGPPGPK.G 2911 2912
667.3229	1332.6312	1332.6310	0.14	0	(47)	5e-05	R.GPSGPQGPSGPPGPK.G 2921
667.3251	1332.6357	1332.6310	3.53	0	(83)	1.3e-08	R.GPSGPQGPSGPPGPK.G 2914 2917 2918 2920
667.8448	1333.6751	1333.6739	0.96	1	27	0.0048	K.GPAGERGAPGPAGPK.G
672.8267	1343.6389	1343.6358	2.32	0	(60)	4.5e-06	R.GFPGLPGPSGEPGK.Q 2971
672.8268	1343.6390	1343.6358	2.41	0	(46)	0.0001	R.GFPGLPGPSGEPGK.Q 2970 2973
674.8298	1347.6451	1347.6419	2.37	0	(34)	0.00099	R.GPSGPQGPSGPPGPK.G
674.8301	1347.6456	1347.6419	2.73	0	(70)	2.7e-07	R.GPSGPQGPSGPPGPK.G 2990
675.3195	1348.6245	1348.6259	-1.07	0	(56)	6.4e-06	R.GPSGPQGPSGPPGPK.G
675.3212	1348.6279	1348.6259	1.46	0	(54)	9.1e-06	R.GPSGPQGPSGPPGPK.G
675.3220	1348.6294	1348.6259	2.55	0	(53)	1.3e-05	R.GPSGPQGPSGPPGPK.G
675.3221	1348.6297	1348.6259	2.82	0	(59)	3.3e-06	R.GPSGPQGPSGPPGPK.G
682.8266	1363.6386	1363.6368	1.32	0	(42)	0.00016	R.GPSGPQGPSGPPGPK.G
683.3198	1364.6251	1364.6209	3.11	0	(48)	4.1e-05	R.GPSGPQGPSGPPGPK.G
706.3708	1410.7270	1410.7256	1.03	0	(41)	8.2e-05	R.GLPGEFGLPGPAGAR.G
714.3685	1426.7224	1426.7205	1.33	0	(64)	4e-07	R.GLPGEFGLPGPAGAR.G
714.3685	1426.7225	1426.7205	1.41	0	70	1e-07	R.GLPGEFGLPGPAGAR.G 3376 3378 3380 3383 3385 3389 3390 3391 3392 3393 3394 3396
722.3665	1442.7184	1442.7154	2.04	0	(66)	2.8e-07	R.GLPGEFGLPGPAGAR.G 3468
724.8370	1447.6595	1447.6579	1.09	0	65	2.8e-07	R.AGETGASGPPGFAGEK.G 3497 3500
725.3540	1448.6935	1448.6896	2.67	0	(46)	2.8e-05	R.GEPGPTGLPGPPGER.G
729.3435	1456.6725	1456.6695	2.01	0	(88)	1.6e-09	R.GDGGPPGATGFPGAAGR.T 3534
487.2352	1458.6839	1458.6852	-0.90	0	(27)	0.004	R.GSAGPPGATGFPGAAGR.V
730.3512	1458.6878	1458.6852	1.83	0	118	3.6e-12	R.GSAGPPGATGFPGAAGR.V 3552 3554 3557 3560 3562 3564 3566 3568 3569 3570
730.3519	1458.6893	1458.6852	2.83	0	(31)	0.003	R.GSAGPPGATGFPGAAGR.V
733.3498	1464.6850	1464.6845	0.36	0	58	2e-06	R.GEPGPTGLPGPPGER.G 3610 3616 3617 3619
737.3396	1472.6646	1472.6645	0.13	0	92	5.7e-10	R.GDGGPPGATGFPGAAGR.T 3659 3662 3663
738.3491	1474.6837	1474.6801	2.44	0	(32)	0.0019	R.GSAGPPGATGFPGAAGR.V
745.8618	1489.7091	1489.7049	2.80	0	70	3.8e-07	R.PGEVGPPGPPGPSGEK.G 3757 3759
753.8586	1505.7027	1505.6998	1.93	0	(58)	5.9e-06	R.PGEVGPPGPPGPSGEK.G 3858
762.3665	1522.7184	1522.7124	3.88	0	69	1.4e-07	R.GAPGAVGAPGPAGANGDR.G
762.8574	1523.7003	1523.6965	2.52	0	(63)	4.8e-07	R.GAPGAVGAPGPAGANGDR.G 3985
773.8983	1545.7820	1545.7787	2.08	0	(33)	0.00091	K.DGLNGLPGPIGPPGPR.G
773.8984	1545.7822	1545.7787	2.25	0	(47)	4.1e-05	K.DGLNGLPGPIGPPGPR.G
773.8986	1545.7826	1545.7787	2.48	0	70	2.5e-07	K.DGLNGLPGPIGPPGPR.G
520.9431	1559.8075	1559.8056	1.22	0	(62)	6.8e-07	R.GETGPAGPAGPIGPVGAR.G 4185
780.9119	1559.8093	1559.8056	2.36	0	81	8.8e-09	R.GETGPAGPAGPIGPVGAR.G 4181 4183 4184 4188 4189
781.4037	1560.7929	1560.7896	2.12	0	(42)	0.00013	K.DGLNGLPGPIGPPGPR.G
781.4039	1560.7933	1560.7896	2.35	0	(32)	0.0013	K.DGLNGLPGPIGPPGPR.G
781.8946	1561.7746	1561.7737	0.63	0	(42)	0.00012	K.DGLNGLPGPIGPPGPR.G
781.8956	1561.7766	1561.7737	1.88	0	(60)	2e-06	K.DGLNGLPGPIGPPGPR.G
781.8957	1561.7768	1561.7737	2.04	0	(51)	1.6e-05	K.DGLNGLPGPIGPPGPR.G 4214 4215
521.6141	1561.8204	1561.8213	-0.56	0	(28)	0.0029	K.GAAGLPGVAGAPGLPGPR.G 4223
781.9199	1561.8253	1561.8213	2.57	0	(46)	5.4e-05	K.GAAGLPGVAGAPGLPGPR.G
781.9200	1561.8254	1561.8213	2.65	0	49	2.7e-05	K.GAAGLPGVAGAPGLPGPR.G
522.9221	1565.7443	1565.7434	0.60	0	(64)	3.9e-07	R.GPPGESGAAGPSGPIGSR.G
783.8799	1565.7453	1565.7434	1.23	0	88	1.7e-09	R.GPPGESGAAGPSGPIGSR.G 4249 4253 4255 4256 4257 4258 4259
526.2746	1575.8020	1575.8006	0.90	0	(49)	1.4e-05	R.GEPGPVGSVGPAGAVGPR.G
788.9084	1575.8023	1575.8005	1.15	0	(51)	9e-06	R.GETGPAGPAGPIGPVGAR.G
788.9089	1575.8032	1575.8005	1.69	0	(62)	7.6e-07	R.GETGPAGPAGPIGPVGAR.G 4333
788.9103	1575.8061	1575.8006	3.54	0	88	1.8e-09	R.GEPGPVGSVGPAGAVGPR.G 4336
789.8903	1577.7661	1577.7686	-1.58	0	(56)	4.6e-06	K.DGLNGLPGPIGPPGPR.G 4350 4351
791.8786	1581.7427	1581.7383	2.74	0	(76)	2.5e-08	R.GPPGESGAAGPSGPIGSR.G 4381
791.8786	1581.7427	1581.7383	2.74	0	(72)	6.7e-08	R.GPPGESGAAGPSGPIGSR.G 4378 4379 4380
791.8791	1581.7436	1581.7383	3.35	0	(33)	0.00055	R.GPPGESGAAGPSGPIGSR.G
793.3920	1584.7694	1584.7645	3.09	0	77	4.6e-08	K.GANGAPGIAGAPGFPGAR.G 4419
793.8843	1585.7540	1585.7485	3.48	0	(60)	5.7e-06	K.GANGAPGIAGAPGFPGAR.G 4426 4428 4429 4435
795.9119	1589.8092	1589.8050	2.65	0	45	0.00014	R.GLTGPIGPPGPAGAPGDK.G
796.9072	1591.7999	1591.7955	2.78	0	(37)	0.00026	R.GEPGPVGSVGPAGAVGPR.G
804.3939	1606.7732	1606.7700	2.00	0	(67)	2.2e-07	R.GPNGEAGSTGPAGPPGLR.G
804.8864	1607.7582	1607.7540	2.60	0	71	8.3e-08	R.GPNGEAGSTGPAGPPGLR.G 4610 4611
808.4147	1614.8149	1614.8114	2.16	0	(64)	6.6e-07	K.GELGPVGNPGPAGPAGPR.G
808.9066	1615.7987	1615.7954	2.01	0	(59)	2.3e-06	K.GELGPVGNPGPAGPAGPR.G
809.3983	1616.7821	1616.7795	1.61	1	81	3.2e-08	R.GFSGLDGAKGDAGPAGPK.G
543.2524	1626.7355	1626.7346	0.54	2	32	0.0028	K.NGDDGEAGKPGRPGER.G
816.4131	1630.8117	1630.8064	3.31	0	(72)	9.1e-08	K.GELGPVGNPGPAGPAGPR.G
544.9383	1631.7931	1631.7904	1.65	0	(59)	2.1e-06	K.GELGPVGNPGPAGPAGPR.G
816.9051	1631.7956	1631.7904	3.23	0	74	7.5e-08	K.GELGPVGNPGPAGPAGPR.G 4784
824.4081	1646.8016	1646.8013	0.21	0	(46)	3.8e-05	K.GELGPVGNPGPAGPAGPR.G
824.8983	1647.7820	1647.7853	-2.02	0	(56)	4.7e-06	K.GELGPVGNPGPAGPAGPR.G 4881
824.9006	1647.7867	1647.7853	0.87	0	(55)	5.9e-06	K.GELGPVGNPGPAGPAGPR.G
552.6051	1654.7935	1654.7911	1.45	1	(33)	0.0022	K.GSPGEAGRPGEAGLPGAK.G
828.4061	1654.7976	1654.7911	3.93	1	50	4.4e-05	K.GSPGEAGRPGEAGLPGAK.G 4915 4916
552.6066	1654.7979	1654.7911	4.11	1	(49)	5.6e-05	K.GSPGEAGRPGEAGLPGAK.G
832.8995	1663.7845	1663.7802	2.60	0	(37)	0.00041	K.GELGPVGNPGPAGPAGPR.G
836.3649	1670.7153	1670.7132	1.24	0	85	3.5e-09	K.GEPGAPGENGTPGQAGAR.G
836.3656	1670.7166	1670.7132	2.05	0	(31)	0.00082	K.GEPGAPGENGTPGQAGAR.G
836.4028	1670.7911	1670.7860	3.06	1	(29)	0.0027	K.GSPGEAGRPGEAGLPGAK.G
836.8572	1671.6999	1671.6972	1.61	0	(72)	6.3e-08	K.GEPGAPGENGTPGQAGAR.G
843.4181	1684.8216	1684.8169	2.80	1	42	6.2e-05	R.GFPGSDGIAGPKGPAGER.G
843.9202	1685.8258	1685.8221	2.21	1	(47)	2.2e-05	R.GLVGEPGPAGTKGESGNK.G
844.4107	1686.8069	1686.8061	0.47	1	65	3.2e-07	R.GLVGEPGPAGTKGESGNK.G
845.8955	1689.7765	1689.7707	3.43	0	(91)	1.4e-09	K.DGEAGAQGPPGPAGPAGER.G 5102
846.3875	1690.7604	1690.7547	3.35	0	(104)	7.4e-11	K.DGEAGAQGPPGPAGPAGER.G 5109
853.8919	1705.7693	1705.7656	2.15	0	(104)	6.5e-11	K.DGEAGAQGPPGPAGPAGER.G
569.5972	1705.7697	1705.7656	2.39	0	(62)	1.2e-06	K.DGEAGAQGPPGPAGPAGER.G
854.3838	1706.7530	1706.7496	2.00	0	112	1.2e-11	K.DGEAGAQGPPGPAGPAGER.G 5193 5196
868.4338	1734.8531	1734.8537	-0.32	1	51	3.5e-05	R.GHNGLDGLKGQPGAPGVK.G
868.9147	1735.8149	1735.8126	1.36	0	94	5.5e-10	R.GPPGAVGSPGVNGAPGEAGR.D 5389 5391
872.8917	1743.7688	1743.7660	1.60	1	35	0.00034	R.EGAPGAEGSPGRDGSPGAK.G
876.4213	1750.8281	1750.8235	2.64	0	(73)	1.2e-07	R.GPPGAVGSPGVNGAPGEAGR.D
876.9116	1751.8087	1751.8075	0.69	0	(88)	2.2e-09	R.GPPGAVGSPGVNGAPGEAGR.D 5491 5492 5493
584.9438	1751.8097	1751.8075	1.27	0	(30)	0.0013	R.GPPGAVGSPGVNGAPGEAGR.D
880.8581	1759.7016	1759.6955	3.47	0	83	2.2e-08	K.GEPGSPGENGAPGQMGPR.G
882.9375	1763.8604	1763.8551	3.05	1	81	7.2e-09	K.RGPNGEAGSTGPAGPPGLR.G 5560 5561
883.9218	1765.8290	1765.8231	3.30	0	(31)	0.0022	K.PGEQGVPGDLGAPGPSGAR.G
883.9645	1765.9144	1765.9111	1.84	0	93	4.5e-10	R.GPPGPIGPPGLAGPPGESGR.E 5578
884.4138	1766.8131	1766.8071	3.36	0	49	4.1e-05	K.PGEQGVPGDLGAPGPSGAR.G
884.9086	1767.8027	1767.8024	0.17	0	(41)	0.0001	R.GPPGAVGSPGVNGAPGEAGR.D
594.9763	1781.9071	1781.9061	0.59	0	(41)	8.9e-05	R.GPPGPIGPPGLAGPPGESGR.E
891.9625	1781.9104	1781.9061	2.42	0	(71)	7.8e-08	R.GPPGPIGPPGLAGPPGESGR.E 5674
891.9627	1781.9109	1781.9061	2.69	0	(89)	1.4e-09	R.GPPGPIGPPGLAGPPGESGR.E 5668 5673
600.3087	1797.9043	1797.9010	1.85	0	(54)	4.1e-06	R.GPPGPIGPPGLAGPPGESGR.E 5758
899.9600	1797.9054	1797.9010	2.44	0	(90)	1.1e-09	R.GPPGPIGPPGLAGPPGESGR.E 5763 5765
899.9606	1797.9066	1797.9010	3.12	0	(74)	4.3e-08	R.GPPGPIGPPGLAGPPGESGR.E 5761
600.6046	1798.7918	1798.7904	0.78	1	36	0.00078	R.GPNGDSGRPGEPGLMGPR.G 5775
900.4050	1798.7955	1798.7904	2.82	1	(33)	0.0015	R.GPNGDSGRPGEPGLMGPR.G
907.9576	1813.9007	1813.8959	2.66	0	(57)	1.9e-06	R.GPPGPIGPPGLAGPPGESGR.E 5862 5865 5867
907.9596	1813.9046	1813.8959	4.81	0	(37)	0.00021	R.GPPGPIGPPGLAGPPGESGR.E
909.4554	1816.8963	1816.8956	0.41	0	(50)	1.7e-05	R.TGPPGPSGITGPPGPPGAAGK.E
606.6407	1816.9002	1816.8956	2.55	0	(34)	0.00077	R.TGPPGPSGITGPPGPPGAAGK.E
909.4579	1816.9013	1816.8956	3.17	0	62	1.1e-06	R.TGPPGPSGITGPPGPPGAAGK.E 5892 5895 5896 5898
912.4078	1822.8010	1822.7970	2.21	0	69	4.2e-07	K.GEPGSAGPQGPPGPSGEEGK.R 5953
912.9689	1823.9232	1823.9167	3.58	0	50	1.5e-05	R.VGPPGPSGNAGPPGPPGPVGK.E
913.4587	1824.9028	1824.9007	1.17	0	(45)	4.9e-05	R.VGPPGPSGNAGPPGPPGPVGK.E
915.9548	1829.8951	1829.8908	2.34	0	(38)	0.00018	R.GPPGPIGPPGLAGPPGESGR.E
915.9552	1829.8958	1829.8908	2.74	0	(38)	0.00014	R.GPPGPIGPPGLAGPPGESGR.E 6009
917.4546	1832.8946	1832.8905	2.25	0	(55)	6.5e-06	R.TGPPGPSGITGPPGPPGAAGK.E
920.9665	1839.9184	1839.9116	3.73	0	(42)	9.2e-05	R.VGPPGPSGNAGPPGPPGPVGK.E 6094 6096
921.4584	1840.9023	1840.8956	3.66	0	(49)	2e-05	R.VGPPGPSGNAGPPGPPGPVGK.E
925.4342	1848.8539	1848.8490	2.62	0	(89)	1.3e-09	K.GEPGPTGVQGPPGPAGEEGK.R 6156 6158
925.9259	1849.8373	1849.8330	2.29	0	104	3.8e-11	K.GEPGPTGVQGPPGPAGEEGK.R
929.4539	1856.8932	1856.8905	1.43	0	(33)	0.00086	R.VGPPGPSGNAGPPGPPGPVGK.E
988.5034	1974.9922	1974.9872	2.53	1	(31)	0.00082	K.SGDRGETGPAGPAGPIGPVGAR.G
659.3382	1974.9928	1974.9872	2.83	1	64	4.3e-07	K.SGDRGETGPAGPAGPIGPVGAR.G 6824
995.9783	1989.9420	1989.9392	1.40	1	(50)	1.3e-05	K.GEPGPTGVQGPPGPAGEEGKR.G
664.6686	1990.9841	1990.9821	1.01	1	(38)	0.00015	K.SGDRGETGPAGPAGPIGPVGAR.G
664.6691	1990.9856	1990.9821	1.74	1	(30)	0.00097	K.SGDRGETGPAGPAGPIGPVGAR.G
996.5013	1990.9881	1990.9821	3.04	1	(38)	0.00015	K.SGDRGETGPAGPAGPIGPVGAR.G
1003.4843	2004.9540	2004.9501	1.91	1	82	7.1e-09	K.GEPGPTGVQGPPGPAGEEGKR.G
1003.9763	2005.9381	2005.9341	1.97	1	(72)	7.9e-08	K.GEPGPTGVQGPPGPAGEEGKR.G 6985
669.6534	2005.9383	2005.9341	2.09	1	(41)	0.00011	K.GEPGPTGVQGPPGPAGEEGKR.G
676.6932	2027.0579	2027.0548	1.50	1	40	0.0004	K.EGPAGLPGIDGRPGPIGPAGAR.G 7089
1014.5382	2027.0619	2027.0548	3.47	1	(27)	0.0078	K.EGPAGLPGIDGRPGPIGPAGAR.G
1018.4973	2034.9801	2034.9759	2.04	0	(66)	6.5e-07	R.GEVGPAGPNGFAGPAGAAGQPGAK.G
681.3290	2040.9651	2040.9614	1.84	1	45	6e-05	K.TGPPGPAGQDGRPGPPGPPGAR.G 7175
681.3424	2041.0054	2041.0090	-1.75	1	45	3.2e-05	K.HGNRGEPGPVGSVGPAGAVGPR.G
682.0256	2043.0549	2043.0498	2.51	1	(38)	0.00083	K.EGPAGLPGIDGRPGPIGPAGAR.G
1026.0039	2049.9933	2049.9868	3.14	0	(53)	2.2e-05	R.GEVGPAGPNGFAGPAGAAGQPGAK.G
684.6653	2050.9742	2050.9708	1.64	0	(45)	0.00014	R.GEVGPAGPNGFAGPAGAAGQPGAK.G 7248
684.6655	2050.9746	2050.9708	1.82	0	(34)	0.0018	R.GEVGPAGPNGFAGPAGAAGQPGAK.G
1026.4955	2050.9764	2050.9708	2.72	0	(38)	0.00064	R.GEVGPAGPNGFAGPAGAAGQPGAK.G
1026.4955	2050.9764	2050.9708	2.72	0	(57)	8.9e-06	R.GEVGPAGPNGFAGPAGAAGQPGAK.G
1026.4963	2050.9781	2050.9708	3.55	0	(76)	1e-07	R.GEVGPAGPNGFAGPAGAAGQPGAK.G 7251 7252
1026.9856	2051.9566	2051.9548	0.87	0	89	4.7e-09	R.GEVGPAGPNGFAGPAGAAGQPGAK.G
684.9936	2051.9589	2051.9548	2.00	0	(54)	1.6e-05	R.GEVGPAGPNGFAGPAGAAGQPGAK.G
1026.9874	2051.9603	2051.9548	2.66	0	(35)	0.0014	R.GEVGPAGPNGFAGPAGAAGQPGAK.G
689.9979	2066.9718	2066.9658	2.91	0	(34)	0.0016	R.GEVGPAGPNGFAGPAGAAGQPGAK.G
1034.9822	2067.9498	2067.9498	0.02	0	(54)	1.8e-05	R.GEVGPAGPNGFAGPAGAAGQPGAK.G
690.3243	2067.9512	2067.9498	0.69	0	(42)	0.00025	R.GEVGPAGPNGFAGPAGAAGQPGAK.G
1034.9846	2067.9547	2067.9498	2.38	0	(76)	1.1e-07	R.GEVGPAGPNGFAGPAGAAGQPGAK.G 7389
1034.9858	2067.9571	2067.9498	3.56	0	(68)	6.9e-07	R.GEVGPAGPNGFAGPAGAAGQPGAK.G
691.6769	2072.0090	2072.0036	2.63	0	(32)	0.0015	K.GSPGADGPAGAPGTPGPQGIAGQR.G
1037.0129	2072.0113	2072.0036	3.75	0	(57)	3.8e-06	K.GSPGADGPAGAPGTPGPQGIAGQR.G
1037.5026	2072.9906	2072.9876	1.45	0	(70)	2.1e-07	K.GSPGADGPAGAPGTPGPQGIAGQR.G
1037.9956	2073.9767	2073.9716	2.45	0	(71)	1.6e-07	K.GSPGADGPAGAPGTPGPQGIAGQR.G
1045.0084	2088.0023	2087.9985	1.83	0	(56)	5.2e-06	K.GSPGADGPAGAPGTPGPQGIAGQR.G
697.0084	2088.0034	2087.9985	2.38	0	(47)	4.7e-05	K.GSPGADGPAGAPGTPGPQGIAGQR.G
1045.4976	2088.9806	2088.9825	-0.92	0	(70)	2.3e-07	K.GSPGADGPAGAPGTPGPQGIAGQR.G
697.3359	2088.9858	2088.9825	1.59	0	(33)	0.0015	K.GSPGADGPAGAPGTPGPQGIAGQR.G
1045.5007	2088.9869	2088.9825	2.12	0	(81)	2.1e-08	K.GSPGADGPAGAPGTPGPQGIAGQR.G
697.6637	2089.9693	2089.9665	1.33	0	(30)	0.0027	K.GSPGADGPAGAPGTPGPQGIAGQR.G
1045.9919	2089.9693	2089.9665	1.36	0	(43)	0.00013	K.GSPGADGPAGAPGTPGPQGIAGQR.G
1045.9941	2089.9737	2089.9665	3.46	0	(69)	3.1e-07	K.GSPGADGPAGAPGTPGPQGIAGQR.G
701.6650	2101.9733	2101.9705	1.31	0	(28)	0.0066	R.GEPGPPGPAGFAGPPGADGQPGAK.G
1053.0052	2103.9959	2103.9934	1.21	0	(56)	4.6e-06	K.GSPGADGPAGAPGTPGPQGIAGQR.G
1053.0062	2103.9979	2103.9934	2.14	0	(82)	1.1e-08	K.GSPGADGPAGAPGTPGPQGIAGQR.G
1053.4974	2104.9803	2104.9774	1.39	0	(70)	2.4e-07	K.GSPGADGPAGAPGTPGPQGIAGQR.G
702.6677	2104.9813	2104.9774	1.87	0	(32)	0.0014	K.GSPGADGPAGAPGTPGPQGIAGQR.G
702.6679	2104.9819	2104.9774	2.13	0	(35)	0.00076	K.GSPGADGPAGAPGTPGPQGIAGQR.G
1053.9902	2105.9659	2105.9614	2.14	0	(68)	4.8e-07	K.GSPGADGPAGAPGTPGPQGIAGQR.G
705.7127	2114.1163	2114.1120	2.01	0	(44)	4.2e-05	R.GLPGVAGSVGEPGPLGIAGPPGAR.G
1058.0660	2114.1175	2114.1120	2.59	0	(97)	2.2e-10	R.GLPGVAGSVGEPGPLGIAGPPGAR.G
1059.5011	2116.9876	2116.9814	2.94	0	(68)	1.1e-06	R.GEPGPPGPAGFAGPPGADGQPGAK.G
706.9974	2117.9705	2117.9654	2.38	0	(43)	0.00022	R.GEPGPPGPAGFAGPPGADGQPGAK.G
1059.9944	2117.9742	2117.9654	4.14	0	95	1.3e-09	R.GEPGPPGPAGFAGPPGADGQPGAK.G
1061.0026	2119.9906	2119.9883	1.07	0	(94)	8.1e-10	K.GSPGADGPAGAPGTPGPQGIAGQR.G
1061.0436	2120.0726	2120.0651	3.54	0	(84)	8.3e-09	R.GETGPAGPPGAPGAPGAPGPVGPAGK.S
1061.4935	2120.9725	2120.9723	0.09	0	(54)	8.3e-06	K.GSPGADGPAGAPGTPGPQGIAGQR.G 7760
1061.9880	2121.9615	2121.9563	2.45	0	94	1.2e-09	K.GSPGADGPAGAPGTPGPQGIAGQR.G
1061.9897	2121.9649	2121.9563	4.06	0	(47)	5.6e-05	K.GSPGADGPAGAPGTPGPQGIAGQR.G
1066.0630	2130.1114	2130.1070	2.09	0	(112)	5.9e-12	R.GLPGVAGSVGEPGPLGIAGPPGAR.G 7824 7831 7832
711.0446	2130.1118	2130.1070	2.29	0	(64)	3.9e-07	R.GLPGVAGSVGEPGPLGIAGPPGAR.G 7834
1066.0632	2130.1119	2130.1070	2.32	0	(37)	0.00023	R.GLPGVAGSVGEPGPLGIAGPPGAR.G
1066.0636	2130.1126	2130.1070	2.67	0	126	2.5e-13	R.GLPGVAGSVGEPGPLGIAGPPGAR.G 7828 7833 7836
712.0010	2132.9813	2132.9763	2.31	0	(38)	0.0013	R.GEPGPPGPAGFAGPPGADGQPGAK.G
1067.4985	2132.9825	2132.9763	2.89	0	(50)	8.7e-05	R.GEPGPPGPAGFAGPPGADGQPGAK.G
712.3293	2133.9660	2133.9604	2.66	0	(44)	0.00019	R.GEPGPPGPAGFAGPPGADGQPGAK.G 7862 7866
1067.9908	2133.9671	2133.9604	3.18	0	(54)	1.6e-05	R.GEPGPPGPAGFAGPPGADGQPGAK.G 7868
1067.9910	2133.9674	2133.9604	3.29	0	(55)	1.5e-05	R.GEPGPPGPAGFAGPPGADGQPGAK.G
1069.0410	2136.0675	2136.0600	3.49	0	90	4.6e-09	R.GETGPAGPPGAPGAPGAPGPVGPAGK.S
1074.0575	2146.1004	2146.1019	-0.68	0	(77)	2e-08	R.GLPGVAGSVGEPGPLGIAGPPGAR.G 7951 7953
1074.0601	2146.1056	2146.1019	1.72	0	(61)	7.6e-07	R.GLPGVAGSVGEPGPLGIAGPPGAR.G
1074.0616	2146.1087	2146.1019	3.19	0	(63)	5.2e-07	R.GLPGVAGSVGEPGPLGIAGPPGAR.G
1075.4967	2148.9789	2148.9713	3.53	0	(52)	2.6e-05	R.GEPGPPGPAGFAGPPGADGQPGAK.G
717.6597	2149.9572	2149.9553	0.88	0	(48)	7.3e-05	R.GEPGPPGPAGFAGPPGADGQPGAK.G
717.6836	2150.0290	2150.0240	2.29	0	(30)	0.00095	K.GEPGVVGAPGTAGPSGPSGLPGER.G
1076.0221	2150.0296	2150.0240	2.61	0	75	3e-08	K.GEPGVVGAPGTAGPSGPSGLPGER.G
1077.0358	2152.0570	2152.0549	0.95	0	(63)	2.9e-06	R.GETGPAGPPGAPGAPGAPGPVGPAGK.S
718.3603	2152.0590	2152.0549	1.91	0	(29)	0.007	R.GETGPAGPPGAPGAPGAPGPVGPAGK.S
1077.0369	2152.0592	2152.0549	1.97	0	(69)	7.1e-07	R.GETGPAGPPGAPGAPGAPGPVGPAGK.S
1082.0588	2162.1031	2162.0968	2.92	0	(43)	5.4e-05	R.GLPGVAGSVGEPGPLGIAGPPGAR.G
1085.0334	2168.0523	2168.0498	1.15	0	(61)	5.2e-06	R.GETGPAGPPGAPGAPGAPGPVGPAGK.S
723.6924	2168.0555	2168.0498	2.61	0	(35)	0.0023	R.GETGPAGPPGAPGAPGAPGPVGPAGK.S
729.0231	2184.0474	2184.0448	1.20	0	(41)	0.00063	R.GETGPAGPPGAPGAPGAPGPVGPAGK.S
1093.0333	2184.0521	2184.0448	3.35	0	(79)	8.3e-08	R.GETGPAGPPGAPGAPGAPGPVGPAGK.S
1108.4811	2214.9476	2214.9448	1.28	0	(94)	6.9e-10	K.GDAGAPGAPGSQGAPGLQGMPGER.G
1108.4823	2214.9500	2214.9448	2.38	0	(37)	0.0004	K.GDAGAPGAPGSQGAPGLQGMPGER.G
739.3600	2215.0583	2215.0506	3.50	1	(31)	0.0045	R.GETGPAGRPGEVGPPGPPGPSGEK.G
1108.9753	2215.9361	2215.9288	3.32	0	102	1.1e-10	K.GDAGAPGAPGSQGAPGLQGMPGER.G
1116.5347	2231.0548	2231.0455	4.17	1	35	0.0018	R.GETGPAGRPGEVGPPGPPGPSGEK.G
755.0572	2262.1497	2262.1393	4.60	0	(47)	1.8e-05	K.GDAGPAGPAGPTGPPGPIGNVGAPGPK.G
1132.5726	2263.1307	2263.1233	3.26	0	(123)	4.9e-13	K.GDAGPAGPAGPTGPPGPIGNVGAPGPK.G
755.3842	2263.1308	2263.1233	3.31	0	(39)	0.00011	K.GDAGPAGPAGPTGPPGPIGNVGAPGPK.G
760.3868	2278.1387	2278.1342	1.95	0	(69)	1.2e-07	K.GDAGPAGPAGPTGPPGPIGNVGAPGPK.G
1140.0770	2278.1395	2278.1342	2.31	0	(125)	3.5e-13	K.GDAGPAGPAGPTGPPGPIGNVGAPGPK.G
1140.0774	2278.1402	2278.1342	2.63	0	(111)	7.4e-12	K.GDAGPAGPAGPTGPPGPIGNVGAPGPK.G
760.3875	2278.1405	2278.1342	2.76	0	(73)	5.6e-08	K.GDAGPAGPAGPTGPPGPIGNVGAPGPK.G
760.7150	2279.1233	2279.1183	2.19	0	(28)	0.0017	K.GDAGPAGPAGPTGPPGPIGNVGAPGPK.G
760.7151	2279.1234	2279.1183	2.27	0	(70)	9.9e-08	K.GDAGPAGPAGPTGPPGPIGNVGAPGPK.G
1140.5693	2279.1241	2279.1183	2.57	0	130	1e-13	K.GDAGPAGPAGPTGPPGPIGNVGAPGPK.G 8638
1140.5695	2279.1244	2279.1183	2.68	0	(113)	5.6e-12	K.GDAGPAGPAGPTGPPGPIGNVGAPGPK.G
760.7155	2279.1245	2279.1183	2.75	0	(71)	8.9e-08	K.GDAGPAGPAGPTGPPGPIGNVGAPGPK.G
1148.0751	2294.1356	2294.1292	2.80	0	(125)	3.2e-13	K.GDAGPAGPAGPTGPPGPIGNVGAPGPK.G 8725
765.7192	2294.1359	2294.1292	2.93	0	(55)	2.9e-06	K.GDAGPAGPAGPTGPPGPIGNVGAPGPK.G
1148.0765	2294.1385	2294.1292	4.08	0	(66)	2.6e-07	K.GDAGPAGPAGPTGPPGPIGNVGAPGPK.G
1148.5653	2295.1161	2295.1132	1.26	0	(121)	8.4e-13	K.GDAGPAGPAGPTGPPGPIGNVGAPGPK.G 8735
1148.5663	2295.1180	2295.1132	2.11	0	(96)	2.9e-10	K.GDAGPAGPAGPTGPPGPIGNVGAPGPK.G
766.0470	2295.1192	2295.1132	2.61	0	(40)	0.00011	K.GDAGPAGPAGPTGPPGPIGNVGAPGPK.G
766.0473	2295.1201	2295.1132	3.01	0	(73)	5.9e-08	K.GDAGPAGPAGPTGPPGPIGNVGAPGPK.G 8731 8738
1156.0721	2310.1297	2310.1241	2.45	0	(39)	0.00014	K.GDAGPAGPAGPTGPPGPIGNVGAPGPK.G
1156.0740	2310.1334	2310.1241	4.03	0	(44)	4e-05	K.GDAGPAGPAGPTGPPGPIGNVGAPGPK.G
1156.5641	2311.1136	2311.1081	2.39	0	(59)	1.9e-06	K.GDAGPAGPAGPTGPPGPIGNVGAPGPK.G
1184.0442	2366.0738	2366.0663	3.19	0	33	0.0031	R.GEQGPAGSPGFQGLPGPAGPPGESGK.P
799.6893	2396.0462	2396.0364	4.07	1	52	2.2e-05	K.GESGNKGEPGSAGPQGPPGPSGEEGK.R
800.0172	2397.0298	2397.0204	3.92	1	(45)	0.00012	K.GESGNKGEPGSAGPQGPPGPSGEEGK.R
804.0531	2409.1375	2409.1309	2.72	1	(35)	0.0012	R.GEVGPAGPNGFAGPAGAAGQPGAKGER.X 9164
804.0770	2409.2091	2409.2150	-2.44	1	33	0.00055	R.GETGPAGPAGPIGPVGARGPAGPQGPR.G
1206.0684	2410.1222	2410.1149	3.00	1	93	2.1e-09	R.GEVGPAGPNGFAGPAGAAGQPGAKGER.X
804.3813	2410.1222	2410.1149	3.02	1	(48)	6.6e-05	R.GEVGPAGPNGFAGPAGAAGQPGAKGER.X
805.0211	2412.0413	2412.0313	4.15	1	(35)	0.001	K.GESGNKGEPGSAGPQGPPGPSGEEGK.R
1209.1035	2416.1925	2416.1871	2.24	0	(65)	2.9e-07	R.GEVGLPGVSGPVGPPGNPGANGLPGAK.G 9187
1209.5951	2417.1756	2417.1711	1.88	0	(64)	4.3e-07	R.GEVGLPGVSGPVGPPGNPGANGLPGAK.G
1209.5964	2417.1783	2417.1711	2.99	0	(31)	0.0008	R.GEVGLPGVSGPVGPPGNPGANGLPGAK.G
802.3669	2404.0790	2404.0779	0.46	1	(33)	0.0022	R.GPSGPQGPSGPPGPKGNSGEPGAPGSK.G
804.0531	2409.1375	2409.1309	2.72	1	(35)	0.0012	R.GEVGPAGPNGFAGPAGAAGQPGAKGER.G 9164
804.0770	2409.2091	2409.2150	-2.44	1	33	0.00055	R.GETGPAGPAGPIGPVGARGPAGPQGPR.G
1206.0684	2410.1222	2410.1149	3.00	1	93	2.1e-09	R.GEVGPAGPNGFAGPAGAAGQPGAKGER.G
804.3813	2410.1222	2410.1149	3.02	1	(48)	6.6e-05	R.GEVGPAGPNGFAGPAGAAGQPGAKGER.G
807.6989	2420.0749	2420.0728	0.87	1	36	0.0011	R.GPSGPQGPSGPPGPKGNSGEPGAPGSK.G
1217.1011	2432.1876	2432.1820	2.30	0	(52)	6.5e-06	R.GEVGLPGVSGPVGPPGNPGANGLPGAK.G
1217.5946	2433.1747	2433.1660	3.56	0	71	8.7e-08	R.GEVGLPGVSGPVGPPGNPGANGLPGAK.G
813.7490	2438.2252	2438.2190	2.55	1	(42)	0.00016	R.GPPGSAGAPGKDGLNGLPGPIGPPGPR.G
819.0808	2454.2206	2454.2139	2.71	1	(32)	0.0018	R.GPPGSAGAPGKDGLNGLPGPIGPPGPR.G
1228.1182	2454.2218	2454.2139	3.19	1	(40)	0.00023	R.GPPGSAGAPGKDGLNGLPGPIGPPGPR.G
822.4111	2464.2116	2464.2095	0.83	1	(31)	0.0031	K.GDRGETGPAGPPGAPGAPGAPGPVGPAGK.S
822.4120	2464.2141	2464.2095	1.87	1	(34)	0.0016	K.GDRGETGPAGPPGAPGAPGAPGPVGPAGK.S
824.4120	2470.2141	2470.2089	2.13	1	56	6.4e-06	R.GPPGSAGAPGKDGLNGLPGPIGPPGPR.G 9393
827.7424	2480.2053	2480.2045	0.34	1	(35)	0.0012	K.GDRGETGPAGPPGAPGAPGAPGPVGPAGK.S
1249.1078	2496.2010	2496.1994	0.66	1	73	2e-07	K.GDRGETGPAGPPGAPGAPGAPGPVGPAGK.S
833.0753	2496.2041	2496.1994	1.90	1	(32)	0.0022	K.GDRGETGPAGPPGAPGAPGAPGPVGPAGK.S
833.0761	2496.2063	2496.1994	2.79	1	(30)	0.0037	K.GDRGETGPAGPPGAPGAPGAPGPVGPAGK.S
838.4073	2512.2000	2512.1943	2.29	1	(44)	0.00013	K.GDRGETGPAGPPGAPGAPGAPGPVGPAGK.S 9501
843.0276	2526.0611	2526.0565	1.82	1	45	0.00025	K.GDAGPAGPKGEPGSPGENGAPGQMGPR.G
1266.6102	2531.2059	2531.2041	0.70	0	(60)	4.6e-06	R.GNDGATGAAGPPGPTGPAGPPGFPGAVGAK.G
1266.6130	2531.2115	2531.2041	2.92	0	(43)	0.00023	R.GNDGATGAAGPPGPTGPAGPPGFPGAVGAK.G
1266.6146	2531.2147	2531.2041	4.17	0	(69)	5.8e-07	R.GNDGATGAAGPPGPTGPAGPPGFPGAVGAK.G
844.7458	2531.2155	2531.2041	4.50	0	(57)	1e-05	R.GNDGATGAAGPPGPTGPAGPPGFPGAVGAK.G
845.0724	2532.1953	2532.1881	2.84	0	(54)	3.4e-05	R.GNDGATGAAGPPGPTGPAGPPGFPGAVGAK.G
845.0728	2532.1964	2532.1881	3.28	0	(36)	0.0023	R.GNDGATGAAGPPGPTGPAGPPGFPGAVGAK.G
1267.1058	2532.1971	2532.1881	3.54	0	(50)	9.6e-05	R.GNDGATGAAGPPGPTGPAGPPGFPGAVGAK.G
1274.6099	2547.2052	2547.1991	2.40	0	(66)	1.4e-06	R.GNDGATGAAGPPGPTGPAGPPGFPGAVGAK.G
850.0759	2547.2060	2547.1991	2.71	0	(43)	0.00026	R.GNDGATGAAGPPGPTGPAGPPGFPGAVGAK.G
850.4025	2548.1858	2548.1831	1.06	0	(71)	6.8e-07	R.GNDGATGAAGPPGPTGPAGPPGFPGAVGAK.G 9624
1275.1027	2548.1908	2548.1831	3.03	0	104	3.6e-10	R.GNDGATGAAGPPGPTGPAGPPGFPGAVGAK.G 9627 9629 9630 9632
851.7233	2552.1480	2552.1375	4.10	2	44	0.00017	K.GESGNKGEPGSAGPQGPPGPSGEEGKR.G
1283.0999	2564.1852	2564.1780	2.80	0	(58)	1.5e-05	R.GNDGATGAAGPPGPTGPAGPPGFPGAVGAK.G 9684
855.7357	2564.1853	2564.1780	2.86	0	(46)	0.0002	R.GNDGATGAAGPPGPTGPAGPPGFPGAVGAK.G
1287.1390	2572.2635	2572.2558	2.99	0	115	1.3e-11	R.GSDGSVGPVGPAGPIGSAGPPGFPGAPGPK.G 9728 9729 9732
858.4287	2572.2641	2572.2558	3.22	0	(47)	8.4e-05	R.GSDGSVGPVGPAGPIGSAGPPGFPGAPGPK.G
861.0877	2580.2413	2580.2317	3.70	0	(32)	0.0025	K.GENGPVGPTGPVGAAGPSGPNGPPGPAGSR.G
861.4155	2581.2246	2581.2157	3.42	0	(43)	0.0002	K.GENGPVGPTGPVGAAGPSGPNGPPGPAGSR.G
1291.6198	2581.2250	2581.2157	3.57	0	(46)	9.3e-05	K.GENGPVGPTGPVGAAGPSGPNGPPGPAGSR.G
861.7420	2582.2042	2582.1998	1.72	0	(36)	0.00043	K.GENGPVGPTGPVGAAGPSGPNGPPGPAGSR.G
861.7424	2582.2053	2582.1998	2.14	0	(32)	0.0011	K.GENGPVGPTGPVGAAGPSGPNGPPGPAGSR.G
1292.1117	2582.2088	2582.1998	3.52	0	69	1.2e-07	K.GENGPVGPTGPVGAAGPSGPNGPPGPAGSR.G
1295.1364	2588.2582	2588.2508	2.86	0	(89)	5.1e-09	R.GSDGSVGPVGPAGPIGSAGPPGFPGAPGPK.G 9799
863.7606	2588.2598	2588.2508	3.51	0	(34)	0.0015	R.GSDGSVGPVGPAGPIGSAGPPGFPGAPGPK.G
1303.1345	2604.2545	2604.2457	3.38	0	(72)	2.5e-07	R.GSDGSVGPVGPAGPIGSAGPPGFPGAPGPK.G
892.0892	2673.2459	2673.2420	1.46	0	(32)	0.0015	R.GFSGLQGPPGPPGSPGEQGPSGASGPAGPR.G
897.4221	2689.2445	2689.2369	2.84	0	(29)	0.0025	R.GFSGLQGPPGPPGSPGEQGPSGASGPAGPR.G
1345.6304	2689.2462	2689.2369	3.46	0	35	0.00084	R.GFSGLQGPPGPPGSPGEQGPSGASGPAGPR.G
1345.6305	2689.2464	2689.2369	3.55	0	(28)	0.0039	R.GFSGLQGPPGPPGSPGEQGPSGASGPAGPR.G
1346.1219	2690.2293	2690.2209	3.14	0	(28)	0.0066	R.GFSGLQGPPGPPGSPGEQGPSGASGPAGPR.G
902.0820	2703.2241	2703.2161	2.94	1	41	0.00037	R.GAPGDRGEPGPPGPAGFAGPPGADGQPGAK.G 10087
907.0848	2718.2325	2718.2271	2.01	1	(31)	0.0029	R.GAPGDRGEPGPPGPAGFAGPPGADGQPGAK.G
907.4116	2719.2130	2719.2111	0.73	1	(38)	0.00067	R.GAPGDRGEPGPPGPAGFAGPPGADGQPGAK.G
931.4481	2791.3223	2791.3162	2.21	1	(59)	1.6e-05	K.GEQGPAGPPGFQGLPGPAGTAGEAGKPGER.G 10288
931.7762	2792.3067	2792.3002	2.34	1	(44)	0.00051	K.GEQGPAGPPGFQGLPGPAGTAGEAGKPGER.G
932.1044	2793.2915	2793.2842	2.60	1	69	1.7e-07	K.GEQGPAGPPGFQGLPGPAGTAGEAGKPGER.G
937.4318	2809.2736	2809.2791	-1.95	1	(30)	0.0012	K.GEQGPAGPPGFQGLPGPAGTAGEAGKPGER.G
957.1440	2868.4103	2868.4003	3.50	1	(43)	0.0001	R.GLTGPIGPPGPAGAPGDKGESGPSGPAGPTGAR.G 10427
1435.2126	2868.4107	2868.4003	3.66	1	58	3.5e-06	R.GLTGPIGPPGPAGAPGDKGESGPSGPAGPTGAR.G
957.1442	2868.4108	2868.4003	3.69	1	(32)	0.0013	R.GLTGPIGPPGPAGAPGDKGESGPSGPAGPTGAR.G
960.8038	2879.3897	2879.3799	3.41	1	48	0.00012	GPKGENGPVGPTGPVGAAGPSGPNGPPGPAGSR
961.1315	2880.3728	2880.3639	3.09	1	(44)	0.00017	K.GPKGENGPVGPTGPVGAAGPSGPNGPPGPAGSR.G
1087.1289	3258.3649	3258.3604	1.39	1	(38)	0.00045	R.GSNGAPGNDGAKGDAGAPGAPGSQGAPGLQGMPGER.G
1087.1300	3258.3682	3258.3604	2.40	1	(28)	0.0044	R.GSNGAPGNDGAKGDAGAPGAPGSQGAPGLQGMPGER.G
1087.4574	3259.3504	3259.3444	1.84	1	57	6.2e-06	R.GSNGAPGNDGAKGDAGAPGAPGSQGAPGLQGMPGER.G
1092.4609	3274.3610	3274.3553	1.74	1	(40)	9.5e-05	R.GSNGAPGNDGAKGDAGAPGAPGSQGAPGLQGMPGER.G
1129.8700	3386.5882	3386.5876	0.15	1	43	0.0005	R.GNDGATGAAGPPGPTGPAGPPGFPGAVGAKGEAGPQGAR.G
