# Supplementary material for: Ancient collagen reveals evolutionary history of the endemic South American ‘ungulates’
Source: Proc Biol Sci. 2015 May 7;282(1806):20142671. doi: 10.1098/rspb.2014.2671 (PMC4426609; doi:10.1098/rspb.2014.2671)
Supplement: ESM4 [file rspb20142671supp4.zip › ESM4_MLP 71-III-6-1_nofilter.xls]

## Sheet: Sheet1
M00027 Mass: 122517 Score: 10465 Matches: 603(428) Sequences: 97(74) emPAI: 208.93
>cu|M00027|COL1_RBBT Oryctolagus
Query	Observed	Mr(expt)	Mr(calc)	ppm	Miss	Score	Expect	Rank	Unique	Peptide
85	369.6927	737.3709	737.3708	0.09	0	34	0.00084	1		R.GPPGPPGK.A 86
96	372.2061	742.3977	742.3974	0.53	0	36	0.00088	1		R.GAAGIPGGK.G 97
98	372.6855	743.3564	743.3562	0.28	0	18	0.035	1		R.GETGPAGR.P
128	379.6945	757.3744	757.3719	3.37	0	43	0.00012	1		R.GLPGADGR.A 125 126 127
130	380.2040	758.3935	758.3923	1.65	0	(20)	0.016	1		R.GAAGIPGGK.G
150	384.2060	766.3975	766.3974	0.18	0	18	0.038	1		R.GAPGPAGPK.G 149
152	385.1957	768.3769	768.3766	0.40	0	25	0.0053	1		K.GDAGPAGPK.G
185	392.2033	782.3921	782.3923	-0.27	0	(14)	0.16	1		R.GAPGPAGPK.G
186	392.2045	782.3944	782.3923	2.70	0	(8)	0.6	1		R.GAPGPAGPK.G
191	392.2221	782.4297	782.4286	1.37	0	(21)	0.036	1		R.GAAGLPGPK.G
195	392.2228	782.4311	782.4286	3.16	0	42	0.00025	1		R.GAAGLPGPK.G 187 188 189 190 192 193 194
200	393.1985	784.3825	784.3828	-0.30	0	40	0.0002	1		R.GDQGPVGR.T 201
252	400.2193	798.4240	798.4236	0.59	0	(16)	0.1	1		R.GAAGLPGPK.G
253	400.2195	798.4244	798.4236	1.06	0	(41)	0.0003	1		R.GAAGLPGPK.G 251
254	400.6991	799.3836	799.3824	1.46	0	(27)	0.0019	1		R.GEIGNPGR.D
255	400.7042	799.3938	799.3937	0.22	1	11	0.49	1		K.PGRPGER.G
256	400.7229	799.4313	799.4300	1.60	1	0	1.7	1		R.EGLRGPR.G
287	408.2040	814.3935	814.3933	0.24	0	35	0.00036	1		R.GEIGNPGR.D 288
291	408.6956	815.3767	815.3773	-0.80	0	(15)	0.034	1		R.GEIGNPGR.D
367	422.2016	842.3886	842.3882	0.42	0	34	0.00048	1		K.GEAGPQGAR.G
385	426.2172	850.4198	850.4185	1.58	0	(34)	0.00085	1		R.GFSGLDGAK.G 383 384 386
391	426.7201	851.4256	851.4250	0.78	0	(35)	0.0012	1		R.GPPGPQGAR.G 388 389 390
395	427.2120	852.4094	852.4090	0.48	0	44	0.00017	1		R.GPPGPQGAR.G 394 396
435	434.2136	866.4126	866.4134	-0.96	0	53	1e-05	1		R.GFSGLDGAK.G
450	434.7356	867.4567	867.4563	0.50	0	48	3.2e-05	1		R.VGAPGPAGAR.G 442 443 444 445 446 447 448 449 451 452 453 454 455 457
511	441.7614	881.5082	881.5083	-0.12	0	(25)	0.0067	1		R.GVVGLPGQR.G
515	442.2536	882.4927	882.4923	0.44	0	(34)	0.00075	1		R.GVVGLPGQR.G
522	443.7227	885.4308	885.4304	0.35	0	48	4e-05	1		R.GSEGPQGVR.G 521
527	444.2145	886.4145	886.4145	0.01	0	(46)	4.8e-05	1		R.GSEGPQGVR.G
538	446.7548	891.4950	891.4926	2.60	0	52	9.5e-06	1		R.PGPIGPAGAR.G 537
554	448.2352	894.4558	894.4559	-0.10	0	(38)	0.00031	1		R.GPPGSAGAPGK.G 553 555
568	449.7591	897.5036	897.5032	0.44	0	52	1.3e-05	1		R.GVVGLPGQR.G 567
573	450.2512	898.4879	898.4872	0.71	0	(44)	8.1e-05	1		R.GVVGLPGQR.G 571 572 574 575
599	454.7508	907.4870	907.4876	-0.65	0	(13)	0.071	1		R.PGPIGPAGAR.G
603	454.7513	907.4880	907.4876	0.50	0	(41)	0.00012	1		R.PGPIGPAGAR.G 600 601 602 604 605 606 607
615	455.2436	908.4726	908.4716	1.15	0	67	1.9e-07	1		R.GPAGPTGPAGK.D 614
619	456.2329	910.4513	910.4508	0.47	0	25	0.021	1		R.GHNGLDGLK.G
620	456.2329	910.4513	910.4509	0.52	0	69	8.5e-07	1		R.GPPGSAGAPGK.G
657	462.7480	923.4814	923.4825	-1.15	0	(25)	0.0054	1		R.PGPIGPAGAR.G
664	463.2406	924.4667	924.4665	0.22	0	(16)	0.026	1		R.GPAGPTGPAGK.D 665
673	464.2305	926.4464	926.4458	0.66	0	(66)	1.6e-06	1		R.GPPGSAGAPGK.G
689	467.7406	933.4666	933.4668	-0.28	0	(20)	0.021	2		R.PGPPGPPGAR.G
731	475.1965	948.3785	948.3785	0.05	0	30	0.0019	1		K.GETGEQGDR.G
736	475.7384	949.4622	949.4618	0.46	0	54	7.1e-06	1		R.PGPPGPPGAR.G 735 737
767	480.7327	959.4508	959.4495	1.36	0	67	2.5e-07	1		R.AGVMGPPGSR.G 763 764 765 766
780	481.7489	961.4832	961.4829	0.34	1	24	0.0047	1		K.GEKGETGLR.G
827	488.7297	975.4449	975.4444	0.54	0	(34)	0.0004	1		R.AGVMGPPGSR.G 826
1178	531.2285	1060.4425	1060.4421	0.33	0	24	0.012	1		R.GSNGAPGNDGAK.G
1237	537.7493	1073.4841	1073.4812	2.73	0	18	0.027	1		R.PGEPGLMGPR.P
1310	545.2805	1088.5465	1088.5462	0.26	1	10	0.17	1		R.GAAGIPGGKGEK.G
1333	548.2572	1094.4999	1094.4993	0.54	0	38	0.00053	1		R.GPSGPPGPDGNK.G
1380	549.7922	1097.5699	1097.5717	-1.62	0	(4)	0.36	1	U	R.GLVGEPGPAGTK.G
1382	549.7933	1097.5721	1097.5717	0.38	0	51	8.8e-06	1	U	R.GLVGEPGPAGTK.G 1381 1383
1421	553.2920	1104.5694	1104.5676	1.64	0	60	2.1e-06	1		R.GVQGPPGPAGPR.G 1410 1411 1415 1416 1417 1419 1420 1424
1425	553.2927	1104.5709	1104.5676	2.96	0	(44)	7.1e-05	1		R.GVQGPPGPAGPR.G 1412 1413 1414 1418 1422 1423
1431	553.7831	1105.5517	1105.5516	0.09	0	(21)	0.015	1		R.GVQGPPGPAGPR.G 1432 1433
1437	553.7842	1105.5539	1105.5516	2.07	0	(57)	3.7e-06	1		R.GVQGPPGPAGPR.G 1434 1435 1436
1462	556.2842	1110.5538	1110.5530	0.69	1	3	0.86	1		R.GPRGDQGPVGR.T
1466	556.7764	1111.5382	1111.5370	1.02	1	(2)	1.1	1		R.GPRGDQGPVGR.T
1471	557.7915	1113.5685	1113.5666	1.65	0	(32)	0.00062	1	U	R.GLVGEPGPAGTK.G
1477	558.7497	1115.4848	1115.4843	0.45	0	35	0.0014	2		R.EGSPGAEGSPGR.D
1528	561.2886	1120.5627	1120.5625	0.15	0	(25)	0.0069	1		R.GVQGPPGPAGPR.G 1530
1534	561.7811	1121.5476	1121.5466	0.92	0	(34)	0.00079	1		R.GVQGPPGPAGPR.G
1547	563.2697	1124.5249	1124.5211	3.38	0	67	4.4e-07	1		K.TGPPGPAGQDGR.P 1546
1553	563.7603	1125.5061	1125.5051	0.88	0	(47)	3.9e-05	1		K.TGPPGPAGQDGR.P 1552 1554
1568	564.2825	1126.5505	1126.5480	2.27	1	(1)	1.4	1		R.GPRGDQGPVGR.T
1571	376.5322	1126.5749	1126.5731	1.56	1	(6)	0.99	1		R.GAAGLPGPKGDR.G
1572	564.2959	1126.5772	1126.5731	3.69	1	47	7.3e-05	1		R.GAAGLPGPKGDR.G
1573	376.5331	1126.5773	1126.5731	3.76	1	(20)	0.041	1		R.GAAGLPGPKGDR.G
1636	569.2869	1136.5593	1136.5575	1.62	0	(9)	0.44	1		R.GVQGPPGPAGPR.G
1682	573.7951	1145.5757	1145.5751	0.51	0	60	6e-06	1		R.GLPGTAGLPGMK.G 1683
1763	581.7817	1161.5489	1161.5489	0.06	0	(29)	0.0081	1		R.GQAGVMGFPGPK.P
1766	581.7925	1161.5705	1161.5700	0.47	0	(39)	0.0003	1		R.GLPGTAGLPGMK.G
1835	589.2874	1176.5602	1176.5598	0.33	0	(28)	0.016	1		R.GQAGVMGFPGPK.P
1836	589.2880	1176.5615	1176.5598	1.47	0	(74)	3.8e-07	1		R.GQAGVMGFPGPK.P 1833 1834
1845	589.7785	1177.5425	1177.5438	-1.12	0	(16)	0.22	1		R.GQAGVMGFPGPK.P
1851	589.7805	1177.5465	1177.5438	2.30	0	79	1.1e-07	1		R.GQAGVMGFPGPK.P 1846 1847 1848 1849 1850 1852
1968	597.2846	1192.5547	1192.5547	-0.02	0	(39)	0.0013	1		R.GQAGVMGFPGPK.P 1970
1969	597.2855	1192.5564	1192.5547	1.41	0	(19)	0.12	1		R.GQAGVMGFPGPK.P
1976	597.7767	1193.5389	1193.5387	0.18	0	(58)	8.9e-06	1		R.GQAGVMGFPGPK.P 1975
1978	597.7773	1193.5400	1193.5387	1.10	0	(40)	0.00057	1		R.GQAGVMGFPGPK.P 1977
2036	601.2974	1200.5803	1200.5775	2.31	0	(56)	8e-06	1		R.GEPGNIGFPGPK.G 2035 2037
2053	601.7891	1201.5637	1201.5615	1.81	0	58	5.5e-06	1		R.GEPGNIGFPGPK.G 2051 2052
2079	603.8116	1205.6087	1205.6081	0.52	0	(41)	0.00036	1		R.GFPGTPGLPGFK.G 2080
2099	605.7749	1209.5353	1209.5336	1.36	0	(5)	0.6	1		R.GQAGVMGFPGPK.P
2189	611.8095	1221.6045	1221.6030	1.18	0	(33)	0.002	1		R.GFPGTPGLPGFK.G 2188
2191	611.8096	1221.6047	1221.6030	1.38	0	(17)	0.088	1		R.GFPGTPGLPGFK.G 2186
2192	611.8097	1221.6048	1221.6030	1.48	0	54	1.5e-05	1		R.GFPGTPGLPGFK.G 2187 2190
2282	619.3185	1236.6224	1236.6211	1.06	1	36	0.00024	1		R.GPAGPTGPAGKDGR.S
2288	619.8068	1237.5990	1237.5979	0.83	0	(24)	0.0089	1		R.GFPGTPGLPGFK.G 2287
2304	414.2316	1239.6731	1239.6684	3.76	1	7	0.45	1		R.GVVGLPGQRGER.G
2319	621.8032	1241.5918	1241.5888	2.38	0	68	6.8e-07	1		K.GLTGSPGSPGPDGK.T 2318
2366	417.1815	1248.5225	1248.5218	0.57	1	(36)	0.00047	1		R.GDKGETGEQGDR.G
2367	625.2686	1248.5227	1248.5218	0.67	1	47	4.5e-05	1		R.GDKGETGEQGDR.G
2423	629.8002	1257.5858	1257.5837	1.63	0	(63)	2.3e-06	1		K.GLTGSPGSPGPDGK.T 2416 2418 2419 2420 2421 2422 2424 2425 2426 2427
2487	423.2301	1266.6684	1266.6681	0.26	0	(24)	0.0046	1		R.GIPGPVGAAGATGAR.G 2495
2502	634.3425	1266.6704	1266.6681	1.83	0	82	7.7e-09	1		R.GIPGPVGAAGATGAR.G 2478 2479 2480 2481 2482 2483 2484 2485 2486 2488 2489 2490 2491 2492 2493 2494 2496 2497 2498 2499 2500 2501 2503 2504
2540	637.7973	1273.5801	1273.5787	1.10	0	(12)	0.25	1		K.GLTGSPGSPGPDGK.T 2539
2612	642.3390	1282.6635	1282.6630	0.44	0	(10)	0.13	1		R.GIPGPVGAAGATGAR.G 2611
2686	648.8341	1295.6537	1295.6510	2.04	0	(44)	0.00015	1		R.GFPGLPGPSGEPGK.Q 2685
2788	656.8311	1311.6477	1311.6459	1.33	0	(62)	4.1e-06	1		R.GFPGLPGPSGEPGK.Q 2787
2790	656.8315	1311.6485	1311.6459	1.98	0	(33)	0.0029	1		R.GFPGLPGPSGEPGK.Q
2791	656.8319	1311.6493	1311.6459	2.54	0	(46)	0.00016	1		R.GFPGLPGPSGEPGK.Q 2789
2884	664.8289	1327.6432	1327.6409	1.74	0	(40)	0.00038	1		R.GFPGLPGPSGEPGK.Q 2879 2885
2888	664.8292	1327.6439	1327.6409	2.29	0	65	1.3e-06	1		R.GFPGLPGPSGEPGK.Q 2876 2877 2878 2880 2881 2882 2883 2886 2887 2889 2890
2910	666.8325	1331.6504	1331.6470	2.52	0	87	4.3e-09	1		R.GPSGPQGPSGPPGPK.G 2911 2912
2919	667.3229	1332.6312	1332.6310	0.14	0	(47)	4.6e-05	1		R.GPSGPQGPSGPPGPK.G 2915 2921
2922	667.3251	1332.6357	1332.6310	3.53	0	(83)	1.2e-08	1		R.GPSGPQGPSGPPGPK.G 2914 2916 2917 2918 2920
2932	667.8448	1333.6751	1333.6739	0.96	1	27	0.0047	2		R.GPAGERGAPGPAGPK.G
2972	672.8261	1343.6377	1343.6358	1.41	0	(14)	0.15	1		R.GFPGLPGPSGEPGK.Q
2975	672.8267	1343.6389	1343.6358	2.32	0	(60)	4.6e-06	1		R.GFPGLPGPSGEPGK.Q 2971 2974
2976	672.8268	1343.6390	1343.6358	2.41	0	(46)	0.0001	1		R.GFPGLPGPSGEPGK.Q 2969 2970 2973
2991	674.8298	1347.6451	1347.6419	2.37	0	(34)	0.00091	1		R.GPSGPQGPSGPPGPK.G
2992	674.8301	1347.6456	1347.6419	2.73	0	(70)	2.5e-07	1		R.GPSGPQGPSGPPGPK.G 2990
2995	675.3195	1348.6245	1348.6259	-1.07	0	(56)	5.9e-06	1		R.GPSGPQGPSGPPGPK.G
2996	675.3212	1348.6279	1348.6259	1.46	0	(54)	8.4e-06	1		R.GPSGPQGPSGPPGPK.G
2997	675.3220	1348.6294	1348.6259	2.55	0	(53)	1.2e-05	1		R.GPSGPQGPSGPPGPK.G
2998	675.3221	1348.6297	1348.6259	2.82	0	(59)	3.1e-06	1		R.GPSGPQGPSGPPGPK.G
3071	682.8266	1363.6386	1363.6368	1.32	0	(42)	0.00015	1		R.GPSGPQGPSGPPGPK.G
3076	683.3178	1364.6211	1364.6209	0.16	0	(25)	0.007	1		R.GPSGPQGPSGPPGPK.G
3077	683.3198	1364.6251	1364.6209	3.11	0	(48)	3.7e-05	1		R.GPSGPQGPSGPPGPK.G
3503	725.3540	1448.6935	1448.6896	2.67	0	(46)	2.6e-05	1		R.GEPGPTGLPGPPGER.G
3504	483.9057	1448.6952	1448.6896	3.86	0	(4)	0.39	1		R.GEPGPTGLPGPPGER.G
3612	733.3495	1464.6844	1464.6845	-0.06	0	(8)	0.19	1		R.GEPGPTGLPGPPGER.G
3613	733.3498	1464.6850	1464.6845	0.36	0	58	1.8e-06	1		R.GEPGPTGLPGPPGER.G 3610 3616 3617 3619 3623
3618	733.3508	1464.6871	1464.6845	1.77	0	(4)	0.39	1		R.GEPGPTGLPGPPGER.G
3621	733.3510	1464.6875	1464.6845	2.02	0	(1)	0.88	1		R.GEPGPTGLPGPPGER.G 3622
3669	737.8642	1473.7138	1473.7100	2.61	0	(50)	3.3e-05	1		R.PGEVGPPGPPGPAGEK.G
3710	741.3475	1480.6804	1480.6794	0.65	0	(14)	0.045	1		R.GEPGPTGLPGPPGER.G 3709
3711	741.3493	1480.6841	1480.6794	3.12	0	(0)	0.99	1		R.GEPGPTGLPGPPGER.G
3712	741.3498	1480.6850	1480.6794	3.79	0	(7)	0.25	1		R.GEPGPTGLPGPPGER.G
3757	745.8598	1489.7051	1489.7049	0.10	0	56	9.3e-06	1		R.PGEVGPPGPPGPAGEK.G 3759
3760	745.8618	1489.7091	1489.7049	2.80	0	(55)	1e-05	2		R.PGEVGPPGPPGPAGEK.G
3810	749.3461	1496.6776	1496.6743	2.16	0	(7)	0.2	1		R.GEPGPTGLPGPPGER.G
3856	753.8583	1505.7021	1505.6998	1.52	0	(16)	0.079	1		R.PGEVGPPGPPGPAGEK.G
3857	753.8586	1505.7027	1505.6998	1.93	0	(48)	5.2e-05	2		R.PGEVGPPGPPGPAGEK.G
3858	753.8594	1505.7043	1505.6998	2.99	0	(31)	0.0026	3		R.PGEVGPPGPPGPAGEK.G 3859
3860	753.8600	1505.7055	1505.6998	3.80	0	(13)	0.16	1		R.PGEVGPPGPPGPAGEK.G
4347	526.9189	1577.7350	1577.7281	4.34	2	1	1.4	1		R.GDKGETGEQGDRGIK.G
4420	793.3920	1584.7694	1584.7645	3.09	0	77	4.4e-08	1		K.GANGAPGIAGAPGFPGAR.G 4419
4437	793.8843	1585.7540	1585.7485	3.48	0	(60)	5.2e-06	1		K.GANGAPGIAGAPGFPGAR.G 4424 4425 4426 4427 4428 4429 4430 4431 4432 4433 4434 4435 4436 4438
4508	799.8749	1597.7353	1597.7332	1.30	0	4	0.44	7	U	R.GAPGESGAAGPPGPIGSR.G
4611	804.8864	1607.7582	1607.7540	2.59	0	(1)	2	8		R.GSPGEPGSAGPAGPPGLR.G
4612	804.8864	1607.7582	1607.7540	2.59	0	6	0.58	5		R.GSPGEPGSAGPAGPPGLR.G
4656	808.4147	1614.8149	1614.8114	2.16	0	(64)	6.2e-07	1		R.GELGPVGNPGPSGPAGPR.G
4668	808.9066	1615.7987	1615.7954	2.01	0	(59)	2.1e-06	1		R.GELGPVGNPGPSGPAGPR.G 4667
4674	809.3983	1616.7821	1616.7795	1.61	1	81	3.1e-08	1		R.GFSGLDGAKGDAGPAGPK.G
4727	813.3757	1624.7368	1624.7441	-4.51	1	2	2.4	1		K.GDAGPAGPKGEAGPQGAR.G
4779	816.4131	1630.8117	1630.8064	3.31	0	(72)	8.5e-08	1		R.GELGPVGNPGPSGPAGPR.G
4783	544.9383	1631.7931	1631.7904	1.65	0	(61)	1.4e-06	1		R.GELGPVGNPGPSGPAGPR.G
4784	816.9047	1631.7948	1631.7904	2.71	0	(49)	1.9e-05	1		R.GELGPVGNPGPSGPAGPR.G
4785	816.9051	1631.7956	1631.7904	3.23	0	83	8.6e-09	1		R.GELGPVGNPGPSGPAGPR.G
4874	824.4081	1646.8016	1646.8013	0.21	0	(55)	5e-06	1		R.GELGPVGNPGPSGPAGPR.G
4880	824.8983	1647.7820	1647.7853	-2.02	0	(56)	4.4e-06	1		R.GELGPVGNPGPSGPAGPR.G
4881	824.9006	1647.7866	1647.7853	0.80	0	(56)	4.3e-06	1		R.GELGPVGNPGPSGPAGPR.G
4882	824.9006	1647.7866	1647.7853	0.80	0	(17)	0.033	1		R.GELGPVGNPGPSGPAGPR.G
4883	824.9006	1647.7867	1647.7853	0.87	0	(55)	5.6e-06	1		R.GELGPVGNPGPSGPAGPR.G
4913	552.6051	1654.7935	1654.7911	1.45	1	(33)	0.0021	1		K.GSPGEAGRPGEAGLPGAK.G
4917	828.4061	1654.7976	1654.7911	3.93	1	50	4.2e-05	1		K.GSPGEAGRPGEAGLPGAK.G 4912 4915 4916
4918	552.6066	1654.7979	1654.7911	4.11	1	(49)	5.3e-05	1		K.GSPGEAGRPGEAGLPGAK.G
4970	832.8995	1663.7845	1663.7802	2.60	0	(53)	7.6e-06	1		R.GELGPVGNPGPSGPAGPR.G
5011	836.4028	1670.7911	1670.7860	3.06	1	(29)	0.0026	1		K.GSPGEAGRPGEAGLPGAK.G
5086	843.9202	1685.8258	1685.8221	2.21	1	(47)	1.9e-05	1	U	R.GLVGEPGPAGTKGESGNK.G
5092	563.2748	1686.8027	1686.8061	-2.00	1	(7)	0.19	5	U	R.GLVGEPGPAGTKGESGNK.G
5093	844.4107	1686.8069	1686.8061	0.47	1	65	3.2e-07	1	U	R.GLVGEPGPAGTKGESGNK.G
5386	868.4338	1734.8531	1734.8537	-0.32	1	51	3.3e-05	1		R.GHNGLDGLKGQPGAPGVK.G
5387	579.2919	1734.8540	1734.8537	0.16	1	(20)	0.039	1		R.GHNGLDGLKGQPGAPGVK.G
5390	868.9147	1735.8149	1735.8126	1.36	0	94	5.3e-10	1		R.GPPGAVGSPGVNGAPGEAGR.D 5389 5391
5425	871.9321	1741.8497	1741.8530	-1.89	1	2	0.63	1		R.AGVMGPPGSRGSTGPAGVR.G
5465	874.9332	1747.8519	1747.8602	-4.73	1	(10)	0.1	2		K.RGSPGEPGSAGPAGPPGLR.G
5468	583.9553	1748.8440	1748.8442	-0.14	1	22	0.0078	1		R.GARGEPGPTGLPGPPGER.G
5480	876.4213	1750.8281	1750.8235	2.64	0	(73)	1.2e-07	1		R.GPPGAVGSPGVNGAPGEAGR.D
5487	876.9116	1751.8087	1751.8075	0.69	0	(88)	2.2e-09	1		R.GPPGAVGSPGVNGAPGEAGR.D 5490 5491 5492 5493
5488	584.9438	1751.8097	1751.8075	1.27	0	(30)	0.0012	1		R.GPPGAVGSPGVNGAPGEAGR.D
5563	882.9375	1763.8604	1763.8551	3.04	1	15	0.033	4		K.RGSPGEPGSAGPAGPPGLR.G 5560 5561
5569	883.4310	1764.8474	1764.8544	-3.96	1	0	3.3	1		R.GFPGERGVQGPPGPAGPR.G
5576	883.9218	1765.8290	1765.8231	3.30	0	(31)	0.002	1		K.PGEQGVPGDLGAPGPSGAR.G
5583	884.4138	1766.8131	1766.8071	3.36	0	49	3.8e-05	1		K.PGEQGVPGDLGAPGPSGAR.G
5586	884.9086	1767.8027	1767.8024	0.17	0	(41)	9.7e-05	1		R.GPPGAVGSPGVNGAPGEAGR.D 5587
5754	600.2781	1797.8126	1797.8064	3.42	1	(17)	0.055	1		R.GPNGDSGRPGEPGLMGPR.P
5772	600.6046	1798.7918	1798.7904	0.78	1	36	0.00072	1		R.GPNGDSGRPGEPGLMGPR.P 5771 5775
5776	900.4050	1798.7955	1798.7904	2.82	1	(33)	0.0014	1		R.GPNGDSGRPGEPGLMGPR.P 5774
5870	605.9348	1814.7826	1814.7854	-1.51	1	(22)	0.012	1		R.GPNGDSGRPGEPGLMGPR.P 5871
5872	908.4024	1814.7903	1814.7854	2.70	1	(12)	0.12	1		R.GPNGDSGRPGEPGLMGPR.P
5951	912.4078	1822.8010	1822.7970	2.21	0	69	3.3e-07	1		K.GEPGSAGPQGPPGPSGEEGK.R 5953
5952	912.4100	1822.8055	1822.7970	4.69	0	(19)	0.028	1		K.GEPGSAGPQGPPGPSGEEGK.R
5960	912.9689	1823.9232	1823.9167	3.58	0	50	1.3e-05	1		R.VGPPGPSGNAGPPGPPGPVGK.E
5961	912.9694	1823.9243	1823.9167	4.19	0	(22)	0.0084	1		R.VGPPGPSGNAGPPGPPGPVGK.E
5964	609.3060	1824.8961	1824.9007	-2.52	0	(4)	0.5	1		R.VGPPGPSGNAGPPGPPGPVGK.E
5965	913.4587	1824.9028	1824.9007	1.17	0	(45)	3.6e-05	1		R.VGPPGPSGNAGPPGPPGPVGK.E
6093	614.3109	1839.9109	1839.9116	-0.36	0	(15)	0.04	1		R.VGPPGPSGNAGPPGPPGPVGK.E
6095	614.3126	1839.9159	1839.9116	2.33	0	(27)	0.0026	1		R.VGPPGPSGNAGPPGPPGPVGK.E
6097	920.9665	1839.9184	1839.9116	3.73	0	(42)	7.9e-05	1		R.VGPPGPSGNAGPPGPPGPVGK.E 6094 6096
6102	921.4551	1840.8957	1840.8956	0.08	0	(6)	0.29	1		R.VGPPGPSGNAGPPGPPGPVGK.E
6103	614.6398	1840.8977	1840.8956	1.13	0	(26)	0.0034	1		R.VGPPGPSGNAGPPGPPGPVGK.E
6104	921.4576	1840.9006	1840.8956	2.73	0	(7)	0.25	1		R.VGPPGPSGNAGPPGPPGPVGK.E
6105	921.4584	1840.9023	1840.8956	3.66	0	(49)	1.6e-05	1		R.VGPPGPSGNAGPPGPPGPVGK.E
6155	925.4335	1848.8524	1848.8490	1.83	0	(22)	0.0063	1		K.GEPGPTGVQGPPGPAGEEGK.R
6157	925.4342	1848.8539	1848.8490	2.62	0	(89)	1.3e-09	1		K.GEPGPTGVQGPPGPAGEEGK.R 6156 6158
6159	925.4348	1848.8550	1848.8490	3.21	0	(18)	0.015	1		K.GEPGPTGVQGPPGPAGEEGK.R
6171	925.9259	1849.8373	1849.8330	2.29	0	104	3.8e-11	1		K.GEPGPTGVQGPPGPAGEEGK.R
6220	619.9713	1856.8921	1856.8905	0.87	0	(11)	0.091	1		R.VGPPGPSGNAGPPGPPGPVGK.E 6222
6221	929.4539	1856.8932	1856.8905	1.43	0	(33)	0.00061	1		R.VGPPGPSGNAGPPGPPGPVGK.E
6223	929.4553	1856.8961	1856.8905	3.01	0	(11)	0.099	1		R.VGPPGPSGNAGPPGPPGPVGK.E
6315	937.4527	1872.8908	1872.8854	2.89	0	(21)	0.01	1		R.VGPPGPSGNAGPPGPPGPVGK.E
6316	937.4529	1872.8912	1872.8854	3.09	0	(25)	0.0043	1		R.VGPPGPSGNAGPPGPPGPVGK.E
6856	660.6418	1978.9035	1978.8981	2.76	1	21	0.017	1		K.GEPGSAGPQGPPGPSGEEGKR.G
6860	660.9692	1979.8859	1979.8821	1.92	1	(8)	0.4	2		K.GEPGSAGPQGPPGPSGEEGKR.G
6895	663.9930	1988.9573	1988.9552	1.05	1	(20)	0.011	1		K.GEPGPTGVQGPPGPAGEEGKR.G
6898	995.9783	1989.9420	1989.9392	1.40	1	(50)	9.7e-06	1		K.GEPGPTGVQGPPGPAGEEGKR.G
6899	664.3216	1989.9430	1989.9392	1.88	1	(4)	0.43	7		K.GEPGPTGVQGPPGPAGEEGKR.G
6974	1003.4843	2004.9540	2004.9501	1.91	1	82	6.5e-09	1		K.GEPGPTGVQGPPGPAGEEGKR.G
6975	669.3257	2004.9552	2004.9501	2.55	1	(22)	0.0064	1		K.GEPGPTGVQGPPGPAGEEGKR.G
6983	1003.9763	2005.9381	2005.9341	1.97	1	(72)	5.7e-08	1		K.GEPGPTGVQGPPGPAGEEGKR.G 6985
6984	669.6534	2005.9383	2005.9341	2.09	1	(41)	7.9e-05	1		K.GEPGPTGVQGPPGPAGEEGKR.G
6995	1004.9970	2007.9795	2007.9875	-4.01	1	(1)	1.5	1		K.TGPPGPAGQDGRPGPPGPPGAR.G
7063	674.9838	2021.9296	2021.9290	0.30	1	(4)	0.4	1		K.GEPGPTGVQGPPGPAGEEGKR.G
7147	679.3333	2034.9781	2034.9759	1.08	0	(18)	0.027	1		R.GEVGPAGPNGFAGPAGAAGQPGAK.G
7150	1018.4973	2034.9801	2034.9759	2.04	0	(66)	5.1e-07	1		R.GEVGPAGPNGFAGPAGAAGQPGAK.G
7176	681.3290	2040.9651	2040.9614	1.84	1	45	5.3e-05	1		K.TGPPGPAGQDGRPGPPGPPGAR.G 7175
7177	681.3295	2040.9666	2040.9614	2.55	1	(2)	1.2	3		K.TGPPGPAGQDGRPGPPGPPGAR.G
7221	1024.9883	2047.9620	2047.9559	2.97	1	13	0.071	1		R.GEPGPTGLPGPPGERGPAGER.G
7241	1026.0039	2049.9933	2049.9868	3.14	0	(53)	1.8e-05	1		R.GEVGPAGPNGFAGPAGAAGQPGAK.G
7249	684.6653	2050.9742	2050.9708	1.64	0	(45)	0.00012	1		R.GEVGPAGPNGFAGPAGAAGQPGAK.G 7248
7250	684.6655	2050.9746	2050.9708	1.82	0	(34)	0.0015	1		R.GEVGPAGPNGFAGPAGAAGQPGAK.G
7253	1026.4955	2050.9764	2050.9708	2.72	0	(38)	0.00052	1		R.GEVGPAGPNGFAGPAGAAGQPGAK.G
7254	1026.4955	2050.9764	2050.9708	2.72	0	(57)	7.3e-06	1		R.GEVGPAGPNGFAGPAGAAGQPGAK.G
7255	1026.4963	2050.9781	2050.9708	3.55	0	(76)	8.5e-08	1		R.GEVGPAGPNGFAGPAGAAGQPGAK.G 7251 7252
7258	1026.9856	2051.9566	2051.9548	0.87	0	89	4.1e-09	1		R.GEVGPAGPNGFAGPAGAAGQPGAK.G
7259	684.9936	2051.9589	2051.9548	2.00	0	(54)	1.4e-05	1		R.GEVGPAGPNGFAGPAGAAGQPGAK.G
7260	1026.9874	2051.9603	2051.9548	2.66	0	(35)	0.0012	1		R.GEVGPAGPNGFAGPAGAAGQPGAK.G
7278	686.3328	2055.9766	2055.9723	2.13	1	(21)	0.016	1		K.TGPPGPAGQDGRPGPPGPPGAR.G
7283	686.6596	2056.9570	2056.9563	0.34	1	(12)	0.12	1		K.TGPPGPAGQDGRPGPPGPPGAR.G 7284 7288 7291 7294 7297 7298
7296	686.6611	2056.9616	2056.9563	2.57	1	(26)	0.0042	2		K.TGPPGPAGQDGRPGPPGPPGAR.G 7281 7287 7292 7295 7301
7300	1029.4890	2056.9635	2056.9563	3.50	1	(23)	0.0087	1		K.TGPPGPAGQDGRPGPPGPPGAR.G
7376	1034.4858	2066.9571	2066.9658	-4.18	0	(21)	0.047	1		R.GEVGPAGPNGFAGPAGAAGQPGAK.G
7377	689.9979	2066.9718	2066.9658	2.91	0	(34)	0.0013	1		R.GEVGPAGPNGFAGPAGAAGQPGAK.G
7387	1034.9822	2067.9498	2067.9498	0.02	0	(54)	1.6e-05	1		R.GEVGPAGPNGFAGPAGAAGQPGAK.G
7388	690.3243	2067.9512	2067.9498	0.69	0	(42)	0.00023	1		R.GEVGPAGPNGFAGPAGAAGQPGAK.G
7390	1034.9846	2067.9547	2067.9498	2.38	0	(76)	9.5e-08	1		R.GEVGPAGPNGFAGPAGAAGQPGAK.G 7389
7391	1034.9858	2067.9571	2067.9498	3.56	0	(68)	6.2e-07	1		R.GEVGPAGPNGFAGPAGAAGQPGAK.G
7407	691.6769	2072.0090	2072.0036	2.63	0	(32)	0.0013	1		K.GSPGADGPAGAPGTPGPQGIAGQR.G
7408	1037.0129	2072.0113	2072.0036	3.75	0	(57)	3.3e-06	1		K.GSPGADGPAGAPGTPGPQGIAGQR.G
7414	691.9919	2072.9538	2072.9512	1.26	1	(17)	0.038	2		K.TGPPGPAGQDGRPGPPGPPGAR.G 7418
7417	691.9929	2072.9569	2072.9512	2.77	1	(10)	0.2	1		K.TGPPGPAGQDGRPGPPGPPGAR.G
7419	691.9937	2072.9593	2072.9512	3.91	1	(15)	0.065	2		K.TGPPGPAGQDGRPGPPGPPGAR.G
7422	1037.5026	2072.9906	2072.9876	1.45	0	(70)	1.7e-07	1		K.GSPGADGPAGAPGTPGPQGIAGQR.G 7424
7423	692.0045	2072.9915	2072.9876	1.92	0	(22)	0.013	1		K.GSPGADGPAGAPGTPGPQGIAGQR.G
7434	1037.9956	2073.9767	2073.9716	2.45	0	(71)	1.7e-07	1		K.GSPGADGPAGAPGTPGPQGIAGQR.G
7515	697.0074	2088.0005	2087.9985	0.98	0	(11)	0.18	1		K.GSPGADGPAGAPGTPGPQGIAGQR.G
7516	1045.0084	2088.0023	2087.9985	1.83	0	(56)	4.9e-06	1		K.GSPGADGPAGAPGTPGPQGIAGQR.G
7517	697.0084	2088.0034	2087.9985	2.38	0	(47)	4.4e-05	1		K.GSPGADGPAGAPGTPGPQGIAGQR.G
7524	697.3237	2088.9494	2088.9461	1.55	1	(1)	1.5	2		K.TGPPGPAGQDGRPGPPGPPGAR.G
7528	1045.4976	2088.9806	2088.9825	-0.92	0	(70)	1.8e-07	1		K.GSPGADGPAGAPGTPGPQGIAGQR.G
7529	697.3359	2088.9858	2088.9825	1.59	0	(33)	0.0012	1		K.GSPGADGPAGAPGTPGPQGIAGQR.G
7530	1045.5007	2088.9869	2088.9825	2.12	0	(81)	1.7e-08	1		K.GSPGADGPAGAPGTPGPQGIAGQR.G
7531	697.3372	2088.9898	2088.9825	3.51	0	(24)	0.0095	1		K.GSPGADGPAGAPGTPGPQGIAGQR.G
7537	697.6637	2089.9693	2089.9665	1.33	0	(30)	0.0026	2		K.GSPGADGPAGAPGTPGPQGIAGQR.G
7538	1045.9919	2089.9693	2089.9665	1.36	0	(43)	0.00013	1		K.GSPGADGPAGAPGTPGPQGIAGQR.G
7540	1045.9941	2089.9737	2089.9665	3.46	0	(69)	3.1e-07	1		K.GSPGADGPAGAPGTPGPQGIAGQR.G
7550	1047.4963	2092.9781	2092.9774	0.35	1	4	0.72	1		K.PGEQGVPGDLGAPGPSGARGER.G
7620	701.6650	2101.9733	2101.9705	1.31	0	(28)	0.0063	1		R.GEPGPPGPAGFAGPPGADGQPGAK.G
7629	702.3388	2103.9946	2103.9934	0.57	0	(26)	0.0063	1		K.GSPGADGPAGAPGTPGPQGIAGQR.G
7630	1053.0052	2103.9959	2103.9934	1.21	0	(56)	5.4e-06	1		K.GSPGADGPAGAPGTPGPQGIAGQR.G
7631	1053.0057	2103.9969	2103.9934	1.68	0	(16)	0.06	1		K.GSPGADGPAGAPGTPGPQGIAGQR.G
7632	1053.0062	2103.9979	2103.9934	2.14	0	(82)	1.3e-08	1		K.GSPGADGPAGAPGTPGPQGIAGQR.G
7633	1053.0074	2104.0003	2103.9934	3.30	0	(24)	0.0082	1		K.GSPGADGPAGAPGTPGPQGIAGQR.G
7639	702.6656	2104.9751	2104.9774	-1.09	0	(15)	0.052	1		K.GSPGADGPAGAPGTPGPQGIAGQR.G
7640	1053.4963	2104.9781	2104.9774	0.34	0	(0)	2.1	3		K.GSPGADGPAGAPGTPGPQGIAGQR.G
7641	1053.4971	2104.9796	2104.9774	1.04	0	(13)	0.11	1		K.GSPGADGPAGAPGTPGPQGIAGQR.G
7642	1053.4974	2104.9803	2104.9774	1.39	0	(70)	2.3e-07	1		K.GSPGADGPAGAPGTPGPQGIAGQR.G
7643	702.6677	2104.9813	2104.9774	1.87	0	(32)	0.0013	1		K.GSPGADGPAGAPGTPGPQGIAGQR.G
7644	702.6679	2104.9819	2104.9774	2.13	0	(35)	0.00073	1		K.GSPGADGPAGAPGTPGPQGIAGQR.G
7654	1053.9902	2105.9659	2105.9614	2.14	0	(68)	4.3e-07	1		K.GSPGADGPAGAPGTPGPQGIAGQR.G
7655	702.9965	2105.9676	2105.9614	2.92	0	(17)	0.048	1		K.GSPGADGPAGAPGTPGPQGIAGQR.G
7724	1059.5011	2116.9876	2116.9814	2.94	0	(68)	1e-06	1		R.GEPGPPGPAGFAGPPGADGQPGAK.G
7731	706.9964	2117.9674	2117.9654	0.91	0	(23)	0.02	1		R.GEPGPPGPAGFAGPPGADGQPGAK.G
7732	706.9974	2117.9705	2117.9654	2.38	0	(43)	0.00022	1		R.GEPGPPGPAGFAGPPGADGQPGAK.G
7733	1059.9944	2117.9742	2117.9654	4.14	0	95	1.2e-09	1		R.GEPGPPGPAGFAGPPGADGQPGAK.G
7750	1061.0026	2119.9906	2119.9883	1.07	0	(94)	9.6e-10	1		K.GSPGADGPAGAPGTPGPQGIAGQR.G
7757	1061.4935	2120.9725	2120.9723	0.09	0	(54)	6.2e-06	2		K.GSPGADGPAGAPGTPGPQGIAGQR.G 7760
7758	1061.4950	2120.9754	2120.9723	1.47	0	(6)	0.58	1		K.GSPGADGPAGAPGTPGPQGIAGQR.G
7759	707.9991	2120.9756	2120.9723	1.55	0	(18)	0.034	5		K.GSPGADGPAGAPGTPGPQGIAGQR.G
7765	708.3268	2121.9585	2121.9563	1.03	0	(27)	0.0057	1		K.GSPGADGPAGAPGTPGPQGIAGQR.G
7767	1061.9880	2121.9615	2121.9563	2.45	0	94	1e-09	1		K.GSPGADGPAGAPGTPGPQGIAGQR.G 7766
7768	1061.9897	2121.9649	2121.9563	4.06	0	(47)	4.7e-05	1		K.GSPGADGPAGAPGTPGPQGIAGQR.G
7852	712.0010	2132.9813	2132.9763	2.31	0	(38)	0.0013	1		R.GEPGPPGPAGFAGPPGADGQPGAK.G
7853	1067.4985	2132.9825	2132.9763	2.89	0	(50)	8.4e-05	1		R.GEPGPPGPAGFAGPPGADGQPGAK.G 7854
7864	712.3293	2133.9660	2133.9604	2.66	0	(44)	0.00019	1		R.GEPGPPGPAGFAGPPGADGQPGAK.G 7862 7866
7865	1067.9904	2133.9662	2133.9604	2.72	0	(3)	2	1		R.GEPGPPGPAGFAGPPGADGQPGAK.G
7867	1067.9908	2133.9671	2133.9604	3.18	0	(54)	1.6e-05	1		R.GEPGPPGPAGFAGPPGADGQPGAK.G 7863 7868
7869	1067.9910	2133.9674	2133.9604	3.29	0	(55)	1.5e-05	1		R.GEPGPPGPAGFAGPPGADGQPGAK.G
7870	1067.9915	2133.9684	2133.9604	3.75	0	(9)	0.49	1		R.GEPGPPGPAGFAGPPGADGQPGAK.G
7963	1075.4967	2148.9789	2148.9713	3.53	0	(52)	2.6e-05	1		R.GEPGPPGPAGFAGPPGADGQPGAK.G
7967	717.6597	2149.9572	2149.9553	0.88	0	(48)	7.2e-05	1		R.GEPGPPGPAGFAGPPGADGQPGAK.G
7968	1075.9893	2149.9640	2149.9553	4.04	0	(25)	0.014	1		R.GEPGPPGPAGFAGPPGADGQPGAK.G
8244	734.0273	2199.0602	2199.0556	2.07	1	(35)	0.0019	1		R.GETGPAGRPGEVGPPGPPGPAGEK.G
8245	1100.5376	2199.0606	2199.0556	2.27	1	48	9.2e-05	1		R.GETGPAGRPGEVGPPGPPGPAGEK.G
8246	734.0283	2199.0631	2199.0556	3.40	1	(11)	0.52	1		R.GETGPAGRPGEVGPPGPPGPAGEK.G
8310	738.9962	2213.9666	2213.9608	2.65	0	(25)	0.0059	1		K.GDAGAPGAPGSQGAPGLQGMPGER.G
8313	1108.4811	2214.9476	2214.9448	1.28	0	(94)	6.5e-10	1		K.GDAGAPGAPGSQGAPGLQGMPGER.G
8316	1108.4823	2214.9500	2214.9448	2.38	0	(37)	0.00038	1		K.GDAGAPGAPGSQGAPGLQGMPGER.G 8314 8315
8323	739.3579	2215.0519	2215.0506	0.60	1	(2)	3.5	1		R.GETGPAGRPGEVGPPGPPGPAGEK.G
8326	739.3600	2215.0583	2215.0506	3.50	1	(30)	0.0062	2		R.GETGPAGRPGEVGPPGPPGPAGEK.G 8321 8325
8333	739.6506	2215.9299	2215.9288	0.50	0	(27)	0.0036	1		K.GDAGAPGAPGSQGAPGLQGMPGER.G
8334	1108.9753	2215.9361	2215.9288	3.32	0	102	1e-10	1		K.GDAGAPGAPGSQGAPGLQGMPGER.G
8399	744.6905	2231.0496	2231.0455	1.86	1	(13)	0.28	2		R.GETGPAGRPGEVGPPGPPGPAGEK.G
8400	744.6910	2231.0511	2231.0455	2.52	1	(20)	0.064	2		R.GETGPAGRPGEVGPPGPPGPAGEK.G
8401	1116.5347	2231.0548	2231.0455	4.17	1	(35)	0.0018	1		R.GETGPAGRPGEVGPPGPPGPAGEK.G
8473	750.0233	2247.0479	2247.0404	3.35	1	(10)	0.62	2		R.GETGPAGRPGEVGPPGPPGPAGEK.G
8511	752.6893	2255.0462	2255.0455	0.31	1	(1)	2.8	1		R.GFPGLPGPSGEPGKQGPSGASGER.G
8587	1136.5300	2271.0455	2271.0404	2.25	1	5	1	1		R.GFPGLPGPSGEPGKQGPSGASGER.G
8646	761.0462	2280.1168	2280.1135	1.44	0	(8)	0.18	1		K.GDAGPAGPAGPAGPPGPIGNVGAPGPK.G
8770	768.0156	2301.0249	2301.0146	4.48	0	18	0.063	1		R.GEPGPPGPAGAAGPAGNPGADGQPGAK.G
8912	777.0435	2328.1085	2328.0983	4.41	0	(1)	1.1	1		K.GDAGPAGPAGPAGPPGPIGNVGAPGPK.G
8913	1165.0620	2328.1095	2328.0983	4.81	0	16	0.031	1		K.GDAGPAGPAGPAGPPGPIGNVGAPGPK.G
9117	799.6893	2396.0462	2396.0364	4.07	1	52	2e-05	1		K.GESGNKGEPGSAGPQGPPGPSGEEGK.R
9121	800.0172	2397.0298	2397.0204	3.92	1	(45)	0.00011	1		K.GESGNKGEPGSAGPQGPPGPSGEEGK.R
9177	805.0211	2412.0413	2412.0313	4.15	1	(35)	0.00091	1		K.GESGNKGEPGSAGPQGPPGPSGEEGK.R
9196	807.0761	2418.2063	2418.2074	-0.45	2	1	7	1		R.PGERGPPGPQGARGLPGTAGLPGMK.G
9428	828.0780	2481.2122	2481.2143	-0.86	2	5	0.31	1		R.GLPGADGRAGVMGPPGSRGSTGPAGVR.G
9650	851.7233	2552.1480	2552.1375	4.10	2	44	0.00011	1		K.GESGNKGEPGSAGPQGPPGPSGEEGKR.G
9818	1298.1291	2594.2437	2594.2474	-1.40	1	1	0.86	2	U	K.GERGYPGNAGPVGAAGAPGPQGSVGPTGK.H
10041	896.4232	2686.2478	2686.2372	3.95	1	(25)	0.017	1		R.GAPGDRGEPGPPGPAGFAGPPGADGQPGAK.G
10042	896.7496	2687.2269	2687.2212	2.11	1	(24)	0.014	1		R.GAPGDRGEPGPPGPAGFAGPPGADGQPGAK.G
10085	901.7541	2702.2404	2702.2321	3.07	1	(22)	0.028	1		R.GAPGDRGEPGPPGPAGFAGPPGADGQPGAK.G
10086	902.0820	2703.2241	2703.2161	2.94	1	41	0.00034	1		R.GAPGDRGEPGPPGPAGFAGPPGADGQPGAK.G 10087
10126	907.0848	2718.2325	2718.2271	2.01	1	(31)	0.0027	1		R.GAPGDRGEPGPPGPAGFAGPPGADGQPGAK.G
10128	907.4116	2719.2130	2719.2111	0.73	1	(38)	0.00063	1		R.GAPGDRGEPGPPGPAGFAGPPGADGQPGAK.G
10294	932.4396	2794.2971	2794.2907	2.29	0	14	0.041	3		K.GHNGLQGLPGLAGQHGDQGAPGAVGPAGPR.G
10317	936.7590	2807.2551	2807.2417	4.77	1	1	2.4	1		K.QGPSGASGERGPPGPMGPPGLAGPPGESGR.E
10433	957.4587	2869.3544	2869.3591	-1.65	1	1	0.81	1		K.GPKGENGVVGPAGPVGAAGPSGPNGPPGPAGGR.E
10627	981.4985	2941.4738	2941.4782	-1.49	0	4	0.37	3		K.GPSGEAGTAGPPGTPGPQGLLGAPGILGLPGSR.G
10642	983.7793	2948.3161	2948.3061	3.39	1	21	0.05	1		R.GEPGPPGPAGFAGPPGADGQPGAKGEPGDAGAK.G
10693	992.7864	2975.3373	2975.3282	3.05	0	(9)	0.64	4		K.GPPGAAGAPGPQGFQGPAGEPGEPGQTGPAGAR.G
10694	992.7870	2975.3393	2975.3282	3.73	0	(11)	0.43	1		K.GPPGAAGAPGPQGFQGPAGEPGEPGQTGPAGAR.G
10695	993.1149	2976.3228	2976.3122	3.54	0	(25)	0.015	2		K.GPPGAAGAPGPQGFQGPAGEPGEPGQTGPAGAR.G
10696	993.1161	2976.3264	2976.3122	4.77	0	(10)	0.46	1		K.GPPGAAGAPGPQGFQGPAGEPGEPGQTGPAGAR.G
10699	993.4415	2977.3026	2977.2962	2.13	0	36	0.002	1		K.GPPGAAGAPGPQGFQGPAGEPGEPGQTGPAGAR.G
11108	1082.5084	3244.5034	3244.5167	-4.09	2	0	6.5	7		K.GDAGAPGAPGSQGAPGLQGMPGERGAAGLPGPKGDR.G
11126	1087.1289	3258.3649	3258.3604	1.39	1	(38)	0.00041	1		R.GSNGAPGNDGAKGDAGAPGAPGSQGAPGLQGMPGER.G
11127	1087.1300	3258.3682	3258.3604	2.40	1	(28)	0.004	1		R.GSNGAPGNDGAKGDAGAPGAPGSQGAPGLQGMPGER.G
11128	1087.4574	3259.3504	3259.3444	1.84	1	57	5.6e-06	1		R.GSNGAPGNDGAKGDAGAPGAPGSQGAPGLQGMPGER.G
11149	1092.4608	3274.3606	3274.3553	1.63	1	(17)	0.018	1		R.GSNGAPGNDGAKGDAGAPGAPGSQGAPGLQGMPGER.G
11150	1092.4609	3274.3610	3274.3553	1.74	1	(40)	9.5e-05	1		R.GSNGAPGNDGAKGDAGAPGAPGSQGAPGLQGMPGER.G
11260	1129.8700	3386.5882	3386.5764	3.46	1	0	1.1	2	U	R.GSPGPPGATGFPGAAGRVGPPGPSGNAGPPGPPGPVGK.E
M00014 Mass: 122550 Score: 10244 Matches: 559(420) Sequences: 89(65) emPAI: 139.49
>cu|M00014|COL1_PIG Sus
Query	Observed	Mr(expt)	Mr(calc)	ppm	Miss	Score	Expect	Rank	Unique	Peptide
85	369.6927	737.3709	737.3708	0.09	0	34	0.00084	1		R.GPPGPPGK.A 86
96	372.2061	742.3977	742.3974	0.53	0	36	0.00088	1		R.GAAGIPGGK.G 97
98	372.6855	743.3564	743.3562	0.28	0	18	0.035	1		R.GETGPAGR.P
128	379.6945	757.3744	757.3719	3.37	0	43	0.00012	1		R.GLPGADGR.A 125 126 127
130	380.2040	758.3935	758.3923	1.65	0	(20)	0.016	1		R.GAAGIPGGK.G
152	385.1957	768.3769	768.3766	0.40	0	25	0.0053	1		K.GDAGPAGPK.G
191	392.2221	782.4297	782.4286	1.37	0	(21)	0.036	1		R.GAAGLPGPK.G
195	392.2228	782.4311	782.4286	3.16	0	42	0.00025	1		R.GAAGLPGPK.G 187 188 189 190 192 193 194
200	393.1985	784.3825	784.3828	-0.30	0	40	0.0002	1		R.GDQGPVGR.T 201
252	400.2193	798.4240	798.4236	0.59	0	(16)	0.1	1		R.GAAGLPGPK.G
253	400.2195	798.4244	798.4236	1.06	0	(41)	0.0003	1		R.GAAGLPGPK.G 251
255	400.7042	799.3938	799.3937	0.22	1	11	0.49	1		K.PGRPGER.G
256	400.7229	799.4313	799.4300	1.60	1	0	1.7	1		R.EGLRGPR.G
367	422.2016	842.3886	842.3882	0.42	0	34	0.00048	1		K.GEAGPQGAR.G
385	426.2172	850.4198	850.4185	1.58	0	(34)	0.00085	1		R.GFSGLDGAK.G 383 384 386
391	426.7201	851.4256	851.4250	0.78	0	(35)	0.0012	1		R.GPPGPQGAR.G 388 389 390
395	427.2120	852.4094	852.4090	0.48	0	44	0.00017	1		R.GPPGPQGAR.G 394 396
435	434.2136	866.4126	866.4134	-0.96	0	53	1e-05	1		R.GFSGLDGAK.G
450	434.7356	867.4567	867.4563	0.50	0	48	3.2e-05	1		R.VGAPGPAGAR.G 442 443 444 445 446 447 448 449 451 452 453 454 455 457
511	441.7614	881.5082	881.5083	-0.12	0	(25)	0.0067	1		R.GVVGLPGQR.G
515	442.2536	882.4927	882.4923	0.44	0	(34)	0.00075	1		R.GVVGLPGQR.G
522	443.7227	885.4308	885.4304	0.35	0	48	4e-05	1		R.GSEGPQGVR.G 521
527	444.2145	886.4145	886.4145	0.01	0	(46)	4.8e-05	1		R.GSEGPQGVR.G
538	446.7548	891.4950	891.4926	2.60	0	52	9.5e-06	1		R.PGPIGPAGAR.G 537
554	448.2352	894.4558	894.4559	-0.10	0	(38)	0.00031	1		R.GPPGSAGAPGK.G 553 555
568	449.7591	897.5036	897.5032	0.44	0	52	1.3e-05	1		R.GVVGLPGQR.G 567
573	450.2512	898.4879	898.4872	0.71	0	(44)	8.1e-05	1		R.GVVGLPGQR.G 571 572 574 575
599	454.7508	907.4870	907.4876	-0.65	0	(13)	0.071	1		R.PGPIGPAGAR.G
603	454.7513	907.4880	907.4876	0.50	0	(41)	0.00012	1		R.PGPIGPAGAR.G 600 601 602 604 605 606 607
619	456.2329	910.4513	910.4508	0.47	0	25	0.021	1		R.GHNGLDGLK.G
620	456.2329	910.4513	910.4509	0.52	0	69	8.5e-07	1		R.GPPGSAGAPGK.G
657	462.7480	923.4814	923.4825	-1.15	0	(25)	0.0054	1		R.PGPIGPAGAR.G
673	464.2305	926.4464	926.4458	0.66	0	(66)	1.6e-06	1		R.GPPGSAGAPGK.G
689	467.7406	933.4666	933.4668	-0.28	0	(20)	0.021	2		R.PGPPGPPGAR.G
731	475.1965	948.3785	948.3785	0.05	0	30	0.0019	1		K.GETGEQGDR.G
736	475.7384	949.4622	949.4618	0.46	0	54	7.1e-06	1		R.PGPPGPPGAR.G 735 737
767	480.7327	959.4508	959.4495	1.36	0	67	2.5e-07	1		R.AGVMGPPGSR.G 763 764 765 766
780	481.7489	961.4832	961.4829	0.34	1	24	0.0047	1		K.GEKGETGLR.G
827	488.7297	975.4449	975.4444	0.54	0	(34)	0.0004	1		R.AGVMGPPGSR.G 826
1235	537.7390	1073.4634	1073.4625	0.77	0	28	0.0029	1		K.GNSGEPGAPGSK.G
1237	537.7493	1073.4841	1073.4812	2.73	0	18	0.027	1		R.PGEPGLMGPR.P
1310	545.2805	1088.5465	1088.5462	0.26	1	10	0.17	1		R.GAAGIPGGKGEK.G
1333	548.2572	1094.4999	1094.4993	0.54	0	38	0.00053	1		R.GPSGPPGPDGNK.G
1389	550.7526	1099.4907	1099.4894	1.17	0	(37)	0.00098	1		R.EGAPGAEGSPGR.D 1390
1421	553.2920	1104.5694	1104.5676	1.64	0	60	2.1e-06	1		R.GVQGPPGPAGPR.G 1410 1411 1415 1416 1417 1419 1420 1424
1425	553.2927	1104.5709	1104.5676	2.96	0	(44)	7.1e-05	1		R.GVQGPPGPAGPR.G 1412 1413 1414 1418 1422 1423
1431	553.7831	1105.5517	1105.5516	0.09	0	(21)	0.015	1		R.GVQGPPGPAGPR.G 1432 1433
1437	553.7842	1105.5539	1105.5516	2.07	0	(57)	3.7e-06	1		R.GVQGPPGPAGPR.G 1434 1435 1436
1462	556.2842	1110.5538	1110.5530	0.69	1	3	0.86	1		R.GPRGDQGPVGR.T
1466	556.7764	1111.5382	1111.5370	1.02	1	(2)	1.1	1		R.GPRGDQGPVGR.T
1477	558.7497	1115.4848	1115.4843	0.45	0	54	1.7e-05	1		R.EGAPGAEGSPGR.D 1478
1528	561.2886	1120.5627	1120.5625	0.15	0	(25)	0.0069	1		R.GVQGPPGPAGPR.G 1530
1534	561.7811	1121.5476	1121.5466	0.92	0	(34)	0.00079	1		R.GVQGPPGPAGPR.G
1547	563.2697	1124.5249	1124.5211	3.38	0	67	4.4e-07	1		K.TGPPGPAGQDGR.P 1546
1553	563.7603	1125.5061	1125.5051	0.88	0	(47)	3.9e-05	1		K.TGPPGPAGQDGR.P 1552 1554
1568	564.2825	1126.5505	1126.5480	2.27	1	(1)	1.4	1		R.GPRGDQGPVGR.T
1571	376.5322	1126.5749	1126.5731	1.56	1	(6)	0.99	1		R.GAAGLPGPKGDR.G
1572	564.2959	1126.5772	1126.5731	3.69	1	47	7.3e-05	1		R.GAAGLPGPKGDR.G
1573	376.5331	1126.5773	1126.5731	3.76	1	(20)	0.041	1		R.GAAGLPGPKGDR.G
1636	569.2869	1136.5593	1136.5575	1.62	0	(9)	0.44	1		R.GVQGPPGPAGPR.G
1763	581.7817	1161.5489	1161.5489	0.06	0	(29)	0.0081	1		R.GQAGVMGFPGPK.P
1835	589.2874	1176.5602	1176.5598	0.33	0	(28)	0.016	1		R.GQAGVMGFPGPK.P
1836	589.2880	1176.5615	1176.5598	1.47	0	(74)	3.8e-07	1		R.GQAGVMGFPGPK.P 1833 1834
1845	589.7785	1177.5425	1177.5438	-1.12	0	(16)	0.22	1		R.GQAGVMGFPGPK.P
1851	589.7805	1177.5465	1177.5438	2.30	0	79	1.1e-07	1		R.GQAGVMGFPGPK.P 1846 1847 1848 1849 1850 1852
1968	597.2846	1192.5547	1192.5547	-0.02	0	(39)	0.0013	1		R.GQAGVMGFPGPK.P 1970
1969	597.2855	1192.5564	1192.5547	1.41	0	(19)	0.12	1		R.GQAGVMGFPGPK.P
1976	597.7767	1193.5389	1193.5387	0.18	0	(58)	8.9e-06	1		R.GQAGVMGFPGPK.P 1975
1978	597.7773	1193.5400	1193.5387	1.10	0	(40)	0.00057	1		R.GQAGVMGFPGPK.P 1977
2036	601.2974	1200.5803	1200.5775	2.31	0	(56)	8e-06	1		R.GEPGNIGFPGPK.G 2035 2037
2053	601.7891	1201.5637	1201.5615	1.81	0	58	5.5e-06	1		R.GEPGNIGFPGPK.G 2051 2052
2079	603.8116	1205.6087	1205.6081	0.52	0	(41)	0.00036	1		R.GFPGTPGLPGFK.G 2080
2099	605.7749	1209.5353	1209.5336	1.36	0	(5)	0.6	1		R.GQAGVMGFPGPK.P
2189	611.8095	1221.6045	1221.6030	1.18	0	(33)	0.002	1		R.GFPGTPGLPGFK.G 2188
2191	611.8096	1221.6047	1221.6030	1.38	0	(17)	0.088	1		R.GFPGTPGLPGFK.G 2186
2192	611.8097	1221.6048	1221.6030	1.48	0	54	1.5e-05	1		R.GFPGTPGLPGFK.G 2187 2190
2288	619.8068	1237.5990	1237.5979	0.83	0	(24)	0.0089	1		R.GFPGTPGLPGFK.G 2287
2304	414.2316	1239.6731	1239.6684	3.76	1	7	0.45	1		R.GVVGLPGQRGER.G
2319	621.8032	1241.5918	1241.5888	2.38	0	68	6.8e-07	1		K.GLTGSPGSPGPDGK.T 2318
2366	417.1815	1248.5225	1248.5218	0.57	1	(36)	0.00047	1		R.GDKGETGEQGDR.G
2367	625.2686	1248.5227	1248.5218	0.67	1	47	4.5e-05	1		R.GDKGETGEQGDR.G
2423	629.8002	1257.5858	1257.5837	1.63	0	(63)	2.3e-06	1		K.GLTGSPGSPGPDGK.T 2416 2418 2419 2420 2421 2422 2424 2425 2426 2427
2540	637.7973	1273.5801	1273.5787	1.10	0	(12)	0.25	1		K.GLTGSPGSPGPDGK.T 2539
2686	648.8341	1295.6537	1295.6510	2.04	0	(44)	0.00015	1		R.GFPGLPGPSGEPGK.Q 2685
2788	656.8311	1311.6477	1311.6459	1.33	0	(62)	4.1e-06	1		R.GFPGLPGPSGEPGK.Q 2787
2790	656.8315	1311.6485	1311.6459	1.98	0	(33)	0.0029	1		R.GFPGLPGPSGEPGK.Q
2791	656.8319	1311.6493	1311.6459	2.54	0	(46)	0.00016	1		R.GFPGLPGPSGEPGK.Q 2789
2884	664.8289	1327.6432	1327.6409	1.74	0	(40)	0.00038	1		R.GFPGLPGPSGEPGK.Q 2879 2885
2888	664.8292	1327.6439	1327.6409	2.29	0	65	1.3e-06	1		R.GFPGLPGPSGEPGK.Q 2876 2877 2878 2880 2881 2882 2883 2886 2887 2889 2890
2910	666.8325	1331.6504	1331.6470	2.52	0	87	4.3e-09	1		R.GPSGPQGPSGPPGPK.G 2911 2912
2919	667.3229	1332.6312	1332.6310	0.14	0	(47)	4.6e-05	1		R.GPSGPQGPSGPPGPK.G 2915 2921
2922	667.3251	1332.6357	1332.6310	3.53	0	(83)	1.2e-08	1		R.GPSGPQGPSGPPGPK.G 2914 2916 2917 2918 2920
2932	667.8448	1333.6751	1333.6739	0.96	1	27	0.0047	2		R.GPAGERGSPGPAGPK.G
2972	672.8261	1343.6377	1343.6358	1.41	0	(14)	0.15	1		R.GFPGLPGPSGEPGK.Q
2975	672.8267	1343.6389	1343.6358	2.32	0	(60)	4.6e-06	1		R.GFPGLPGPSGEPGK.Q 2971 2974
2976	672.8268	1343.6390	1343.6358	2.41	0	(46)	0.0001	1		R.GFPGLPGPSGEPGK.Q 2969 2970 2973
2991	674.8298	1347.6451	1347.6419	2.37	0	(34)	0.00091	1		R.GPSGPQGPSGPPGPK.G
2992	674.8301	1347.6456	1347.6419	2.73	0	(70)	2.5e-07	1		R.GPSGPQGPSGPPGPK.G 2990
2995	675.3195	1348.6245	1348.6259	-1.07	0	(56)	5.9e-06	1		R.GPSGPQGPSGPPGPK.G
2996	675.3212	1348.6279	1348.6259	1.46	0	(54)	8.4e-06	1		R.GPSGPQGPSGPPGPK.G
2997	675.3220	1348.6294	1348.6259	2.55	0	(53)	1.2e-05	1		R.GPSGPQGPSGPPGPK.G
2998	675.3221	1348.6297	1348.6259	2.82	0	(59)	3.1e-06	1		R.GPSGPQGPSGPPGPK.G
3071	682.8266	1363.6386	1363.6368	1.32	0	(42)	0.00015	1		R.GPSGPQGPSGPPGPK.G
3076	683.3178	1364.6211	1364.6209	0.16	0	(25)	0.007	1		R.GPSGPQGPSGPPGPK.G
3077	683.3198	1364.6251	1364.6209	3.11	0	(48)	3.7e-05	1		R.GPSGPQGPSGPPGPK.G
3551	487.2352	1458.6839	1458.6852	-0.90	0	(27)	0.0038	1		R.GSAGPPGATGFPGAAGR.V 3559
3567	730.3512	1458.6878	1458.6852	1.83	0	118	3.4e-12	1		R.GSAGPPGATGFPGAAGR.V 3552 3553 3554 3555 3556 3557 3558 3560 3561 3562 3563 3564 3565 3566 3568 3569 3570 3571 3573
3572	730.3519	1458.6893	1458.6852	2.83	0	(31)	0.0014	1		R.GSAGPPGATGFPGAAGR.V
3669	737.8642	1473.7138	1473.7100	2.61	0	(50)	3.3e-05	1		R.PGEVGPPGPPGPAGEK.G
3678	738.3491	1474.6837	1474.6801	2.44	0	(32)	0.0012	1		R.GSAGPPGATGFPGAAGR.V 3677
3757	745.8598	1489.7051	1489.7049	0.10	0	56	9.3e-06	1		R.PGEVGPPGPPGPAGEK.G 3759
3760	745.8618	1489.7091	1489.7049	2.80	0	(55)	1e-05	2		R.PGEVGPPGPPGPAGEK.G
3856	753.8583	1505.7021	1505.6998	1.52	0	(16)	0.079	1		R.PGEVGPPGPPGPAGEK.G
3857	753.8586	1505.7027	1505.6998	1.93	0	(48)	5.2e-05	2		R.PGEVGPPGPPGPAGEK.G
3858	753.8594	1505.7043	1505.6998	2.99	0	(31)	0.0026	3		R.PGEVGPPGPPGPAGEK.G 3859
3860	753.8600	1505.7055	1505.6998	3.80	0	(13)	0.16	1		R.PGEVGPPGPPGPAGEK.G
3976	762.3665	1522.7184	1522.7124	3.88	0	69	1.4e-07	1		R.GAPGAVGAPGPAGANGDR.G
3984	762.8574	1523.7003	1523.6965	2.52	0	(63)	4.8e-07	1		R.GAPGAVGAPGPAGANGDR.G 3985
4251	783.8779	1565.7413	1565.7434	-1.34	0	(29)	0.0012	1		R.GPPGESGAAGPAGPIGSR.G 4250
4252	522.9221	1565.7443	1565.7434	0.60	0	(64)	3.9e-07	1		R.GPPGESGAAGPAGPIGSR.G
4254	783.8799	1565.7453	1565.7434	1.23	0	88	1.7e-09	1		R.GPPGESGAAGPAGPIGSR.G 4249 4253 4255 4256 4257 4258 4259
4270	784.3817	1566.7488	1566.7499	-0.74	1	(1)	0.79	1	U	R.GPTGPAGVRGPNGDSGR.P
4347	526.9189	1577.7350	1577.7281	4.34	2	1	1.4	1		R.GDKGETGEQGDRGIK.G
4379	791.8767	1581.7389	1581.7383	0.34	0	(39)	0.00012	1		R.GPPGESGAAGPAGPIGSR.G 4385
4384	791.8786	1581.7427	1581.7383	2.74	0	(72)	6.4e-08	1		R.GPPGESGAAGPAGPIGSR.G 4378 4380 4381 4383
4400	528.9147	1583.7222	1583.7288	-4.19	1	9	0.13	1	U	R.GPTGPAGVRGPNGDSGR.P 4401
4420	793.3920	1584.7694	1584.7645	3.09	0	77	4.4e-08	1		K.GANGAPGIAGAPGFPGAR.G 4419
4437	793.8843	1585.7540	1585.7485	3.48	0	(60)	5.2e-06	1		K.GANGAPGIAGAPGFPGAR.G 4424 4425 4426 4427 4428 4429 4430 4431 4432 4433 4434 4435 4436 4438
4656	808.4147	1614.8149	1614.8114	2.16	0	(64)	6.2e-07	1		R.GELGPVGNPGPAGPAGPR.G
4667	808.9062	1615.7978	1615.7954	1.47	0	(12)	0.099	1		R.GELGPVGNPGPAGPAGPR.G
4668	808.9066	1615.7987	1615.7954	2.01	0	(59)	2.1e-06	2		R.GELGPVGNPGPAGPAGPR.G
4674	809.3983	1616.7821	1616.7795	1.61	1	81	3.1e-08	1		R.GFSGLDGAKGDAGPAGPK.G
4727	813.3757	1624.7368	1624.7441	-4.51	1	2	2.4	1		K.GDAGPAGPKGEAGPQGAR.G
4779	816.4131	1630.8117	1630.8064	3.31	0	(72)	8.5e-08	1		R.GELGPVGNPGPAGPAGPR.G
4783	544.9383	1631.7931	1631.7904	1.65	0	(59)	2e-06	2		R.GELGPVGNPGPAGPAGPR.G
4785	816.9051	1631.7956	1631.7904	3.23	0	74	7.1e-08	2		R.GELGPVGNPGPAGPAGPR.G 4784
4874	824.4081	1646.8016	1646.8013	0.21	0	(46)	3.6e-05	2		R.GELGPVGNPGPAGPAGPR.G
4880	824.8983	1647.7820	1647.7853	-2.02	0	(56)	4.4e-06	2		R.GELGPVGNPGPAGPAGPR.G 4881 4882
4883	824.9006	1647.7867	1647.7853	0.87	0	(55)	5.6e-06	1		R.GELGPVGNPGPAGPAGPR.G
4913	552.6051	1654.7935	1654.7911	1.45	1	(33)	0.0021	1		K.GSPGEAGRPGEAGLPGAK.G
4917	828.4061	1654.7976	1654.7911	3.93	1	50	4.2e-05	1		K.GSPGEAGRPGEAGLPGAK.G 4912 4915 4916
4918	552.6066	1654.7979	1654.7911	4.11	1	(49)	5.3e-05	1		K.GSPGEAGRPGEAGLPGAK.G
4970	832.8995	1663.7845	1663.7802	2.60	0	(37)	0.00033	2		R.GELGPVGNPGPAGPAGPR.G
5011	836.4028	1670.7911	1670.7860	3.06	1	(29)	0.0026	1		K.GSPGEAGRPGEAGLPGAK.G
5386	868.4338	1734.8531	1734.8537	-0.32	1	51	3.3e-05	1		R.GHNGLDGLKGQPGAPGVK.G
5387	579.2919	1734.8540	1734.8537	0.16	1	(20)	0.039	1		R.GHNGLDGLKGQPGAPGVK.G
5433	581.9568	1742.8487	1742.8449	2.21	1	12	0.17	1		K.GARGSAGPPGATGFPGAAGR.V
5569	883.4310	1764.8474	1764.8544	-3.96	1	0	3.3	1		R.GFPGERGVQGPPGPAGPR.G
5576	883.9218	1765.8290	1765.8231	3.30	0	(31)	0.002	1		K.PGEQGVPGDLGAPGPSGAR.G
5583	884.4138	1766.8131	1766.8071	3.36	0	49	3.8e-05	1		K.PGEQGVPGDLGAPGPSGAR.G
5754	600.2781	1797.8126	1797.8064	3.42	1	(17)	0.055	1		R.GPNGDSGRPGEPGLMGPR.P
5772	600.6046	1798.7918	1798.7904	0.78	1	36	0.00072	1		R.GPNGDSGRPGEPGLMGPR.P 5771 5775
5776	900.4050	1798.7955	1798.7904	2.82	1	(33)	0.0014	1		R.GPNGDSGRPGEPGLMGPR.P 5774
5870	605.9348	1814.7826	1814.7854	-1.51	1	(22)	0.012	1		R.GPNGDSGRPGEPGLMGPR.P 5871
5872	908.4024	1814.7903	1814.7854	2.70	1	(12)	0.12	1		R.GPNGDSGRPGEPGLMGPR.P
5951	912.4078	1822.8010	1822.7970	2.21	0	35	0.00084	5		K.GEPGAAGPQGPPGPSGEEGK.R 5953
6155	925.4335	1848.8524	1848.8490	1.83	0	(22)	0.0063	1		K.GEPGPTGVQGPPGPAGEEGK.R
6157	925.4342	1848.8539	1848.8490	2.62	0	(89)	1.3e-09	1		K.GEPGPTGVQGPPGPAGEEGK.R 6156 6158
6159	925.4348	1848.8550	1848.8490	3.21	0	(18)	0.015	1		K.GEPGPTGVQGPPGPAGEEGK.R
6171	925.9259	1849.8373	1849.8330	2.29	0	104	3.8e-11	1		K.GEPGPTGVQGPPGPAGEEGK.R
6486	636.9762	1907.9068	1907.9086	-0.95	1	9	0.12	5		R.GERGPPGESGAAGPAGPIGSR.G
6856	660.6418	1978.9035	1978.8981	2.76	1	1	1.9	6		K.GEPGAAGPQGPPGPSGEEGKR.G
6895	663.9930	1988.9573	1988.9552	1.05	1	(20)	0.011	1		K.GEPGPTGVQGPPGPAGEEGKR.G
6898	995.9783	1989.9420	1989.9392	1.40	1	(50)	9.7e-06	1		K.GEPGPTGVQGPPGPAGEEGKR.G
6899	664.3216	1989.9430	1989.9392	1.88	1	(4)	0.43	7		K.GEPGPTGVQGPPGPAGEEGKR.G
6974	1003.4843	2004.9540	2004.9501	1.91	1	82	6.5e-09	1		K.GEPGPTGVQGPPGPAGEEGKR.G
6975	669.3257	2004.9552	2004.9501	2.55	1	(22)	0.0064	1		K.GEPGPTGVQGPPGPAGEEGKR.G
6983	1003.9763	2005.9381	2005.9341	1.97	1	(72)	5.7e-08	1		K.GEPGPTGVQGPPGPAGEEGKR.G 6985
6984	669.6534	2005.9383	2005.9341	2.09	1	(41)	7.9e-05	1		K.GEPGPTGVQGPPGPAGEEGKR.G
6995	1004.9970	2007.9795	2007.9875	-4.01	1	(1)	1.5	1		K.TGPPGPAGQDGRPGPPGPPGAR.G
7063	674.9838	2021.9296	2021.9290	0.30	1	(4)	0.4	1		K.GEPGPTGVQGPPGPAGEEGKR.G
7147	679.3333	2034.9781	2034.9759	1.08	0	(18)	0.027	1		R.GEVGPAGPNGFAGPAGAAGQPGAK.G
7150	1018.4973	2034.9801	2034.9759	2.04	0	(66)	5.1e-07	1		R.GEVGPAGPNGFAGPAGAAGQPGAK.G
7176	681.3290	2040.9651	2040.9614	1.84	1	45	5.3e-05	1		K.TGPPGPAGQDGRPGPPGPPGAR.G 7175
7177	681.3295	2040.9666	2040.9614	2.55	1	(2)	1.2	3		K.TGPPGPAGQDGRPGPPGPPGAR.G
7241	1026.0039	2049.9933	2049.9868	3.14	0	(53)	1.8e-05	1		R.GEVGPAGPNGFAGPAGAAGQPGAK.G
7249	684.6653	2050.9742	2050.9708	1.64	0	(45)	0.00012	1		R.GEVGPAGPNGFAGPAGAAGQPGAK.G 7248
7250	684.6655	2050.9746	2050.9708	1.82	0	(34)	0.0015	1		R.GEVGPAGPNGFAGPAGAAGQPGAK.G
7253	1026.4955	2050.9764	2050.9708	2.72	0	(38)	0.00052	1		R.GEVGPAGPNGFAGPAGAAGQPGAK.G
7254	1026.4955	2050.9764	2050.9708	2.72	0	(57)	7.3e-06	1		R.GEVGPAGPNGFAGPAGAAGQPGAK.G
7255	1026.4963	2050.9781	2050.9708	3.55	0	(76)	8.5e-08	1		R.GEVGPAGPNGFAGPAGAAGQPGAK.G 7251 7252
7258	1026.9856	2051.9566	2051.9548	0.87	0	89	4.1e-09	1		R.GEVGPAGPNGFAGPAGAAGQPGAK.G
7259	684.9936	2051.9589	2051.9548	2.00	0	(54)	1.4e-05	1		R.GEVGPAGPNGFAGPAGAAGQPGAK.G
7260	1026.9874	2051.9603	2051.9548	2.66	0	(35)	0.0012	1		R.GEVGPAGPNGFAGPAGAAGQPGAK.G
7278	686.3328	2055.9766	2055.9723	2.13	1	(21)	0.016	1		K.TGPPGPAGQDGRPGPPGPPGAR.G
7283	686.6596	2056.9570	2056.9563	0.34	1	(12)	0.12	1		K.TGPPGPAGQDGRPGPPGPPGAR.G 7284 7288 7291 7294 7297 7298
7296	686.6611	2056.9616	2056.9563	2.57	1	(26)	0.0042	2		K.TGPPGPAGQDGRPGPPGPPGAR.G 7281 7287 7292 7295 7301
7300	1029.4890	2056.9635	2056.9563	3.50	1	(23)	0.0087	1		K.TGPPGPAGQDGRPGPPGPPGAR.G
7376	1034.4858	2066.9571	2066.9658	-4.18	0	(21)	0.047	1		R.GEVGPAGPNGFAGPAGAAGQPGAK.G
7377	689.9979	2066.9718	2066.9658	2.91	0	(34)	0.0013	1		R.GEVGPAGPNGFAGPAGAAGQPGAK.G
7387	1034.9822	2067.9498	2067.9498	0.02	0	(54)	1.6e-05	1		R.GEVGPAGPNGFAGPAGAAGQPGAK.G
7388	690.3243	2067.9512	2067.9498	0.69	0	(42)	0.00023	1		R.GEVGPAGPNGFAGPAGAAGQPGAK.G
7390	1034.9846	2067.9547	2067.9498	2.38	0	(76)	9.5e-08	1		R.GEVGPAGPNGFAGPAGAAGQPGAK.G 7389
7391	1034.9858	2067.9571	2067.9498	3.56	0	(68)	6.2e-07	1		R.GEVGPAGPNGFAGPAGAAGQPGAK.G
7407	691.6769	2072.0090	2072.0036	2.63	0	(32)	0.0013	1		K.GSPGADGPAGAPGTPGPQGIAGQR.G
7408	1037.0129	2072.0113	2072.0036	3.75	0	(57)	3.3e-06	1		K.GSPGADGPAGAPGTPGPQGIAGQR.G
7414	691.9919	2072.9538	2072.9512	1.26	1	(17)	0.038	2		K.TGPPGPAGQDGRPGPPGPPGAR.G 7418
7417	691.9929	2072.9569	2072.9512	2.77	1	(10)	0.2	1		K.TGPPGPAGQDGRPGPPGPPGAR.G
7419	691.9937	2072.9593	2072.9512	3.91	1	(15)	0.065	2		K.TGPPGPAGQDGRPGPPGPPGAR.G
7422	1037.5026	2072.9906	2072.9876	1.45	0	(70)	1.7e-07	1		K.GSPGADGPAGAPGTPGPQGIAGQR.G 7424
7423	692.0045	2072.9915	2072.9876	1.92	0	(22)	0.013	1		K.GSPGADGPAGAPGTPGPQGIAGQR.G
7434	1037.9956	2073.9767	2073.9716	2.45	0	(71)	1.7e-07	1		K.GSPGADGPAGAPGTPGPQGIAGQR.G
7515	697.0074	2088.0005	2087.9985	0.98	0	(11)	0.18	1		K.GSPGADGPAGAPGTPGPQGIAGQR.G
7516	1045.0084	2088.0023	2087.9985	1.83	0	(56)	4.9e-06	1		K.GSPGADGPAGAPGTPGPQGIAGQR.G
7517	697.0084	2088.0034	2087.9985	2.38	0	(47)	4.4e-05	1		K.GSPGADGPAGAPGTPGPQGIAGQR.G
7524	697.3237	2088.9494	2088.9461	1.55	1	(1)	1.5	2		K.TGPPGPAGQDGRPGPPGPPGAR.G
7528	1045.4976	2088.9806	2088.9825	-0.92	0	(70)	1.8e-07	1		K.GSPGADGPAGAPGTPGPQGIAGQR.G
7529	697.3359	2088.9858	2088.9825	1.59	0	(33)	0.0012	1		K.GSPGADGPAGAPGTPGPQGIAGQR.G
7530	1045.5007	2088.9869	2088.9825	2.12	0	(81)	1.7e-08	1		K.GSPGADGPAGAPGTPGPQGIAGQR.G
7531	697.3372	2088.9898	2088.9825	3.51	0	(24)	0.0095	1		K.GSPGADGPAGAPGTPGPQGIAGQR.G
7537	697.6637	2089.9693	2089.9665	1.33	0	(30)	0.0026	2		K.GSPGADGPAGAPGTPGPQGIAGQR.G
7538	1045.9919	2089.9693	2089.9665	1.36	0	(43)	0.00013	1		K.GSPGADGPAGAPGTPGPQGIAGQR.G
7540	1045.9941	2089.9737	2089.9665	3.46	0	(69)	3.1e-07	1		K.GSPGADGPAGAPGTPGPQGIAGQR.G
7550	1047.4963	2092.9781	2092.9774	0.35	1	4	0.72	1		K.PGEQGVPGDLGAPGPSGARGER.G
7620	701.6650	2101.9733	2101.9705	1.31	0	(28)	0.0063	1		R.GEPGPPGPAGFAGPPGADGQPGAK.G
7629	702.3388	2103.9946	2103.9934	0.57	0	(26)	0.0063	1		K.GSPGADGPAGAPGTPGPQGIAGQR.G
7630	1053.0052	2103.9959	2103.9934	1.21	0	(56)	5.4e-06	1		K.GSPGADGPAGAPGTPGPQGIAGQR.G
7631	1053.0057	2103.9969	2103.9934	1.68	0	(16)	0.06	1		K.GSPGADGPAGAPGTPGPQGIAGQR.G
7632	1053.0062	2103.9979	2103.9934	2.14	0	(82)	1.3e-08	1		K.GSPGADGPAGAPGTPGPQGIAGQR.G
7633	1053.0074	2104.0003	2103.9934	3.30	0	(24)	0.0082	1		K.GSPGADGPAGAPGTPGPQGIAGQR.G
7639	702.6656	2104.9751	2104.9774	-1.09	0	(15)	0.052	1		K.GSPGADGPAGAPGTPGPQGIAGQR.G
7640	1053.4963	2104.9781	2104.9774	0.34	0	(0)	2.1	3		K.GSPGADGPAGAPGTPGPQGIAGQR.G
7641	1053.4971	2104.9796	2104.9774	1.04	0	(13)	0.11	1		K.GSPGADGPAGAPGTPGPQGIAGQR.G
7642	1053.4974	2104.9803	2104.9774	1.39	0	(70)	2.3e-07	1		K.GSPGADGPAGAPGTPGPQGIAGQR.G
7643	702.6677	2104.9813	2104.9774	1.87	0	(32)	0.0013	1		K.GSPGADGPAGAPGTPGPQGIAGQR.G
7644	702.6679	2104.9819	2104.9774	2.13	0	(35)	0.00073	1		K.GSPGADGPAGAPGTPGPQGIAGQR.G
7654	1053.9902	2105.9659	2105.9614	2.14	0	(68)	4.3e-07	1		K.GSPGADGPAGAPGTPGPQGIAGQR.G
7655	702.9965	2105.9676	2105.9614	2.92	0	(17)	0.048	1		K.GSPGADGPAGAPGTPGPQGIAGQR.G
7724	1059.5011	2116.9876	2116.9814	2.94	0	(68)	1e-06	1		R.GEPGPPGPAGFAGPPGADGQPGAK.G
7731	706.9964	2117.9674	2117.9654	0.91	0	(23)	0.02	1		R.GEPGPPGPAGFAGPPGADGQPGAK.G
7732	706.9974	2117.9705	2117.9654	2.38	0	(43)	0.00022	1		R.GEPGPPGPAGFAGPPGADGQPGAK.G
7733	1059.9944	2117.9742	2117.9654	4.14	0	95	1.2e-09	1		R.GEPGPPGPAGFAGPPGADGQPGAK.G
7750	1061.0026	2119.9906	2119.9883	1.07	0	(94)	9.6e-10	1		K.GSPGADGPAGAPGTPGPQGIAGQR.G
7757	1061.4935	2120.9725	2120.9723	0.09	0	(54)	6.2e-06	2		K.GSPGADGPAGAPGTPGPQGIAGQR.G 7760
7758	1061.4950	2120.9754	2120.9723	1.47	0	(6)	0.58	1		K.GSPGADGPAGAPGTPGPQGIAGQR.G
7759	707.9991	2120.9756	2120.9723	1.55	0	(18)	0.034	5		K.GSPGADGPAGAPGTPGPQGIAGQR.G
7765	708.3268	2121.9585	2121.9563	1.03	0	(27)	0.0057	1		K.GSPGADGPAGAPGTPGPQGIAGQR.G
7767	1061.9880	2121.9615	2121.9563	2.45	0	94	1e-09	1		K.GSPGADGPAGAPGTPGPQGIAGQR.G 7766
7768	1061.9897	2121.9649	2121.9563	4.06	0	(47)	4.7e-05	1		K.GSPGADGPAGAPGTPGPQGIAGQR.G
7852	712.0010	2132.9813	2132.9763	2.31	0	(38)	0.0013	1		R.GEPGPPGPAGFAGPPGADGQPGAK.G
7853	1067.4985	2132.9825	2132.9763	2.89	0	(50)	8.4e-05	1		R.GEPGPPGPAGFAGPPGADGQPGAK.G 7854
7864	712.3293	2133.9660	2133.9604	2.66	0	(44)	0.00019	1		R.GEPGPPGPAGFAGPPGADGQPGAK.G 7862 7866
7865	1067.9904	2133.9662	2133.9604	2.72	0	(3)	2	1		R.GEPGPPGPAGFAGPPGADGQPGAK.G
7867	1067.9908	2133.9671	2133.9604	3.18	0	(54)	1.6e-05	1		R.GEPGPPGPAGFAGPPGADGQPGAK.G 7863 7868
7869	1067.9910	2133.9674	2133.9604	3.29	0	(55)	1.5e-05	1		R.GEPGPPGPAGFAGPPGADGQPGAK.G
7870	1067.9915	2133.9684	2133.9604	3.75	0	(9)	0.49	1		R.GEPGPPGPAGFAGPPGADGQPGAK.G
7963	1075.4967	2148.9789	2148.9713	3.53	0	(52)	2.6e-05	1		R.GEPGPPGPAGFAGPPGADGQPGAK.G
7967	717.6597	2149.9572	2149.9553	0.88	0	(48)	7.2e-05	1		R.GEPGPPGPAGFAGPPGADGQPGAK.G
7968	1075.9893	2149.9640	2149.9553	4.04	0	(25)	0.014	1		R.GEPGPPGPAGFAGPPGADGQPGAK.G
8244	734.0273	2199.0602	2199.0556	2.07	1	(35)	0.0019	1		R.GETGPAGRPGEVGPPGPPGPAGEK.G
8245	1100.5376	2199.0606	2199.0556	2.27	1	48	9.2e-05	1		R.GETGPAGRPGEVGPPGPPGPAGEK.G
8246	734.0283	2199.0631	2199.0556	3.40	1	(11)	0.52	1		R.GETGPAGRPGEVGPPGPPGPAGEK.G
8310	738.9962	2213.9666	2213.9608	2.65	0	(25)	0.0059	1		K.GDAGAPGAPGSQGAPGLQGMPGER.G
8313	1108.4811	2214.9476	2214.9448	1.28	0	(94)	6.5e-10	1		K.GDAGAPGAPGSQGAPGLQGMPGER.G
8316	1108.4823	2214.9500	2214.9448	2.38	0	(37)	0.00038	1		K.GDAGAPGAPGSQGAPGLQGMPGER.G 8314 8315
8323	739.3579	2215.0519	2215.0506	0.60	1	(2)	3.5	1		R.GETGPAGRPGEVGPPGPPGPAGEK.G
8326	739.3600	2215.0583	2215.0506	3.50	1	(30)	0.0062	2		R.GETGPAGRPGEVGPPGPPGPAGEK.G 8321 8325
8333	739.6506	2215.9299	2215.9288	0.50	0	(27)	0.0036	1		K.GDAGAPGAPGSQGAPGLQGMPGER.G
8334	1108.9753	2215.9361	2215.9288	3.32	0	102	1e-10	1		K.GDAGAPGAPGSQGAPGLQGMPGER.G
8399	744.6905	2231.0496	2231.0455	1.86	1	(13)	0.28	2		R.GETGPAGRPGEVGPPGPPGPAGEK.G
8400	744.6910	2231.0511	2231.0455	2.52	1	(20)	0.064	2		R.GETGPAGRPGEVGPPGPPGPAGEK.G
8401	1116.5347	2231.0548	2231.0455	4.17	1	(35)	0.0018	1		R.GETGPAGRPGEVGPPGPPGPAGEK.G
8473	750.0233	2247.0479	2247.0404	3.35	1	(10)	0.62	2		R.GETGPAGRPGEVGPPGPPGPAGEK.G
8770	768.0156	2301.0249	2301.0146	4.48	0	18	0.063	1		R.GEPGPPGPAGAAGPAGNPGADGQPGAK.G
8841	772.0267	2313.0584	2313.0510	3.20	1	5	0.29	1		R.GFPGLPGPSGEPGKQGPSGPSGER.G
9121	800.0172	2397.0298	2397.0204	3.92	1	32	0.0022	8		K.GESGNKGEPGAAGPQGPPGPSGEEGK.R
9147	802.0383	2403.0932	2403.0939	-0.30	1	(19)	0.044	1		R.GPSGPQGPSGPPGPKGNSGEPGAPGSK.G
9149	802.3669	2404.0790	2404.0779	0.46	1	(33)	0.0015	1		R.GPSGPQGPSGPPGPKGNSGEPGAPGSK.G
9150	802.3685	2404.0836	2404.0779	2.36	1	(24)	0.013	1		R.GPSGPQGPSGPPGPKGNSGEPGAPGSK.G
9155	802.7169	2405.1289	2405.1320	-1.27	2	1	0.84	1	U	K.RGPNGEVGSAGPPGPPGLRGNPGSR.G
9163	804.0531	2409.1375	2409.1309	2.72	1	(35)	0.0013	1		R.GEVGPAGPNGFAGPAGAAGQPGAKGER.G 9164
9170	1206.0684	2410.1222	2410.1149	3.00	1	93	1.9e-09	1		R.GEVGPAGPNGFAGPAGAAGQPGAKGER.G
9171	804.3813	2410.1222	2410.1149	3.02	1	(48)	6e-05	1		R.GEVGPAGPNGFAGPAGAAGQPGAKGER.G
9177	805.0211	2412.0413	2412.0313	4.15	1	(22)	0.018	4		K.GESGNKGEPGAAGPQGPPGPSGEEGK.R
9194	807.0392	2418.0957	2418.1048	-3.75	1	(21)	0.015	1		R.GPSGPQGPSGPPGPKGNSGEPGAPGSK.G
9203	807.6989	2420.0749	2420.0728	0.87	1	36	0.00091	1		R.GPSGPQGPSGPPGPKGNSGEPGAPGSK.G
9225	1213.0731	2424.1317	2424.1418	-4.19	1	(4)	1.4	2		R.GEVGPAGPNGFAGPAGAAGQPGAKGER.G
9650	851.7233	2552.1480	2552.1375	4.10	2	29	0.0035	9		K.GESGNKGEPGAAGPQGPPGPSGEEGKR.G
9752	1291.1262	2580.2379	2580.2317	2.38	0	(7)	0.75	1		K.GENGPVGPTGPVGAAGPAGPNGPPGPAGSR.E
9753	861.0877	2580.2413	2580.2317	3.70	0	(25)	0.011	4		K.GENGPVGPTGPVGAAGPAGPNGPPGPAGSR.E
9757	861.4155	2581.2246	2581.2157	3.42	0	(32)	0.0019	4		K.GENGPVGPTGPVGAAGPAGPNGPPGPAGSR.E
9758	1291.6198	2581.2250	2581.2157	3.57	0	(33)	0.0018	6		K.GENGPVGPTGPVGAAGPAGPNGPPGPAGSR.E
9759	861.7420	2582.2042	2582.1998	1.72	0	(35)	0.00033	2		K.GENGPVGPTGPVGAAGPAGPNGPPGPAGSR.E 9760
9761	1292.1117	2582.2088	2582.1998	3.52	0	38	0.00015	5		K.GENGPVGPTGPVGAAGPAGPNGPPGPAGSR.E
9818	1298.1291	2594.2437	2594.2474	-1.39	1	8	0.16	1		R.GPPGESGAAGPAGPIGSRGPSGPPGPDGNK.G
10041	896.4232	2686.2478	2686.2372	3.95	1	(25)	0.017	1		R.GAPGDRGEPGPPGPAGFAGPPGADGQPGAK.G
10042	896.7496	2687.2269	2687.2212	2.11	1	(24)	0.014	1		R.GAPGDRGEPGPPGPAGFAGPPGADGQPGAK.G
10085	901.7541	2702.2404	2702.2321	3.07	1	(22)	0.028	1		R.GAPGDRGEPGPPGPAGFAGPPGADGQPGAK.G
10086	902.0820	2703.2241	2703.2161	2.94	1	41	0.00034	1		R.GAPGDRGEPGPPGPAGFAGPPGADGQPGAK.G 10087
10126	907.0848	2718.2325	2718.2271	2.01	1	(31)	0.0027	1		R.GAPGDRGEPGPPGPAGFAGPPGADGQPGAK.G
10128	907.4116	2719.2130	2719.2111	0.73	1	(38)	0.00063	1		R.GAPGDRGEPGPPGPAGFAGPPGADGQPGAK.G
10347	941.4467	2821.3181	2821.3155	0.93	1	1	4.4	3		K.GEQGPAGPPGFQGLPGPAGTAGEVGKPGER.G
10467	960.8038	2879.3897	2879.3799	3.41	1	40	0.00011	6		K.GPKGENGPVGPTGPVGAAGPAGPNGPPGPAGSR.E
10468	961.1288	2880.3645	2880.3639	0.23	1	(1)	0.97	1		K.GPKGENGPVGPTGPVGAAGPAGPNGPPGPAGSR.E
10469	961.1315	2880.3728	2880.3639	3.09	1	(37)	0.00024	7		K.GPKGENGPVGPTGPVGAAGPAGPNGPPGPAGSR.E
10499	966.1329	2895.3768	2895.3748	0.70	1	(0)	0.9	4		K.GPKGENGPVGPTGPVGAAGPAGPNGPPGPAGSR.E
10545	971.4643	2911.3711	2911.3697	0.47	1	(1)	1.2	1		K.GPKGENGPVGPTGPVGAAGPAGPNGPPGPAGSR.E
10557	973.4543	2917.3410	2917.3326	2.88	2	4	1.6	3		R.GPSGPQGPSGPPGPKGNSGEPGAPGSKGDTGAK.G
10620	981.1402	2940.3988	2940.4074	-2.95	2	1	0.79	5	U	R.GPNGEVGSAGPPGPPGLRGNPGSRGLPGADGR.A
10642	983.7793	2948.3161	2948.3061	3.39	1	21	0.05	1		R.GEPGPPGPAGFAGPPGADGQPGAKGEPGDAGAK.G
10686	990.8351	2969.4834	2969.4883	-1.66	0	(2)	0.69	7		K.GPSGEPGTAGPPGTPGPQGLLGAPGFLGLPGSR.G
10711	995.8373	2984.4902	2984.4993	-3.03	0	(12)	0.057	5		K.GPSGEPGTAGPPGTPGPQGLLGAPGFLGLPGSR.G
10717	996.1662	2985.4768	2985.4833	-2.18	0	(15)	0.031	5		K.GPSGEPGTAGPPGTPGPQGLLGAPGFLGLPGSR.G
10718	996.1663	2985.4771	2985.4833	-2.05	0	22	0.0067	7		K.GPSGEPGTAGPPGTPGPQGLLGAPGFLGLPGSR.G
10794	1006.8342	3017.4809	3017.4731	2.57	0	(1)	0.72	1		K.GPSGEPGTAGPPGTPGPQGLLGAPGFLGLPGSR.G
11108	1082.5084	3244.5034	3244.5167	-4.09	2	0	6.5	7		K.GDAGAPGAPGSQGAPGLQGMPGERGAAGLPGPKGDR.G
11126	1087.1289	3258.3649	3258.3604	1.39	1	(19)	0.039	10		R.GANGAPGNDGAKGDAGAPGAPGSQGAPGLQGMPGER.G
11127	1087.1300	3258.3682	3258.3604	2.40	1	(19)	0.036	8		R.GANGAPGNDGAKGDAGAPGAPGSQGAPGLQGMPGER.G
11128	1087.4574	3259.3504	3259.3444	1.84	1	32	0.0019	3		R.GANGAPGNDGAKGDAGAPGAPGSQGAPGLQGMPGER.G
11131	1087.8521	3260.5343	3260.5295	1.49	2	1	1.9	1		R.GTKGPKGENGPVGPTGPVGAAGPAGPNGPPGPAGSR.E
11200	1110.2206	3327.6399	3327.6484	-2.56	1	1	0.8	1		K.GPSGEPGTAGPPGTPGPQGLLGAPGFLGLPGSRGER.G
11359	1193.5686	3577.6840	3577.6670	4.76	2	5	0.41	3	U	K.GEPGAAGPQGPPGPSGEEGKRGPNGEVGSAGPPGPPGLR.G
M00008 Mass: 122573 Score: 10159 Matches: 580(423) Sequences: 97(70) emPAI: 143.06
>cu|M00008|COL1_HORSE Equus
Query	Observed	Mr(expt)	Mr(calc)	ppm	Miss	Score	Expect	Rank	Unique	Peptide
85	369.6927	737.3709	737.3708	0.09	0	34	0.00084	1		R.GPPGPPGK.A 86
96	372.2061	742.3977	742.3974	0.53	0	36	0.00088	1		R.GAAGIPGGK.G 97
98	372.6855	743.3564	743.3562	0.28	0	18	0.035	1		R.GETGPAGR.P
128	379.6945	757.3744	757.3719	3.37	0	43	0.00012	1		R.GLPGADGR.A 125 126 127
130	380.2040	758.3935	758.3923	1.65	0	(20)	0.016	1		R.GAAGIPGGK.G
150	384.2060	766.3975	766.3974	0.18	0	18	0.038	1		R.GAPGPAGPK.G 149
152	385.1957	768.3769	768.3766	0.40	0	25	0.0053	1		K.GDAGPAGPK.G
156	386.2093	770.4041	770.4035	0.83	0	46	2.5e-05	1		R.GASGPAGVR.G 154 155 157
185	392.2033	782.3921	782.3923	-0.27	0	(14)	0.16	1		R.GAPGPAGPK.G
186	392.2045	782.3944	782.3923	2.70	0	(8)	0.6	1		R.GAPGPAGPK.G
191	392.2221	782.4297	782.4286	1.37	0	(21)	0.036	1		R.GAAGLPGPK.G
195	392.2228	782.4311	782.4286	3.16	0	42	0.00025	1		R.GAAGLPGPK.G 187 188 189 190 192 193 194
200	393.1985	784.3825	784.3828	-0.30	0	40	0.0002	1		R.GDQGPVGR.A 201
252	400.2193	798.4240	798.4236	0.59	0	(16)	0.1	1		R.GAAGLPGPK.G
253	400.2195	798.4244	798.4236	1.06	0	(41)	0.0003	1		R.GAAGLPGPK.G 251
254	400.6991	799.3836	799.3824	1.46	0	(27)	0.0019	1		R.GEIGNPGR.D
255	400.7042	799.3938	799.3937	0.22	1	11	0.49	1		K.PGRPGER.G
256	400.7229	799.4313	799.4300	1.60	1	0	1.7	1		R.EGLRGPR.G
287	408.2040	814.3935	814.3933	0.24	0	35	0.00036	1		R.GEIGNPGR.D 288
291	408.6956	815.3767	815.3773	-0.80	0	(15)	0.034	1		R.GEIGNPGR.D
367	422.2016	842.3886	842.3882	0.42	0	34	0.00048	1		K.GEAGPQGAR.G
385	426.2172	850.4198	850.4185	1.58	0	(34)	0.00085	1		R.GFSGLDGAK.G 383 384 386
391	426.7201	851.4256	851.4250	0.78	0	(35)	0.0012	1		R.GPPGPQGAR.G 388 389 390
395	427.2120	852.4094	852.4090	0.48	0	44	0.00017	1		R.GPPGPQGAR.G 394 396
435	434.2136	866.4126	866.4134	-0.96	0	53	1e-05	1		R.GFSGLDGAK.G
450	434.7356	867.4567	867.4563	0.50	0	48	3.2e-05	1		R.VGAPGPAGAR.G 442 443 444 445 446 447 448 449 451 452 453 454 455 457
511	441.7614	881.5082	881.5083	-0.12	0	(25)	0.0067	1		R.GVVGLPGQR.G
515	442.2536	882.4927	882.4923	0.44	0	(34)	0.00075	1		R.GVVGLPGQR.G
522	443.7227	885.4308	885.4304	0.35	0	48	4e-05	1		R.GSEGPQGVR.G 521
527	444.2145	886.4145	886.4145	0.01	0	(46)	4.8e-05	1		R.GSEGPQGVR.G
538	446.7548	891.4950	891.4926	2.60	0	52	9.5e-06	1		R.PGPIGPAGAR.G 537
554	448.2352	894.4558	894.4559	-0.10	0	(38)	0.00031	1		R.GPPGSAGAPGK.G 553 555
568	449.7591	897.5036	897.5032	0.44	0	52	1.3e-05	1		R.GVVGLPGQR.G 567
573	450.2512	898.4879	898.4872	0.71	0	(44)	8.1e-05	1		R.GVVGLPGQR.G 571 572 574 575
599	454.7508	907.4870	907.4876	-0.65	0	(13)	0.071	1		R.PGPIGPAGAR.G
603	454.7513	907.4880	907.4876	0.50	0	(41)	0.00012	1		R.PGPIGPAGAR.G 600 601 602 604 605 606 607
619	456.2329	910.4513	910.4508	0.47	0	25	0.021	1		R.GHNGLDGLK.G
620	456.2329	910.4513	910.4509	0.52	0	69	8.5e-07	1		R.GPPGSAGAPGK.G
657	462.7480	923.4814	923.4825	-1.15	0	(25)	0.0054	1		R.PGPIGPAGAR.G
673	464.2305	926.4464	926.4458	0.66	0	(66)	1.6e-06	1		R.GPPGSAGAPGK.G
689	467.7406	933.4666	933.4668	-0.28	0	(20)	0.021	2		R.PGPPGPPGAR.G
731	475.1965	948.3785	948.3785	0.05	0	30	0.0019	1		K.GETGEQGDR.G
736	475.7384	949.4622	949.4618	0.46	0	54	7.1e-06	1		R.PGPPGPPGAR.G 735 737
780	481.7489	961.4832	961.4829	0.34	1	24	0.0047	1		K.GEKGETGLR.G
1178	531.2285	1060.4425	1060.4421	0.33	0	24	0.012	1		R.GSNGAPGNDGAK.G
1237	537.7493	1073.4841	1073.4812	2.73	0	18	0.027	1		R.PGEPGLMGPR.P
1310	545.2805	1088.5465	1088.5462	0.26	1	10	0.17	1		R.GAAGIPGGKGEK.G
1333	548.2572	1094.4999	1094.4993	0.54	0	38	0.00053	1		R.GPSGPPGPDGNK.G
1389	550.7526	1099.4907	1099.4894	1.17	0	(37)	0.00098	1		R.EGAPGAEGSPGR.D 1390
1421	553.2920	1104.5694	1104.5676	1.64	0	60	2.1e-06	1		R.GVQGPPGPAGPR.G 1410 1411 1415 1416 1417 1419 1420 1424
1425	553.2927	1104.5709	1104.5676	2.96	0	(44)	7.1e-05	1		R.GVQGPPGPAGPR.G 1412 1413 1414 1418 1422 1423
1431	553.7831	1105.5517	1105.5516	0.09	0	(21)	0.015	1		R.GVQGPPGPAGPR.G 1432 1433
1437	553.7842	1105.5539	1105.5516	2.07	0	(57)	3.7e-06	1		R.GVQGPPGPAGPR.G 1434 1435 1436
1462	556.2842	1110.5538	1110.5530	0.69	1	3	0.86	1		R.GPRGDQGPVGR.A
1466	556.7764	1111.5382	1111.5370	1.02	1	(2)	1.1	1		R.GPRGDQGPVGR.A
1477	558.7497	1115.4848	1115.4843	0.45	0	54	1.7e-05	1		R.EGAPGAEGSPGR.D 1478
1528	561.2886	1120.5627	1120.5625	0.15	0	(25)	0.0069	1		R.GVQGPPGPAGPR.G 1530
1534	561.7811	1121.5476	1121.5466	0.92	0	(34)	0.00079	1		R.GVQGPPGPAGPR.G
1547	563.2697	1124.5249	1124.5211	3.38	0	67	4.4e-07	1		K.TGPPGPAGQDGR.P 1546
1553	563.7603	1125.5061	1125.5051	0.88	0	(47)	3.9e-05	1		K.TGPPGPAGQDGR.P 1552 1554
1568	564.2825	1126.5505	1126.5480	2.27	1	(1)	1.4	1		R.GPRGDQGPVGR.A
1571	376.5322	1126.5749	1126.5731	1.56	1	(6)	0.99	1		R.GAAGLPGPKGDR.G
1572	564.2959	1126.5772	1126.5731	3.69	1	47	7.3e-05	1		R.GAAGLPGPKGDR.G
1573	376.5331	1126.5773	1126.5731	3.76	1	(20)	0.041	1		R.GAAGLPGPKGDR.G
1636	569.2869	1136.5593	1136.5575	1.62	0	(9)	0.44	1		R.GVQGPPGPAGPR.G
1682	573.7951	1145.5757	1145.5751	0.51	0	60	6e-06	1		R.GLPGTAGLPGMK.G 1683
1763	581.7817	1161.5489	1161.5489	0.06	0	(29)	0.0081	1		R.GQAGVMGFPGPK.P
1766	581.7925	1161.5705	1161.5700	0.47	0	(39)	0.0003	1		R.GLPGTAGLPGMK.G
1835	589.2874	1176.5602	1176.5598	0.33	0	(28)	0.016	1		R.GQAGVMGFPGPK.P
1836	589.2880	1176.5615	1176.5598	1.47	0	(74)	3.8e-07	1		R.GQAGVMGFPGPK.P 1833 1834
1845	589.7785	1177.5425	1177.5438	-1.12	0	(16)	0.22	1		R.GQAGVMGFPGPK.P
1851	589.7805	1177.5465	1177.5438	2.30	0	79	1.1e-07	1		R.GQAGVMGFPGPK.P 1846 1847 1848 1849 1850 1852
1968	597.2846	1192.5547	1192.5547	-0.02	0	(39)	0.0013	1		R.GQAGVMGFPGPK.P 1970
1969	597.2855	1192.5564	1192.5547	1.41	0	(19)	0.12	1		R.GQAGVMGFPGPK.P
1976	597.7767	1193.5389	1193.5387	0.18	0	(58)	8.9e-06	1		R.GQAGVMGFPGPK.P 1975
1978	597.7773	1193.5400	1193.5387	1.10	0	(40)	0.00057	1		R.GQAGVMGFPGPK.P 1977
2036	601.2974	1200.5803	1200.5775	2.31	0	(56)	8e-06	1		R.GEPGNIGFPGPK.G 2035 2037
2053	601.7891	1201.5637	1201.5615	1.81	0	58	5.5e-06	1		R.GEPGNIGFPGPK.G 2051 2052
2079	603.8116	1205.6087	1205.6081	0.52	0	(41)	0.00036	1		R.GFPGTPGLPGFK.G 2080
2099	605.7749	1209.5353	1209.5336	1.36	0	(5)	0.6	1		R.GQAGVMGFPGPK.P
2189	611.8095	1221.6045	1221.6030	1.18	0	(33)	0.002	1		R.GFPGTPGLPGFK.G 2188
2191	611.8096	1221.6047	1221.6030	1.38	0	(17)	0.088	1		R.GFPGTPGLPGFK.G 2186
2192	611.8097	1221.6048	1221.6030	1.48	0	54	1.5e-05	1		R.GFPGTPGLPGFK.G 2187 2190
2288	619.8068	1237.5990	1237.5979	0.83	0	(24)	0.0089	1		R.GFPGTPGLPGFK.G 2287
2304	414.2316	1239.6731	1239.6684	3.76	1	7	0.45	1		R.GVVGLPGQRGER.G
2319	621.8032	1241.5918	1241.5888	2.38	0	68	6.8e-07	1		K.GLTGSPGSPGPDGK.T 2318
2366	417.1815	1248.5225	1248.5218	0.57	1	(36)	0.00047	1		R.GDKGETGEQGDR.G
2367	625.2686	1248.5227	1248.5218	0.67	1	47	4.5e-05	1		R.GDKGETGEQGDR.G
2423	629.8002	1257.5858	1257.5837	1.63	0	(63)	2.3e-06	1		K.GLTGSPGSPGPDGK.T 2416 2418 2419 2420 2421 2422 2424 2425 2426 2427
2540	637.7973	1273.5801	1273.5787	1.10	0	(12)	0.25	1		K.GLTGSPGSPGPDGK.T 2539
2686	648.8341	1295.6537	1295.6510	2.04	0	(44)	0.00015	1		R.GFPGLPGPSGEPGK.Q 2685
2788	656.8311	1311.6477	1311.6459	1.33	0	(62)	4.1e-06	1		R.GFPGLPGPSGEPGK.Q 2787
2790	656.8315	1311.6485	1311.6459	1.98	0	(33)	0.0029	1		R.GFPGLPGPSGEPGK.Q
2791	656.8319	1311.6493	1311.6459	2.54	0	(46)	0.00016	1		R.GFPGLPGPSGEPGK.Q 2789
2884	664.8289	1327.6432	1327.6409	1.74	0	(40)	0.00038	1		R.GFPGLPGPSGEPGK.Q 2879 2885
2888	664.8292	1327.6439	1327.6409	2.29	0	65	1.3e-06	1		R.GFPGLPGPSGEPGK.Q 2876 2877 2878 2880 2881 2882 2883 2886 2887 2889 2890
2910	666.8325	1331.6504	1331.6470	2.52	0	87	4.3e-09	1		R.GPSGPQGPSGPPGPK.G 2911 2912
2919	667.3229	1332.6312	1332.6310	0.14	0	(47)	4.6e-05	1		R.GPSGPQGPSGPPGPK.G 2915 2921
2922	667.3251	1332.6357	1332.6310	3.53	0	(83)	1.2e-08	1		R.GPSGPQGPSGPPGPK.G 2914 2916 2917 2918 2920
2932	667.8448	1333.6751	1333.6739	0.96	1	27	0.0047	2		R.GPAGERGAPGPAGPK.G
2972	672.8261	1343.6377	1343.6358	1.41	0	(14)	0.15	1		R.GFPGLPGPSGEPGK.Q
2975	672.8267	1343.6389	1343.6358	2.32	0	(60)	4.6e-06	1		R.GFPGLPGPSGEPGK.Q 2971 2974
2976	672.8268	1343.6390	1343.6358	2.41	0	(46)	0.0001	1		R.GFPGLPGPSGEPGK.Q 2969 2970 2973
2991	674.8298	1347.6451	1347.6419	2.37	0	(34)	0.00091	1		R.GPSGPQGPSGPPGPK.G
2992	674.8301	1347.6456	1347.6419	2.73	0	(70)	2.5e-07	1		R.GPSGPQGPSGPPGPK.G 2990
2995	675.3195	1348.6245	1348.6259	-1.07	0	(56)	5.9e-06	1		R.GPSGPQGPSGPPGPK.G
2996	675.3212	1348.6279	1348.6259	1.46	0	(54)	8.4e-06	1		R.GPSGPQGPSGPPGPK.G
2997	675.3220	1348.6294	1348.6259	2.55	0	(53)	1.2e-05	1		R.GPSGPQGPSGPPGPK.G
2998	675.3221	1348.6297	1348.6259	2.82	0	(59)	3.1e-06	1		R.GPSGPQGPSGPPGPK.G
3071	682.8266	1363.6386	1363.6368	1.32	0	(42)	0.00015	1		R.GPSGPQGPSGPPGPK.G
3076	683.3178	1364.6211	1364.6209	0.16	0	(25)	0.007	1		R.GPSGPQGPSGPPGPK.G
3077	683.3198	1364.6251	1364.6209	3.11	0	(48)	3.7e-05	1		R.GPSGPQGPSGPPGPK.G
3496	724.8367	1447.6589	1447.6579	0.67	0	(1)	0.82	1		R.AGETGASGPPGFAGEK.G
3498	724.8370	1447.6595	1447.6579	1.09	0	65	2.8e-07	1		R.AGETGASGPPGFAGEK.G 3497 3500
3503	725.3540	1448.6935	1448.6896	2.67	0	(46)	2.6e-05	1		R.GEPGPTGLPGPPGER.G
3504	483.9057	1448.6952	1448.6896	3.86	0	(4)	0.39	1		R.GEPGPTGLPGPPGER.G
3551	487.2352	1458.6839	1458.6852	-0.90	0	(27)	0.0038	1		R.GSAGPPGATGFPGAAGR.V 3559
3567	730.3512	1458.6878	1458.6852	1.83	0	118	3.4e-12	1		R.GSAGPPGATGFPGAAGR.V 3552 3553 3554 3555 3556 3557 3558 3560 3561 3562 3563 3564 3565 3566 3568 3569 3570 3571 3573
3572	730.3519	1458.6893	1458.6852	2.83	0	(31)	0.0014	1		R.GSAGPPGATGFPGAAGR.V
3612	733.3495	1464.6844	1464.6845	-0.06	0	(8)	0.19	1		R.GEPGPTGLPGPPGER.G
3613	733.3498	1464.6850	1464.6845	0.36	0	58	1.8e-06	1		R.GEPGPTGLPGPPGER.G 3610 3616 3617 3619 3623
3618	733.3508	1464.6871	1464.6845	1.77	0	(4)	0.39	1		R.GEPGPTGLPGPPGER.G
3621	733.3510	1464.6875	1464.6845	2.02	0	(1)	0.88	1		R.GEPGPTGLPGPPGER.G 3622
3678	738.3491	1474.6837	1474.6801	2.44	0	(32)	0.0012	1		R.GSAGPPGATGFPGAAGR.V 3677
3710	741.3475	1480.6804	1480.6794	0.65	0	(14)	0.045	1		R.GEPGPTGLPGPPGER.G 3709
3711	741.3493	1480.6841	1480.6794	3.12	0	(0)	0.99	1		R.GEPGPTGLPGPPGER.G
3712	741.3498	1480.6850	1480.6794	3.79	0	(7)	0.25	1		R.GEPGPTGLPGPPGER.G
3810	749.3461	1496.6776	1496.6743	2.16	0	(7)	0.2	1		R.GEPGPTGLPGPPGER.G
3976	762.3665	1522.7184	1522.7124	3.88	0	69	1.4e-07	1		R.GAPGAVGAPGPAGANGDR.G
3984	762.8574	1523.7003	1523.6965	2.52	0	(63)	4.8e-07	1		R.GAPGAVGAPGPAGANGDR.G 3985
4251	783.8779	1565.7413	1565.7434	-1.34	0	(29)	0.0012	1		R.GPPGESGAAGPAGPIGSR.G 4250
4252	522.9221	1565.7443	1565.7434	0.60	0	(64)	3.9e-07	1		R.GPPGESGAAGPAGPIGSR.G
4254	783.8799	1565.7453	1565.7434	1.23	0	88	1.7e-09	1		R.GPPGESGAAGPAGPIGSR.G 4249 4253 4255 4256 4257 4258 4259
4347	526.9189	1577.7350	1577.7281	4.34	2	1	1.4	1		R.GDKGETGEQGDRGIK.G
4379	791.8767	1581.7389	1581.7383	0.34	0	(39)	0.00012	1		R.GPPGESGAAGPAGPIGSR.G 4385
4384	791.8786	1581.7427	1581.7383	2.74	0	(72)	6.4e-08	1		R.GPPGESGAAGPAGPIGSR.G 4378 4380 4381 4383
4420	793.3920	1584.7694	1584.7645	3.09	0	77	4.4e-08	1		K.GANGAPGIAGAPGFPGAR.G 4419
4437	793.8843	1585.7540	1585.7485	3.48	0	(60)	5.2e-06	1		K.GANGAPGIAGAPGFPGAR.G 4424 4425 4426 4427 4428 4429 4430 4431 4432 4433 4434 4435 4436 4438
4656	808.4147	1614.8149	1614.8114	2.16	0	(64)	6.2e-07	1		R.GELGPVGNPGPAGPAGPR.G
4667	808.9062	1615.7978	1615.7954	1.47	0	(12)	0.099	1		R.GELGPVGNPGPAGPAGPR.G
4668	808.9066	1615.7987	1615.7954	2.01	0	(59)	2.1e-06	2		R.GELGPVGNPGPAGPAGPR.G
4674	809.3983	1616.7821	1616.7795	1.61	1	81	3.1e-08	1		R.GFSGLDGAKGDAGPAGPK.G
4727	813.3757	1624.7368	1624.7441	-4.51	1	2	2.4	1		K.GDAGPAGPKGEAGPQGAR.G
4779	816.4131	1630.8117	1630.8064	3.31	0	(72)	8.5e-08	1		R.GELGPVGNPGPAGPAGPR.G
4783	544.9383	1631.7931	1631.7904	1.65	0	(59)	2e-06	2		R.GELGPVGNPGPAGPAGPR.G
4785	816.9051	1631.7956	1631.7904	3.23	0	74	7.1e-08	2		R.GELGPVGNPGPAGPAGPR.G 4784
4874	824.4081	1646.8016	1646.8013	0.21	0	(46)	3.6e-05	2		R.GELGPVGNPGPAGPAGPR.G
4880	824.8983	1647.7820	1647.7853	-2.02	0	(56)	4.4e-06	2		R.GELGPVGNPGPAGPAGPR.G 4881 4882
4883	824.9006	1647.7867	1647.7853	0.87	0	(55)	5.6e-06	1		R.GELGPVGNPGPAGPAGPR.G
4913	552.6051	1654.7935	1654.7911	1.45	1	(33)	0.0021	1		K.GSPGEAGRPGEAGLPGAK.G
4917	828.4061	1654.7976	1654.7911	3.93	1	50	4.2e-05	1		K.GSPGEAGRPGEAGLPGAK.G 4912 4915 4916
4918	552.6066	1654.7979	1654.7911	4.11	1	(49)	5.3e-05	1		K.GSPGEAGRPGEAGLPGAK.G
4932	829.4036	1656.7927	1656.8002	-4.54	1	14	0.16	1		R.GLPGADGRAGVMGPAGSR.G
4970	832.8995	1663.7845	1663.7802	2.60	0	(37)	0.00033	2		R.GELGPVGNPGPAGPAGPR.G
5004	835.9209	1669.8272	1669.8318	-2.76	1	39	0.00013	1		R.AGVMGPAGSRGASGPAGVR.G
5011	836.4028	1670.7911	1670.7860	3.06	1	(29)	0.0026	1		K.GSPGEAGRPGEAGLPGAK.G
5386	868.4338	1734.8531	1734.8537	-0.32	1	51	3.3e-05	1		R.GHNGLDGLKGQPGAPGVK.G
5387	579.2919	1734.8540	1734.8537	0.16	1	(20)	0.039	1		R.GHNGLDGLKGQPGAPGVK.G
5390	868.9147	1735.8149	1735.8126	1.36	0	39	0.00018	2		R.GPPGAVGAPGVNGAPGEAGR.D 5389 5391
5433	581.9568	1742.8487	1742.8449	2.21	1	12	0.17	1		K.GARGSAGPPGATGFPGAAGR.V
5468	583.9553	1748.8440	1748.8442	-0.14	1	22	0.0078	1		R.GARGEPGPTGLPGPPGER.G
5480	876.4213	1750.8281	1750.8235	2.64	0	(25)	0.0083	3		R.GPPGAVGAPGVNGAPGEAGR.D
5488	584.9438	1751.8097	1751.8075	1.27	0	(21)	0.0098	4		R.GPPGAVGAPGVNGAPGEAGR.D
5492	876.9137	1751.8128	1751.8075	3.06	0	(22)	0.012	3		R.GPPGAVGAPGVNGAPGEAGR.D 5487 5491 5493
5569	883.4310	1764.8474	1764.8544	-3.96	1	0	3.3	1		R.GFPGERGVQGPPGPAGPR.G
5576	883.9218	1765.8290	1765.8231	3.30	0	(31)	0.002	1		K.PGEQGVPGDLGAPGPSGAR.G
5583	884.4138	1766.8131	1766.8071	3.36	0	49	3.8e-05	1		K.PGEQGVPGDLGAPGPSGAR.G
5709	895.9442	1789.8739	1789.8707	1.76	1	4	0.37	1	U	K.RGPNGEPGSTGPAGPPGLR.G 5710
5754	600.2781	1797.8126	1797.8064	3.42	1	(17)	0.055	1		R.GPNGDSGRPGEPGLMGPR.P
5772	600.6046	1798.7918	1798.7904	0.78	1	36	0.00072	1		R.GPNGDSGRPGEPGLMGPR.P 5771 5775
5776	900.4050	1798.7955	1798.7904	2.82	1	(33)	0.0014	1		R.GPNGDSGRPGEPGLMGPR.P 5774
5870	605.9348	1814.7826	1814.7854	-1.51	1	(22)	0.012	1		R.GPNGDSGRPGEPGLMGPR.P 5871
5872	908.4024	1814.7903	1814.7854	2.70	1	(12)	0.12	1		R.GPNGDSGRPGEPGLMGPR.P
5937	607.9666	1820.8778	1820.8766	0.70	1	(1)	0.72	7	U	K.RGPNGEPGSTGPAGPPGLR.G
5951	912.4078	1822.8010	1822.7970	2.21	0	35	0.00084	5		K.GEPGAAGPQGPPGPSGEEGK.R 5953
6486	636.9762	1907.9068	1907.9086	-0.95	1	9	0.12	5		R.GERGPPGESGAAGPAGPIGSR.G
6856	660.6418	1978.9035	1978.8981	2.76	1	1	1.9	6		K.GEPGAAGPQGPPGPSGEEGKR.G
6995	1004.9970	2007.9795	2007.9875	-4.01	1	(1)	1.5	1		K.TGPPGPAGQDGRPGPPGPPGAR.G
7049	673.9962	2018.9668	2018.9658	0.52	1	9	0.3	1		K.GEPGPTGIQGPPGPAGEEGKR.G
7054	674.3226	2019.9461	2019.9498	-1.83	1	(5)	0.78	1		K.GEPGPTGIQGPPGPAGEEGKR.G
7113	1016.0031	2029.9917	2029.9930	-0.64	1	1	0.79	1		R.GERGPPGAVGAPGVNGAPGEAGR.D
7147	679.3333	2034.9781	2034.9759	1.08	0	(18)	0.027	1		R.GEVGPAGPNGFAGPAGAAGQPGAK.G
7150	1018.4973	2034.9801	2034.9759	2.04	0	(66)	5.1e-07	1		R.GEVGPAGPNGFAGPAGAAGQPGAK.G
7176	681.3290	2040.9651	2040.9614	1.84	1	45	5.3e-05	1		K.TGPPGPAGQDGRPGPPGPPGAR.G 7175
7177	681.3295	2040.9666	2040.9614	2.55	1	(2)	1.2	3		K.TGPPGPAGQDGRPGPPGPPGAR.G
7221	1024.9883	2047.9620	2047.9559	2.97	1	13	0.071	1		R.GEPGPTGLPGPPGERGPAGER.G
7241	1026.0039	2049.9933	2049.9868	3.14	0	(53)	1.8e-05	1		R.GEVGPAGPNGFAGPAGAAGQPGAK.G
7247	1026.4861	2050.9576	2050.9556	0.98	1	(7)	0.58	1		K.GEPGPTGIQGPPGPAGEEGKR.G
7249	684.6653	2050.9742	2050.9708	1.64	0	(45)	0.00012	1		R.GEVGPAGPNGFAGPAGAAGQPGAK.G 7248
7250	684.6655	2050.9746	2050.9708	1.82	0	(34)	0.0015	1		R.GEVGPAGPNGFAGPAGAAGQPGAK.G
7253	1026.4955	2050.9764	2050.9708	2.72	0	(38)	0.00052	1		R.GEVGPAGPNGFAGPAGAAGQPGAK.G
7254	1026.4955	2050.9764	2050.9708	2.72	0	(57)	7.3e-06	1		R.GEVGPAGPNGFAGPAGAAGQPGAK.G
7255	1026.4963	2050.9781	2050.9708	3.55	0	(76)	8.5e-08	1		R.GEVGPAGPNGFAGPAGAAGQPGAK.G 7251 7252
7258	1026.9856	2051.9566	2051.9548	0.87	0	89	4.1e-09	1		R.GEVGPAGPNGFAGPAGAAGQPGAK.G
7259	684.9936	2051.9589	2051.9548	2.00	0	(54)	1.4e-05	1		R.GEVGPAGPNGFAGPAGAAGQPGAK.G
7260	1026.9874	2051.9603	2051.9548	2.66	0	(35)	0.0012	1		R.GEVGPAGPNGFAGPAGAAGQPGAK.G
7278	686.3328	2055.9766	2055.9723	2.13	1	(21)	0.016	1		K.TGPPGPAGQDGRPGPPGPPGAR.G
7283	686.6596	2056.9570	2056.9563	0.34	1	(12)	0.12	1		K.TGPPGPAGQDGRPGPPGPPGAR.G 7284 7288 7291 7294 7297 7298
7296	686.6611	2056.9616	2056.9563	2.57	1	(26)	0.0042	2		K.TGPPGPAGQDGRPGPPGPPGAR.G 7281 7287 7292 7295 7301
7300	1029.4890	2056.9635	2056.9563	3.50	1	(23)	0.0087	1		K.TGPPGPAGQDGRPGPPGPPGAR.G
7376	1034.4858	2066.9571	2066.9658	-4.18	0	(21)	0.047	1		R.GEVGPAGPNGFAGPAGAAGQPGAK.G
7377	689.9979	2066.9718	2066.9658	2.91	0	(34)	0.0013	1		R.GEVGPAGPNGFAGPAGAAGQPGAK.G
7387	1034.9822	2067.9498	2067.9498	0.02	0	(54)	1.6e-05	1		R.GEVGPAGPNGFAGPAGAAGQPGAK.G
7388	690.3243	2067.9512	2067.9498	0.69	0	(42)	0.00023	1		R.GEVGPAGPNGFAGPAGAAGQPGAK.G
7390	1034.9846	2067.9547	2067.9498	2.38	0	(76)	9.5e-08	1		R.GEVGPAGPNGFAGPAGAAGQPGAK.G 7389
7391	1034.9858	2067.9571	2067.9498	3.56	0	(68)	6.2e-07	1		R.GEVGPAGPNGFAGPAGAAGQPGAK.G
7407	691.6769	2072.0090	2072.0036	2.63	0	(32)	0.0013	1		K.GSPGADGPAGAPGTPGPQGIAGQR.G
7408	1037.0129	2072.0113	2072.0036	3.75	0	(57)	3.3e-06	1		K.GSPGADGPAGAPGTPGPQGIAGQR.G
7414	691.9919	2072.9538	2072.9512	1.26	1	(17)	0.038	2		K.TGPPGPAGQDGRPGPPGPPGAR.G 7418
7417	691.9929	2072.9569	2072.9512	2.77	1	(10)	0.2	1		K.TGPPGPAGQDGRPGPPGPPGAR.G
7419	691.9937	2072.9593	2072.9512	3.91	1	(15)	0.065	2		K.TGPPGPAGQDGRPGPPGPPGAR.G
7422	1037.5026	2072.9906	2072.9876	1.45	0	(70)	1.7e-07	1		K.GSPGADGPAGAPGTPGPQGIAGQR.G 7424
7423	692.0045	2072.9915	2072.9876	1.92	0	(22)	0.013	1		K.GSPGADGPAGAPGTPGPQGIAGQR.G
7434	1037.9956	2073.9767	2073.9716	2.45	0	(71)	1.7e-07	1		K.GSPGADGPAGAPGTPGPQGIAGQR.G
7515	697.0074	2088.0005	2087.9985	0.98	0	(11)	0.18	1		K.GSPGADGPAGAPGTPGPQGIAGQR.G
7516	1045.0084	2088.0023	2087.9985	1.83	0	(56)	4.9e-06	1		K.GSPGADGPAGAPGTPGPQGIAGQR.G
7517	697.0084	2088.0034	2087.9985	2.38	0	(47)	4.4e-05	1		K.GSPGADGPAGAPGTPGPQGIAGQR.G
7524	697.3237	2088.9494	2088.9461	1.55	1	(1)	1.5	2		K.TGPPGPAGQDGRPGPPGPPGAR.G
7528	1045.4976	2088.9806	2088.9825	-0.92	0	(70)	1.8e-07	1		K.GSPGADGPAGAPGTPGPQGIAGQR.G
7529	697.3359	2088.9858	2088.9825	1.59	0	(33)	0.0012	1		K.GSPGADGPAGAPGTPGPQGIAGQR.G
7530	1045.5007	2088.9869	2088.9825	2.12	0	(81)	1.7e-08	1		K.GSPGADGPAGAPGTPGPQGIAGQR.G
7531	697.3372	2088.9898	2088.9825	3.51	0	(24)	0.0095	1		K.GSPGADGPAGAPGTPGPQGIAGQR.G
7537	697.6637	2089.9693	2089.9665	1.33	0	(30)	0.0026	2		K.GSPGADGPAGAPGTPGPQGIAGQR.G
7538	1045.9919	2089.9693	2089.9665	1.36	0	(43)	0.00013	1		K.GSPGADGPAGAPGTPGPQGIAGQR.G
7540	1045.9941	2089.9737	2089.9665	3.46	0	(69)	3.1e-07	1		K.GSPGADGPAGAPGTPGPQGIAGQR.G
7550	1047.4963	2092.9781	2092.9774	0.35	1	4	0.72	1		K.PGEQGVPGDLGAPGPSGARGER.G
7620	701.6650	2101.9733	2101.9705	1.31	0	(28)	0.0063	1		R.GEPGPPGPAGFAGPPGADGQPGAK.G
7629	702.3388	2103.9946	2103.9934	0.57	0	(26)	0.0063	1		K.GSPGADGPAGAPGTPGPQGIAGQR.G
7630	1053.0052	2103.9959	2103.9934	1.21	0	(56)	5.4e-06	1		K.GSPGADGPAGAPGTPGPQGIAGQR.G
7631	1053.0057	2103.9969	2103.9934	1.68	0	(16)	0.06	1		K.GSPGADGPAGAPGTPGPQGIAGQR.G
7632	1053.0062	2103.9979	2103.9934	2.14	0	(82)	1.3e-08	1		K.GSPGADGPAGAPGTPGPQGIAGQR.G
7633	1053.0074	2104.0003	2103.9934	3.30	0	(24)	0.0082	1		K.GSPGADGPAGAPGTPGPQGIAGQR.G
7639	702.6656	2104.9751	2104.9774	-1.09	0	(15)	0.052	1		K.GSPGADGPAGAPGTPGPQGIAGQR.G
7640	1053.4963	2104.9781	2104.9774	0.34	0	(0)	2.1	3		K.GSPGADGPAGAPGTPGPQGIAGQR.G
7641	1053.4971	2104.9796	2104.9774	1.04	0	(13)	0.11	1		K.GSPGADGPAGAPGTPGPQGIAGQR.G
7642	1053.4974	2104.9803	2104.9774	1.39	0	(70)	2.3e-07	1		K.GSPGADGPAGAPGTPGPQGIAGQR.G
7643	702.6677	2104.9813	2104.9774	1.87	0	(32)	0.0013	1		K.GSPGADGPAGAPGTPGPQGIAGQR.G
7644	702.6679	2104.9819	2104.9774	2.13	0	(35)	0.00073	1		K.GSPGADGPAGAPGTPGPQGIAGQR.G
7654	1053.9902	2105.9659	2105.9614	2.14	0	(68)	4.3e-07	1		K.GSPGADGPAGAPGTPGPQGIAGQR.G
7655	702.9965	2105.9676	2105.9614	2.92	0	(17)	0.048	1		K.GSPGADGPAGAPGTPGPQGIAGQR.G
7724	1059.5011	2116.9876	2116.9814	2.94	0	(68)	1e-06	1		R.GEPGPPGPAGFAGPPGADGQPGAK.G
7731	706.9964	2117.9674	2117.9654	0.91	0	(23)	0.02	1		R.GEPGPPGPAGFAGPPGADGQPGAK.G
7732	706.9974	2117.9705	2117.9654	2.38	0	(43)	0.00022	1		R.GEPGPPGPAGFAGPPGADGQPGAK.G
7733	1059.9944	2117.9742	2117.9654	4.14	0	95	1.2e-09	1		R.GEPGPPGPAGFAGPPGADGQPGAK.G
7750	1061.0026	2119.9906	2119.9883	1.07	0	(94)	9.6e-10	1		K.GSPGADGPAGAPGTPGPQGIAGQR.G
7757	1061.4935	2120.9725	2120.9723	0.09	0	(54)	6.2e-06	2		K.GSPGADGPAGAPGTPGPQGIAGQR.G 7760
7758	1061.4950	2120.9754	2120.9723	1.47	0	(6)	0.58	1		K.GSPGADGPAGAPGTPGPQGIAGQR.G
7759	707.9991	2120.9756	2120.9723	1.55	0	(18)	0.034	5		K.GSPGADGPAGAPGTPGPQGIAGQR.G
7765	708.3268	2121.9585	2121.9563	1.03	0	(27)	0.0057	1		K.GSPGADGPAGAPGTPGPQGIAGQR.G
7767	1061.9880	2121.9615	2121.9563	2.45	0	94	1e-09	1		K.GSPGADGPAGAPGTPGPQGIAGQR.G 7766
7768	1061.9897	2121.9649	2121.9563	4.06	0	(47)	4.7e-05	1		K.GSPGADGPAGAPGTPGPQGIAGQR.G
7852	712.0010	2132.9813	2132.9763	2.31	0	(38)	0.0013	1		R.GEPGPPGPAGFAGPPGADGQPGAK.G
7853	1067.4985	2132.9825	2132.9763	2.89	0	(50)	8.4e-05	1		R.GEPGPPGPAGFAGPPGADGQPGAK.G 7854
7864	712.3293	2133.9660	2133.9604	2.66	0	(44)	0.00019	1		R.GEPGPPGPAGFAGPPGADGQPGAK.G 7862 7866
7865	1067.9904	2133.9662	2133.9604	2.72	0	(3)	2	1		R.GEPGPPGPAGFAGPPGADGQPGAK.G
7867	1067.9908	2133.9671	2133.9604	3.18	0	(54)	1.6e-05	1		R.GEPGPPGPAGFAGPPGADGQPGAK.G 7863 7868
7869	1067.9910	2133.9674	2133.9604	3.29	0	(55)	1.5e-05	1		R.GEPGPPGPAGFAGPPGADGQPGAK.G
7870	1067.9915	2133.9684	2133.9604	3.75	0	(9)	0.49	1		R.GEPGPPGPAGFAGPPGADGQPGAK.G
7963	1075.4967	2148.9789	2148.9713	3.53	0	(52)	2.6e-05	1		R.GEPGPPGPAGFAGPPGADGQPGAK.G
7967	717.6597	2149.9572	2149.9553	0.88	0	(48)	7.2e-05	1		R.GEPGPPGPAGFAGPPGADGQPGAK.G
7968	1075.9893	2149.9640	2149.9553	4.04	0	(25)	0.014	1		R.GEPGPPGPAGFAGPPGADGQPGAK.G
8310	738.9962	2213.9666	2213.9608	2.65	0	(25)	0.0059	1		K.GDAGAPGAPGSQGAPGLQGMPGER.G
8313	1108.4811	2214.9476	2214.9448	1.28	0	(94)	6.5e-10	1		K.GDAGAPGAPGSQGAPGLQGMPGER.G
8316	1108.4823	2214.9500	2214.9448	2.38	0	(37)	0.00038	1		K.GDAGAPGAPGSQGAPGLQGMPGER.G 8314 8315
8333	739.6506	2215.9299	2215.9288	0.50	0	(27)	0.0036	1		K.GDAGAPGAPGSQGAPGLQGMPGER.G
8334	1108.9753	2215.9361	2215.9288	3.32	0	102	1e-10	1		K.GDAGAPGAPGSQGAPGLQGMPGER.G
8511	752.6893	2255.0462	2255.0455	0.31	1	(1)	2.8	1		R.GFPGLPGPSGEPGKQGPSGASGER.G
8547	1132.5726	2263.1307	2263.1234	3.25	0	(18)	0.016	2	U	K.GDAGPPGPAGPAGPPGPIGSVGAPGPK.G
8548	755.3842	2263.1308	2263.1234	3.30	0	(3)	0.49	2	U	K.GDAGPPGPAGPAGPPGPIGSVGAPGPK.G
8587	1136.5300	2271.0455	2271.0404	2.25	1	5	1	1		R.GFPGLPGPSGEPGKQGPSGASGER.G
8636	760.7151	2279.1234	2279.1183	2.26	0	(7)	0.21	5	U	K.GDAGPPGPAGPAGPPGPIGSVGAPGPK.G
8637	1140.5693	2279.1241	2279.1183	2.57	0	27	0.0022	7	U	K.GDAGPPGPAGPAGPPGPIGSVGAPGPK.G
8639	1140.5695	2279.1244	2279.1183	2.67	0	(14)	0.04	4	U	K.GDAGPPGPAGPAGPPGPIGSVGAPGPK.G
8640	760.7155	2279.1245	2279.1183	2.75	0	(10)	0.11	7	U	K.GDAGPPGPAGPAGPPGPIGSVGAPGPK.G 8635
8731	766.0458	2295.1157	2295.1132	1.09	0	(5)	0.32	8	U	K.GDAGPPGPAGPAGPPGPIGSVGAPGPK.G
8732	1148.5653	2295.1161	2295.1132	1.25	0	(14)	0.044	10	U	K.GDAGPPGPAGPAGPPGPIGSVGAPGPK.G 8735
8733	1148.5662	2295.1178	2295.1132	2.00	0	(1)	0.74	1	U	K.GDAGPPGPAGPAGPPGPIGSVGAPGPK.G
8734	1148.5663	2295.1180	2295.1132	2.10	0	(17)	0.021	4	U	K.GDAGPPGPAGPAGPPGPIGSVGAPGPK.G
8736	766.0470	2295.1192	2295.1132	2.60	0	(5)	0.33	4	U	K.GDAGPPGPAGPAGPPGPIGSVGAPGPK.G
8770	768.0156	2301.0249	2301.0146	4.48	0	18	0.063	1		R.GEPGPPGPAGAAGPAGNPGADGQPGAK.G
8827	1156.5632	2311.1119	2311.1081	1.65	0	(11)	0.082	1	U	K.GDAGPPGPAGPAGPPGPIGSVGAPGPK.G
8828	1156.5641	2311.1136	2311.1081	2.39	0	(9)	0.14	5	U	K.GDAGPPGPAGPAGPPGPIGSVGAPGPK.G
9121	800.0172	2397.0298	2397.0204	3.92	1	32	0.0022	8		K.GESGNKGEPGAAGPQGPPGPSGEEGK.R
9163	804.0531	2409.1375	2409.1309	2.72	1	(35)	0.0013	1		R.GEVGPAGPNGFAGPAGAAGQPGAKGER.G 9164
9170	1206.0684	2410.1222	2410.1149	3.00	1	93	1.9e-09	1		R.GEVGPAGPNGFAGPAGAAGQPGAKGER.G
9171	804.3813	2410.1222	2410.1149	3.02	1	(48)	6e-05	1		R.GEVGPAGPNGFAGPAGAAGQPGAKGER.G
9177	805.0211	2412.0413	2412.0313	4.15	1	(22)	0.018	4		K.GESGNKGEPGAAGPQGPPGPSGEEGK.R
9196	807.0761	2418.2063	2418.2074	-0.45	2	1	7	1		R.PGERGPPGPQGARGLPGTAGLPGMK.G
9225	1213.0731	2424.1317	2424.1418	-4.19	1	(4)	1.4	2		R.GEVGPAGPNGFAGPAGAAGQPGAKGER.G
9576	1267.6082	2533.2018	2533.2045	-1.08	2	8	0.73	1		K.GDTGAKGEPGPTGIQGPPGPAGEEGKR.G
9634	850.4097	2548.2072	2548.2154	-3.23	2	(3)	1.8	1		K.GDTGAKGEPGPTGIQGPPGPAGEEGKR.G
9650	851.7233	2552.1480	2552.1375	4.10	2	29	0.0035	9		K.GESGNKGEPGAAGPQGPPGPSGEEGKR.G
9753	861.0877	2580.2413	2580.2317	3.70	0	(32)	0.0023	1		K.GENGPVGPTGPVGAAGPSGPNGPPGPAGSR.E
9757	861.4155	2581.2246	2581.2157	3.42	0	(43)	0.00015	1		K.GENGPVGPTGPVGAAGPSGPNGPPGPAGSR.E
9758	1291.6198	2581.2250	2581.2157	3.57	0	(46)	8.4e-05	1		K.GENGPVGPTGPVGAAGPSGPNGPPGPAGSR.E
9759	861.7420	2582.2042	2582.1998	1.72	0	(36)	0.00023	1		K.GENGPVGPTGPVGAAGPSGPNGPPGPAGSR.E
9760	861.7424	2582.2053	2582.1998	2.14	0	(32)	0.00059	1		K.GENGPVGPTGPVGAAGPSGPNGPPGPAGSR.E
9761	1292.1117	2582.2088	2582.1998	3.52	0	69	1.2e-07	1		K.GENGPVGPTGPVGAAGPSGPNGPPGPAGSR.E
9818	1298.1291	2594.2437	2594.2474	-1.39	1	8	0.16	1		R.GPPGESGAAGPAGPIGSRGPSGPPGPDGNK.G
9940	877.7382	2630.1928	2630.1845	3.17	0	(5)	0.34	1		K.GENGPVGPTGPVGAAGPSGPNGPPGPAGSR.E
10041	896.4232	2686.2478	2686.2372	3.95	1	(25)	0.017	1		R.GAPGDRGEPGPPGPAGFAGPPGADGQPGAK.G
10042	896.7496	2687.2269	2687.2212	2.11	1	(24)	0.014	1		R.GAPGDRGEPGPPGPAGFAGPPGADGQPGAK.G
10085	901.7541	2702.2404	2702.2321	3.07	1	(22)	0.028	1		R.GAPGDRGEPGPPGPAGFAGPPGADGQPGAK.G
10086	902.0820	2703.2241	2703.2161	2.94	1	41	0.00034	1		R.GAPGDRGEPGPPGPAGFAGPPGADGQPGAK.G 10087
10126	907.0848	2718.2325	2718.2271	2.01	1	(31)	0.0027	1		R.GAPGDRGEPGPPGPAGFAGPPGADGQPGAK.G
10128	907.4116	2719.2130	2719.2111	0.73	1	(38)	0.00063	1		R.GAPGDRGEPGPPGPAGFAGPPGADGQPGAK.G
10294	932.4396	2794.2971	2794.2907	2.29	0	19	0.014	1		K.GHNGLQGLPGLAGQHGDQGAPGSVGPAGPR.G
10347	941.4467	2821.3181	2821.3155	0.93	1	1	4.4	3		K.GEQGPAGPPGFQGLPGPAGTAGEVGKPGER.G
10467	960.8038	2879.3897	2879.3799	3.41	1	48	1.9e-05	1		K.GPKGENGPVGPTGPVGAAGPSGPNGPPGPAGSR.E
10469	961.1315	2880.3728	2880.3639	3.09	1	(44)	5.3e-05	1		K.GPKGENGPVGPTGPVGAAGPSGPNGPPGPAGSR.E
10545	971.4643	2911.3711	2911.3697	0.47	1	(1)	1.2	2		K.GPKGENGPVGPTGPVGAAGPSGPNGPPGPAGSR.E
10642	983.7793	2948.3161	2948.3061	3.39	1	21	0.05	1		R.GEPGPPGPAGFAGPPGADGQPGAKGEPGDAGAK.G
10678	990.1707	2967.4903	2967.4938	-1.18	0	20	0.028	1		K.GPSGEPGTAGPPGTPGPQGLLGAPGILGLPGSR.G
10694	992.7870	2975.3393	2975.3282	3.73	0	(5)	1.6	9		K.GPPGASGAPGPQGFQGPAGEPGEPGQTGPAGAR.G
10696	993.1161	2976.3264	2976.3122	4.77	0	(8)	0.77	3		K.GPPGASGAPGPQGFQGPAGEPGEPGQTGPAGAR.G
10699	993.4415	2977.3026	2977.2962	2.13	0	16	0.18	6		K.GPPGASGAPGPQGFQGPAGEPGEPGQTGPAGAR.G
11108	1082.5084	3244.5034	3244.5167	-4.09	2	0	6.5	7		K.GDAGAPGAPGSQGAPGLQGMPGERGAAGLPGPKGDR.G
11126	1087.1289	3258.3649	3258.3604	1.39	1	(38)	0.00041	1		R.GSNGAPGNDGAKGDAGAPGAPGSQGAPGLQGMPGER.G
11127	1087.1300	3258.3682	3258.3604	2.40	1	(28)	0.004	1		R.GSNGAPGNDGAKGDAGAPGAPGSQGAPGLQGMPGER.G
11128	1087.4574	3259.3504	3259.3444	1.84	1	57	5.6e-06	1		R.GSNGAPGNDGAKGDAGAPGAPGSQGAPGLQGMPGER.G
11131	1087.8521	3260.5343	3260.5295	1.49	2	1	1.9	3		R.GTKGPKGENGPVGPTGPVGAAGPSGPNGPPGPAGSR.E
11149	1092.4608	3274.3606	3274.3553	1.63	1	(17)	0.018	1		R.GSNGAPGNDGAKGDAGAPGAPGSQGAPGLQGMPGER.G
11150	1092.4609	3274.3610	3274.3553	1.74	1	(40)	9.5e-05	1		R.GSNGAPGNDGAKGDAGAPGAPGSQGAPGLQGMPGER.G
11206	1110.8881	3329.6424	3329.6389	1.03	2	0	1.1	7	U	K.GEPGDAGAKGDAGPPGPAGPAGPPGPIGSVGAPGPKGAR.G
M00009 Mass: 122452 Score: 9929 Matches: 542(401) Sequences: 84(61) emPAI: 106.04
>cu|M00009|COL1_RHINO Ceratotherium
Query	Observed	Mr(expt)	Mr(calc)	ppm	Miss	Score	Expect	Rank	Unique	Peptide
85	369.6927	737.3709	737.3708	0.09	0	34	0.00084	1		R.GPPGPPGK.A 86
96	372.2061	742.3977	742.3974	0.53	0	36	0.00088	1		R.GAAGIPGGK.G 97
98	372.6855	743.3564	743.3562	0.28	0	18	0.035	1		R.GETGPAGR.P
128	379.6945	757.3744	757.3719	3.37	0	43	0.00012	1		R.GLPGADGR.A 125 126 127
130	380.2040	758.3935	758.3923	1.65	0	(20)	0.016	1		R.GAAGIPGGK.G
150	384.2060	766.3975	766.3974	0.18	0	18	0.038	1		R.GAPGPAGPK.G 149
152	385.1957	768.3769	768.3766	0.40	0	25	0.0053	1		K.GDAGPAGPK.G
185	392.2033	782.3921	782.3923	-0.27	0	(14)	0.16	1		R.GAPGPAGPK.G
186	392.2045	782.3944	782.3923	2.70	0	(8)	0.6	1		R.GAPGPAGPK.G
191	392.2221	782.4297	782.4286	1.37	0	(21)	0.036	1		R.GAAGLPGPK.G
195	392.2228	782.4311	782.4286	3.16	0	42	0.00025	1		R.GAAGLPGPK.G 187 188 189 190 192 193 194
200	393.1985	784.3825	784.3828	-0.30	0	40	0.0002	1		R.GDQGPVGR.A 201
252	400.2193	798.4240	798.4236	0.59	0	(16)	0.1	1		R.GAAGLPGPK.G
253	400.2195	798.4244	798.4236	1.06	0	(41)	0.0003	1		R.GAAGLPGPK.G 251
255	400.7042	799.3938	799.3937	0.22	1	11	0.49	1		K.PGRPGER.G
367	422.2016	842.3886	842.3882	0.42	0	34	0.00048	1		K.GEAGPQGAR.G
385	426.2172	850.4198	850.4185	1.58	0	(34)	0.00085	1		R.GFSGLDGAK.G 383 384 386
391	426.7201	851.4256	851.4250	0.78	0	(35)	0.0012	1		R.GPPGPQGAR.G 388 389 390
395	427.2120	852.4094	852.4090	0.48	0	44	0.00017	1		R.GPPGPQGAR.G 394 396
435	434.2136	866.4126	866.4134	-0.96	0	53	1e-05	1		R.GFSGLDGAK.G
450	434.7356	867.4567	867.4563	0.50	0	48	3.2e-05	1		R.VGAPGPAGAR.G 442 443 444 445 446 447 448 449 451 452 453 454 455 457
511	441.7614	881.5082	881.5083	-0.12	0	(25)	0.0067	1		R.GVVGLPGQR.G
515	442.2536	882.4927	882.4923	0.44	0	(34)	0.00075	1		R.GVVGLPGQR.G
522	443.7227	885.4308	885.4304	0.35	0	48	4e-05	1		R.GSEGPQGVR.G 521
527	444.2145	886.4145	886.4145	0.01	0	(46)	4.8e-05	1		R.GSEGPQGVR.G
554	448.2352	894.4558	894.4559	-0.10	0	(38)	0.00031	1		R.GPPGSAGAPGK.G 553 555
568	449.7591	897.5036	897.5032	0.44	0	52	1.3e-05	1		R.GVVGLPGQR.G 567
573	450.2512	898.4879	898.4872	0.71	0	(44)	8.1e-05	1		R.GVVGLPGQR.G 571 572 574 575
619	456.2329	910.4513	910.4508	0.47	0	25	0.021	1		R.GHNGLDGLK.G
620	456.2329	910.4513	910.4509	0.52	0	69	8.5e-07	1		R.GPPGSAGAPGK.G
673	464.2305	926.4464	926.4458	0.66	0	(66)	1.6e-06	1		R.GPPGSAGAPGK.G
689	467.7406	933.4666	933.4668	-0.28	0	(20)	0.021	2		R.PGPPGPPGAR.G
731	475.1965	948.3785	948.3785	0.05	0	30	0.0019	1		K.GETGEQGDR.G
736	475.7384	949.4622	949.4618	0.46	0	54	7.1e-06	1		R.PGPPGPPGAR.G 735 737
780	481.7489	961.4832	961.4829	0.34	1	24	0.0047	1		K.GEKGETGLR.G
1235	537.7390	1073.4634	1073.4625	0.77	0	28	0.0029	1		K.GNSGEPGAPGSK.G
1237	537.7493	1073.4841	1073.4812	2.73	0	18	0.027	1		R.PGEPGLMGPR.P
1310	545.2805	1088.5465	1088.5462	0.26	1	10	0.17	1		R.GAAGIPGGKGEK.G
1389	550.7526	1099.4907	1099.4894	1.17	0	(37)	0.00098	1		R.EGAPGAEGSPGR.D 1390
1421	553.2920	1104.5694	1104.5676	1.64	0	60	2.1e-06	1		R.GVQGPPGPAGPR.G 1410 1411 1415 1416 1417 1419 1420 1424
1425	553.2927	1104.5709	1104.5676	2.96	0	(44)	7.1e-05	1		R.GVQGPPGPAGPR.G 1412 1413 1414 1418 1422 1423
1431	553.7831	1105.5517	1105.5516	0.09	0	(21)	0.015	1		R.GVQGPPGPAGPR.G 1432 1433
1437	553.7842	1105.5539	1105.5516	2.07	0	(57)	3.7e-06	1		R.GVQGPPGPAGPR.G 1434 1435 1436
1462	556.2842	1110.5538	1110.5530	0.69	1	3	0.86	1		R.GPRGDQGPVGR.A
1466	556.7764	1111.5382	1111.5370	1.02	1	(2)	1.1	1		R.GPRGDQGPVGR.A
1477	558.7497	1115.4848	1115.4843	0.45	0	54	1.7e-05	1		R.EGAPGAEGSPGR.D 1478
1528	561.2886	1120.5627	1120.5625	0.15	0	(25)	0.0069	1		R.GVQGPPGPAGPR.G 1530
1534	561.7811	1121.5476	1121.5466	0.92	0	(34)	0.00079	1		R.GVQGPPGPAGPR.G
1547	563.2697	1124.5249	1124.5211	3.38	0	67	4.4e-07	1		K.TGPPGPAGQDGR.P 1546
1553	563.7603	1125.5061	1125.5051	0.88	0	(47)	3.9e-05	1		K.TGPPGPAGQDGR.P 1552 1554
1568	564.2825	1126.5505	1126.5480	2.27	1	(1)	1.4	1		R.GPRGDQGPVGR.A
1571	376.5322	1126.5749	1126.5731	1.56	1	(6)	0.99	1		R.GAAGLPGPKGDR.G
1572	564.2959	1126.5772	1126.5731	3.69	1	47	7.3e-05	1		R.GAAGLPGPKGDR.G
1573	376.5331	1126.5773	1126.5731	3.76	1	(20)	0.041	1		R.GAAGLPGPKGDR.G
1636	569.2869	1136.5593	1136.5575	1.62	0	(9)	0.44	1		R.GVQGPPGPAGPR.G
1682	573.7951	1145.5757	1145.5751	0.51	0	60	6e-06	1		R.GLPGTAGLPGMK.G 1683
1763	581.7817	1161.5489	1161.5489	0.06	0	(29)	0.0081	1		R.GQAGVMGFPGPK.P
1766	581.7925	1161.5705	1161.5700	0.47	0	(39)	0.0003	1		R.GLPGTAGLPGMK.G
1804	585.7368	1169.4590	1169.4585	0.38	0	(56)	3.5e-06	1		R.DGNPGNDGPPGR.D
1835	589.2874	1176.5602	1176.5598	0.33	0	(28)	0.016	1		R.GQAGVMGFPGPK.P
1836	589.2880	1176.5615	1176.5598	1.47	0	(74)	3.8e-07	1		R.GQAGVMGFPGPK.P 1833 1834
1845	589.7785	1177.5425	1177.5438	-1.12	0	(16)	0.22	1		R.GQAGVMGFPGPK.P
1851	589.7805	1177.5465	1177.5438	2.30	0	79	1.1e-07	1		R.GQAGVMGFPGPK.P 1846 1847 1848 1849 1850 1852
1907	593.7347	1185.4548	1185.4534	1.16	0	62	8.2e-07	1		R.DGNPGNDGPPGR.D
1968	597.2846	1192.5547	1192.5547	-0.02	0	(39)	0.0013	1		R.GQAGVMGFPGPK.P 1970
1969	597.2855	1192.5564	1192.5547	1.41	0	(19)	0.12	1		R.GQAGVMGFPGPK.P
1976	597.7767	1193.5389	1193.5387	0.18	0	(58)	8.9e-06	1		R.GQAGVMGFPGPK.P 1975
1978	597.7773	1193.5400	1193.5387	1.10	0	(40)	0.00057	1		R.GQAGVMGFPGPK.P 1977
2036	601.2974	1200.5803	1200.5775	2.31	0	(56)	8e-06	1		R.GEPGNIGFPGPK.G 2035 2037
2053	601.7891	1201.5637	1201.5615	1.81	0	58	5.5e-06	1		R.GEPGNIGFPGPK.G 2051 2052
2079	603.8116	1205.6087	1205.6081	0.52	0	(41)	0.00036	1		R.GFPGTPGLPGFK.G 2080
2099	605.7749	1209.5353	1209.5336	1.36	0	(5)	0.6	1		R.GQAGVMGFPGPK.P
2189	611.8095	1221.6045	1221.6030	1.18	0	(33)	0.002	1		R.GFPGTPGLPGFK.G 2188
2191	611.8096	1221.6047	1221.6030	1.38	0	(17)	0.088	1		R.GFPGTPGLPGFK.G 2186
2192	611.8097	1221.6048	1221.6030	1.48	0	54	1.5e-05	1		R.GFPGTPGLPGFK.G 2187 2190
2288	619.8068	1237.5990	1237.5979	0.83	0	(24)	0.0089	1		R.GFPGTPGLPGFK.G 2287
2304	414.2316	1239.6731	1239.6684	3.76	1	7	0.45	1		R.GVVGLPGQRGER.G
2319	621.8032	1241.5918	1241.5888	2.38	0	68	6.8e-07	1		K.GLTGSPGSPGPDGK.T 2318
2366	417.1815	1248.5225	1248.5218	0.57	1	(36)	0.00047	1		R.GDKGETGEQGDR.G
2367	625.2686	1248.5227	1248.5218	0.67	1	47	4.5e-05	1		R.GDKGETGEQGDR.G
2423	629.8002	1257.5858	1257.5837	1.63	0	(63)	2.3e-06	1		K.GLTGSPGSPGPDGK.T 2416 2418 2419 2420 2421 2422 2424 2425 2426 2427
2540	637.7973	1273.5801	1273.5787	1.10	0	(12)	0.25	1		K.GLTGSPGSPGPDGK.T 2539
2686	648.8341	1295.6537	1295.6510	2.04	0	(44)	0.00015	1		R.GFPGLPGPSGEPGK.Q 2685
2694	649.3123	1296.6100	1296.6058	3.17	0	84	4.9e-09	1		R.GESGPSGPAGPTGAR.G 2691 2692 2693
2788	656.8311	1311.6477	1311.6459	1.33	0	(62)	4.1e-06	1		R.GFPGLPGPSGEPGK.Q 2787
2790	656.8315	1311.6485	1311.6459	1.98	0	(33)	0.0029	1		R.GFPGLPGPSGEPGK.Q
2791	656.8319	1311.6493	1311.6459	2.54	0	(46)	0.00016	1		R.GFPGLPGPSGEPGK.Q 2789
2797	657.3085	1312.6024	1312.6008	1.24	0	(49)	1.4e-05	1		R.GESGPSGPAGPTGAR.G
2884	664.8289	1327.6432	1327.6409	1.74	0	(40)	0.00038	1		R.GFPGLPGPSGEPGK.Q 2879 2885
2888	664.8292	1327.6439	1327.6409	2.29	0	65	1.3e-06	1		R.GFPGLPGPSGEPGK.Q 2876 2877 2878 2880 2881 2882 2883 2886 2887 2889 2890
2910	666.8325	1331.6504	1331.6470	2.52	0	87	4.3e-09	1		R.GPSGPQGPSGPPGPK.G 2911 2912
2919	667.3229	1332.6312	1332.6310	0.14	0	(47)	4.6e-05	1		R.GPSGPQGPSGPPGPK.G 2915 2921
2922	667.3251	1332.6357	1332.6310	3.53	0	(83)	1.2e-08	1		R.GPSGPQGPSGPPGPK.G 2914 2916 2917 2918 2920
2932	667.8448	1333.6751	1333.6739	0.96	1	27	0.0047	2		R.GPAGERGAPGPAGPK.G
2972	672.8261	1343.6377	1343.6358	1.41	0	(14)	0.15	1		R.GFPGLPGPSGEPGK.Q
2975	672.8267	1343.6389	1343.6358	2.32	0	(60)	4.6e-06	1		R.GFPGLPGPSGEPGK.Q 2971 2974
2976	672.8268	1343.6390	1343.6358	2.41	0	(46)	0.0001	1		R.GFPGLPGPSGEPGK.Q 2969 2970 2973
2991	674.8298	1347.6451	1347.6419	2.37	0	(34)	0.00091	1		R.GPSGPQGPSGPPGPK.G
2992	674.8301	1347.6456	1347.6419	2.73	0	(70)	2.5e-07	1		R.GPSGPQGPSGPPGPK.G 2990
2995	675.3195	1348.6245	1348.6259	-1.07	0	(56)	5.9e-06	1		R.GPSGPQGPSGPPGPK.G
2996	675.3212	1348.6279	1348.6259	1.46	0	(54)	8.4e-06	1		R.GPSGPQGPSGPPGPK.G
2997	675.3220	1348.6294	1348.6259	2.55	0	(53)	1.2e-05	1		R.GPSGPQGPSGPPGPK.G
2998	675.3221	1348.6297	1348.6259	2.82	0	(59)	3.1e-06	1		R.GPSGPQGPSGPPGPK.G
3071	682.8266	1363.6386	1363.6368	1.32	0	(42)	0.00015	1		R.GPSGPQGPSGPPGPK.G
3076	683.3178	1364.6211	1364.6209	0.16	0	(25)	0.007	1		R.GPSGPQGPSGPPGPK.G
3077	683.3198	1364.6251	1364.6209	3.11	0	(48)	3.7e-05	1		R.GPSGPQGPSGPPGPK.G
3500	724.8375	1447.6605	1447.6579	1.76	0	18	0.017	6	U	R.AGETGSSGPPGFAGEK.G 3497 3498
3503	725.3540	1448.6935	1448.6896	2.67	0	(46)	2.6e-05	1		R.GEPGPTGLPGPPGER.G
3504	483.9057	1448.6952	1448.6896	3.86	0	(4)	0.39	1		R.GEPGPTGLPGPPGER.G
3551	487.2352	1458.6839	1458.6852	-0.90	0	(27)	0.0038	1		R.GSAGPPGATGFPGAAGR.V 3559
3567	730.3512	1458.6878	1458.6852	1.83	0	118	3.4e-12	1		R.GSAGPPGATGFPGAAGR.V 3552 3553 3554 3555 3556 3557 3558 3560 3561 3562 3563 3564 3565 3566 3568 3569 3570 3571 3573
3572	730.3519	1458.6893	1458.6852	2.83	0	(31)	0.0014	1		R.GSAGPPGATGFPGAAGR.V
3612	733.3495	1464.6844	1464.6845	-0.06	0	(8)	0.19	1		R.GEPGPTGLPGPPGER.G
3613	733.3498	1464.6850	1464.6845	0.36	0	58	1.8e-06	1		R.GEPGPTGLPGPPGER.G 3610 3616 3617 3619 3623
3618	733.3508	1464.6871	1464.6845	1.77	0	(4)	0.39	1		R.GEPGPTGLPGPPGER.G
3621	733.3510	1464.6875	1464.6845	2.02	0	(1)	0.88	1		R.GEPGPTGLPGPPGER.G 3622
3678	738.3491	1474.6837	1474.6801	2.44	0	(32)	0.0012	1		R.GSAGPPGATGFPGAAGR.V 3677
3710	741.3475	1480.6804	1480.6794	0.65	0	(14)	0.045	1		R.GEPGPTGLPGPPGER.G 3709
3711	741.3493	1480.6841	1480.6794	3.12	0	(0)	0.99	1		R.GEPGPTGLPGPPGER.G
3712	741.3498	1480.6850	1480.6794	3.79	0	(7)	0.25	1		R.GEPGPTGLPGPPGER.G
3810	749.3461	1496.6776	1496.6743	2.16	0	(7)	0.2	1		R.GEPGPTGLPGPPGER.G
4251	783.8779	1565.7413	1565.7434	-1.34	0	(29)	0.0012	1		R.GPPGESGAAGPAGPIGSR.G 4250
4252	522.9221	1565.7443	1565.7434	0.60	0	(64)	3.9e-07	1		R.GPPGESGAAGPAGPIGSR.G
4254	783.8799	1565.7453	1565.7434	1.23	0	88	1.7e-09	1		R.GPPGESGAAGPAGPIGSR.G 4249 4253 4255 4256 4257 4258 4259
4347	526.9189	1577.7350	1577.7281	4.34	2	1	1.4	1		R.GDKGETGEQGDRGIK.G
4379	791.8767	1581.7389	1581.7383	0.34	0	(39)	0.00012	1		R.GPPGESGAAGPAGPIGSR.G 4385
4384	791.8786	1581.7427	1581.7383	2.74	0	(72)	6.4e-08	1		R.GPPGESGAAGPAGPIGSR.G 4378 4380 4381 4383
4420	793.3920	1584.7694	1584.7645	3.09	0	77	4.4e-08	1		K.GANGAPGIAGAPGFPGAR.G 4419
4437	793.8843	1585.7540	1585.7485	3.48	0	(60)	5.2e-06	1		K.GANGAPGIAGAPGFPGAR.G 4424 4425 4426 4427 4428 4429 4430 4431 4432 4433 4434 4435 4436 4438
4599	804.3939	1606.7732	1606.7700	2.00	0	(67)	2.2e-07	1		R.GPNGEAGSTGPAGPPGLR.G
4612	804.8864	1607.7582	1607.7540	2.60	0	71	2.1e-07	1		R.GPNGEAGSTGPAGPPGLR.G 4609 4610 4611
4656	808.4147	1614.8149	1614.8114	2.16	0	(64)	6.2e-07	1		R.GELGPVGNPGPAGPAGPR.G
4667	808.9062	1615.7978	1615.7954	1.47	0	(12)	0.099	1		R.GELGPVGNPGPAGPAGPR.G
4668	808.9066	1615.7987	1615.7954	2.01	0	(59)	2.1e-06	2		R.GELGPVGNPGPAGPAGPR.G
4674	809.3983	1616.7821	1616.7795	1.61	1	81	3.1e-08	1		R.GFSGLDGAKGDAGPAGPK.G
4724	812.8826	1623.7506	1623.7489	1.05	0	(10)	0.11	6		R.GPNGEAGSTGPAGPPGLR.G
4727	813.3757	1624.7368	1624.7441	-4.51	1	2	2.4	1		K.GDAGPAGPKGEAGPQGAR.G
4779	816.4131	1630.8117	1630.8064	3.31	0	(72)	8.5e-08	1		R.GELGPVGNPGPAGPAGPR.G
4783	544.9383	1631.7931	1631.7904	1.65	0	(59)	2e-06	2		R.GELGPVGNPGPAGPAGPR.G
4785	816.9051	1631.7956	1631.7904	3.23	0	74	7.1e-08	2		R.GELGPVGNPGPAGPAGPR.G 4784
4874	824.4081	1646.8016	1646.8013	0.21	0	(46)	3.6e-05	2		R.GELGPVGNPGPAGPAGPR.G
4880	824.8983	1647.7820	1647.7853	-2.02	0	(56)	4.4e-06	2		R.GELGPVGNPGPAGPAGPR.G 4881 4882
4883	824.9006	1647.7867	1647.7853	0.87	0	(55)	5.6e-06	1		R.GELGPVGNPGPAGPAGPR.G
4913	552.6051	1654.7935	1654.7911	1.45	1	(33)	0.0021	1		K.GSPGEAGRPGEAGLPGAK.G
4917	828.4061	1654.7976	1654.7911	3.93	1	50	4.2e-05	1		K.GSPGEAGRPGEAGLPGAK.G 4912 4915 4916
4918	552.6066	1654.7979	1654.7911	4.11	1	(49)	5.3e-05	1		K.GSPGEAGRPGEAGLPGAK.G
4970	832.8995	1663.7845	1663.7802	2.60	0	(37)	0.00033	2		R.GELGPVGNPGPAGPAGPR.G
5011	836.4028	1670.7911	1670.7860	3.06	1	(29)	0.0026	1		K.GSPGEAGRPGEAGLPGAK.G
5386	868.4338	1734.8531	1734.8537	-0.32	1	51	3.3e-05	1		R.GHNGLDGLKGQPGAPGVK.G
5387	579.2919	1734.8540	1734.8537	0.16	1	(20)	0.039	1		R.GHNGLDGLKGQPGAPGVK.G
5433	581.9568	1742.8487	1742.8449	2.21	1	12	0.17	1		K.GARGSAGPPGATGFPGAAGR.V
5465	874.9332	1747.8519	1747.8602	-4.72	1	(12)	0.058	1		K.RGPNGEAGSTGPAGPPGLR.G
5468	583.9553	1748.8440	1748.8442	-0.14	1	22	0.0078	1		R.GARGEPGPTGLPGPPGER.G
5555	882.4432	1762.8719	1762.8711	0.49	1	(13)	0.047	1		K.RGPNGEAGSTGPAGPPGLR.G
5556	588.6315	1762.8726	1762.8711	0.86	1	(19)	0.014	1		K.RGPNGEAGSTGPAGPPGLR.G
5559	588.9589	1763.8548	1763.8551	-0.18	1	(14)	0.042	1		K.RGPNGEAGSTGPAGPPGLR.G
5562	882.9371	1763.8597	1763.8551	2.63	1	(6)	0.26	1		K.RGPNGEAGSTGPAGPPGLR.G
5563	882.9375	1763.8604	1763.8551	3.05	1	81	7.2e-09	1		K.RGPNGEAGSTGPAGPPGLR.G 5560 5561
5569	883.4310	1764.8474	1764.8544	-3.96	1	0	3.3	1		R.GFPGERGVQGPPGPAGPR.G
5576	883.9218	1765.8290	1765.8231	3.30	0	(31)	0.002	1		K.PGEQGVPGDLGAPGPSGAR.G
5583	884.4138	1766.8131	1766.8071	3.36	0	49	3.8e-05	1		K.PGEQGVPGDLGAPGPSGAR.G
5960	912.9689	1823.9232	1823.9167	3.58	0	50	1.3e-05	1		R.VGPPGPSGNAGPPGPPGPVGK.E
5961	912.9694	1823.9243	1823.9167	4.19	0	(22)	0.0084	1		R.VGPPGPSGNAGPPGPPGPVGK.E
5964	609.3060	1824.8961	1824.9007	-2.52	0	(4)	0.5	1		R.VGPPGPSGNAGPPGPPGPVGK.E
5965	913.4587	1824.9028	1824.9007	1.17	0	(45)	3.6e-05	1		R.VGPPGPSGNAGPPGPPGPVGK.E
6093	614.3109	1839.9109	1839.9116	-0.36	0	(15)	0.04	1		R.VGPPGPSGNAGPPGPPGPVGK.E
6095	614.3126	1839.9159	1839.9116	2.33	0	(27)	0.0026	1		R.VGPPGPSGNAGPPGPPGPVGK.E
6097	920.9665	1839.9184	1839.9116	3.73	0	(42)	7.9e-05	1		R.VGPPGPSGNAGPPGPPGPVGK.E 6094 6096
6102	921.4551	1840.8957	1840.8956	0.08	0	(6)	0.29	1		R.VGPPGPSGNAGPPGPPGPVGK.E
6103	614.6398	1840.8977	1840.8956	1.13	0	(26)	0.0034	1		R.VGPPGPSGNAGPPGPPGPVGK.E
6104	921.4576	1840.9006	1840.8956	2.73	0	(7)	0.25	1		R.VGPPGPSGNAGPPGPPGPVGK.E
6105	921.4584	1840.9023	1840.8956	3.66	0	(49)	1.6e-05	1		R.VGPPGPSGNAGPPGPPGPVGK.E
6220	619.9713	1856.8921	1856.8905	0.87	0	(11)	0.091	1		R.VGPPGPSGNAGPPGPPGPVGK.E 6222
6221	929.4539	1856.8932	1856.8905	1.43	0	(33)	0.00061	1		R.VGPPGPSGNAGPPGPPGPVGK.E
6223	929.4553	1856.8961	1856.8905	3.01	0	(11)	0.099	1		R.VGPPGPSGNAGPPGPPGPVGK.E
6315	937.4527	1872.8908	1872.8854	2.89	0	(21)	0.01	1		R.VGPPGPSGNAGPPGPPGPVGK.E
6316	937.4529	1872.8912	1872.8854	3.09	0	(25)	0.0043	1		R.VGPPGPSGNAGPPGPPGPVGK.E
6486	636.9762	1907.9068	1907.9086	-0.95	1	9	0.12	5		R.GERGPPGESGAAGPAGPIGSR.G
6995	1004.9970	2007.9795	2007.9875	-4.01	1	(1)	1.5	1		K.TGPPGPAGQDGRPGPPGPPGAR.G
7049	673.9962	2018.9668	2018.9658	0.52	1	9	0.3	1		K.GEPGPTGIQGPPGPAGEEGKR.G
7054	674.3226	2019.9461	2019.9498	-1.83	1	(5)	0.78	1		K.GEPGPTGIQGPPGPAGEEGKR.G
7147	679.3333	2034.9781	2034.9759	1.08	0	(18)	0.027	1		R.GEVGPAGPNGFAGPAGAAGQPGAK.G
7150	1018.4973	2034.9801	2034.9759	2.04	0	(66)	5.1e-07	1		R.GEVGPAGPNGFAGPAGAAGQPGAK.G
7176	681.3290	2040.9651	2040.9614	1.84	1	45	5.3e-05	1		K.TGPPGPAGQDGRPGPPGPPGAR.G 7175
7177	681.3295	2040.9666	2040.9614	2.55	1	(2)	1.2	3		K.TGPPGPAGQDGRPGPPGPPGAR.G
7221	1024.9883	2047.9620	2047.9559	2.97	1	13	0.071	1		R.GEPGPTGLPGPPGERGPAGER.G
7241	1026.0039	2049.9933	2049.9868	3.14	0	(53)	1.8e-05	1		R.GEVGPAGPNGFAGPAGAAGQPGAK.G
7247	1026.4861	2050.9576	2050.9556	0.98	1	(7)	0.58	1		K.GEPGPTGIQGPPGPAGEEGKR.G
7249	684.6653	2050.9742	2050.9708	1.64	0	(45)	0.00012	1		R.GEVGPAGPNGFAGPAGAAGQPGAK.G 7248
7250	684.6655	2050.9746	2050.9708	1.82	0	(34)	0.0015	1		R.GEVGPAGPNGFAGPAGAAGQPGAK.G
7253	1026.4955	2050.9764	2050.9708	2.72	0	(38)	0.00052	1		R.GEVGPAGPNGFAGPAGAAGQPGAK.G
7254	1026.4955	2050.9764	2050.9708	2.72	0	(57)	7.3e-06	1		R.GEVGPAGPNGFAGPAGAAGQPGAK.G
7255	1026.4963	2050.9781	2050.9708	3.55	0	(76)	8.5e-08	1		R.GEVGPAGPNGFAGPAGAAGQPGAK.G 7251 7252
7258	1026.9856	2051.9566	2051.9548	0.87	0	89	4.1e-09	1		R.GEVGPAGPNGFAGPAGAAGQPGAK.G
7259	684.9936	2051.9589	2051.9548	2.00	0	(54)	1.4e-05	1		R.GEVGPAGPNGFAGPAGAAGQPGAK.G
7260	1026.9874	2051.9603	2051.9548	2.66	0	(35)	0.0012	1		R.GEVGPAGPNGFAGPAGAAGQPGAK.G
7278	686.3328	2055.9766	2055.9723	2.13	1	(21)	0.016	1		K.TGPPGPAGQDGRPGPPGPPGAR.G
7283	686.6596	2056.9570	2056.9563	0.34	1	(12)	0.12	1		K.TGPPGPAGQDGRPGPPGPPGAR.G 7284 7288 7291 7294 7297 7298
7296	686.6611	2056.9616	2056.9563	2.57	1	(26)	0.0042	2		K.TGPPGPAGQDGRPGPPGPPGAR.G 7281 7287 7292 7295 7301
7300	1029.4890	2056.9635	2056.9563	3.50	1	(23)	0.0087	1		K.TGPPGPAGQDGRPGPPGPPGAR.G
7376	1034.4858	2066.9571	2066.9658	-4.18	0	(21)	0.047	1		R.GEVGPAGPNGFAGPAGAAGQPGAK.G
7377	689.9979	2066.9718	2066.9658	2.91	0	(34)	0.0013	1		R.GEVGPAGPNGFAGPAGAAGQPGAK.G
7387	1034.9822	2067.9498	2067.9498	0.02	0	(54)	1.6e-05	1		R.GEVGPAGPNGFAGPAGAAGQPGAK.G
7388	690.3243	2067.9512	2067.9498	0.69	0	(42)	0.00023	1		R.GEVGPAGPNGFAGPAGAAGQPGAK.G
7390	1034.9846	2067.9547	2067.9498	2.38	0	(76)	9.5e-08	1		R.GEVGPAGPNGFAGPAGAAGQPGAK.G 7389
7391	1034.9858	2067.9571	2067.9498	3.56	0	(68)	6.2e-07	1		R.GEVGPAGPNGFAGPAGAAGQPGAK.G
7407	691.6769	2072.0090	2072.0036	2.63	0	(32)	0.0013	1		K.GSPGADGPAGAPGTPGPQGIAGQR.G
7408	1037.0129	2072.0113	2072.0036	3.75	0	(57)	3.3e-06	1		K.GSPGADGPAGAPGTPGPQGIAGQR.G
7414	691.9919	2072.9538	2072.9512	1.26	1	(17)	0.038	2		K.TGPPGPAGQDGRPGPPGPPGAR.G 7418
7417	691.9929	2072.9569	2072.9512	2.77	1	(10)	0.2	1		K.TGPPGPAGQDGRPGPPGPPGAR.G
7419	691.9937	2072.9593	2072.9512	3.91	1	(15)	0.065	2		K.TGPPGPAGQDGRPGPPGPPGAR.G
7422	1037.5026	2072.9906	2072.9876	1.45	0	(70)	1.7e-07	1		K.GSPGADGPAGAPGTPGPQGIAGQR.G 7424
7423	692.0045	2072.9915	2072.9876	1.92	0	(22)	0.013	1		K.GSPGADGPAGAPGTPGPQGIAGQR.G
7434	1037.9956	2073.9767	2073.9716	2.45	0	(71)	1.7e-07	1		K.GSPGADGPAGAPGTPGPQGIAGQR.G
7515	697.0074	2088.0005	2087.9985	0.98	0	(11)	0.18	1		K.GSPGADGPAGAPGTPGPQGIAGQR.G
7516	1045.0084	2088.0023	2087.9985	1.83	0	(56)	4.9e-06	1		K.GSPGADGPAGAPGTPGPQGIAGQR.G
7517	697.0084	2088.0034	2087.9985	2.38	0	(47)	4.4e-05	1		K.GSPGADGPAGAPGTPGPQGIAGQR.G
7524	697.3237	2088.9494	2088.9461	1.55	1	(1)	1.5	2		K.TGPPGPAGQDGRPGPPGPPGAR.G
7528	1045.4976	2088.9806	2088.9825	-0.92	0	(70)	1.8e-07	1		K.GSPGADGPAGAPGTPGPQGIAGQR.G
7529	697.3359	2088.9858	2088.9825	1.59	0	(33)	0.0012	1		K.GSPGADGPAGAPGTPGPQGIAGQR.G
7530	1045.5007	2088.9869	2088.9825	2.12	0	(81)	1.7e-08	1		K.GSPGADGPAGAPGTPGPQGIAGQR.G
7531	697.3372	2088.9898	2088.9825	3.51	0	(24)	0.0095	1		K.GSPGADGPAGAPGTPGPQGIAGQR.G
7537	697.6637	2089.9693	2089.9665	1.33	0	(30)	0.0026	2		K.GSPGADGPAGAPGTPGPQGIAGQR.G
7538	1045.9919	2089.9693	2089.9665	1.36	0	(43)	0.00013	1		K.GSPGADGPAGAPGTPGPQGIAGQR.G
7540	1045.9941	2089.9737	2089.9665	3.46	0	(69)	3.1e-07	1		K.GSPGADGPAGAPGTPGPQGIAGQR.G
7550	1047.4963	2092.9781	2092.9774	0.35	1	4	0.72	1		K.PGEQGVPGDLGAPGPSGARGER.G
7620	701.6650	2101.9733	2101.9705	1.31	0	(28)	0.0063	1		R.GEPGPPGPAGFAGPPGADGQPGAK.G
7629	702.3388	2103.9946	2103.9934	0.57	0	(26)	0.0063	1		K.GSPGADGPAGAPGTPGPQGIAGQR.G
7630	1053.0052	2103.9959	2103.9934	1.21	0	(56)	5.4e-06	1		K.GSPGADGPAGAPGTPGPQGIAGQR.G
7631	1053.0057	2103.9969	2103.9934	1.68	0	(16)	0.06	1		K.GSPGADGPAGAPGTPGPQGIAGQR.G
7632	1053.0062	2103.9979	2103.9934	2.14	0	(82)	1.3e-08	1		K.GSPGADGPAGAPGTPGPQGIAGQR.G
7633	1053.0074	2104.0003	2103.9934	3.30	0	(24)	0.0082	1		K.GSPGADGPAGAPGTPGPQGIAGQR.G
7639	702.6656	2104.9751	2104.9774	-1.09	0	(15)	0.052	1		K.GSPGADGPAGAPGTPGPQGIAGQR.G
7640	1053.4963	2104.9781	2104.9774	0.34	0	(0)	2.1	3		K.GSPGADGPAGAPGTPGPQGIAGQR.G
7641	1053.4971	2104.9796	2104.9774	1.04	0	(13)	0.11	1		K.GSPGADGPAGAPGTPGPQGIAGQR.G
7642	1053.4974	2104.9803	2104.9774	1.39	0	(70)	2.3e-07	1		K.GSPGADGPAGAPGTPGPQGIAGQR.G
7643	702.6677	2104.9813	2104.9774	1.87	0	(32)	0.0013	1		K.GSPGADGPAGAPGTPGPQGIAGQR.G
7644	702.6679	2104.9819	2104.9774	2.13	0	(35)	0.00073	1		K.GSPGADGPAGAPGTPGPQGIAGQR.G
7654	1053.9902	2105.9659	2105.9614	2.14	0	(68)	4.3e-07	1		K.GSPGADGPAGAPGTPGPQGIAGQR.G
7655	702.9965	2105.9676	2105.9614	2.92	0	(17)	0.048	1		K.GSPGADGPAGAPGTPGPQGIAGQR.G
7724	1059.5011	2116.9876	2116.9814	2.94	0	(68)	1e-06	1		R.GEPGPPGPAGFAGPPGADGQPGAK.G
7731	706.9964	2117.9674	2117.9654	0.91	0	(23)	0.02	1		R.GEPGPPGPAGFAGPPGADGQPGAK.G
7732	706.9974	2117.9705	2117.9654	2.38	0	(43)	0.00022	1		R.GEPGPPGPAGFAGPPGADGQPGAK.G
7733	1059.9944	2117.9742	2117.9654	4.14	0	95	1.2e-09	1		R.GEPGPPGPAGFAGPPGADGQPGAK.G
7750	1061.0026	2119.9906	2119.9883	1.07	0	(94)	9.6e-10	1		K.GSPGADGPAGAPGTPGPQGIAGQR.G
7757	1061.4935	2120.9725	2120.9723	0.09	0	(54)	6.2e-06	2		K.GSPGADGPAGAPGTPGPQGIAGQR.G 7760
7758	1061.4950	2120.9754	2120.9723	1.47	0	(6)	0.58	1		K.GSPGADGPAGAPGTPGPQGIAGQR.G
7759	707.9991	2120.9756	2120.9723	1.55	0	(18)	0.034	5		K.GSPGADGPAGAPGTPGPQGIAGQR.G
7765	708.3268	2121.9585	2121.9563	1.03	0	(27)	0.0057	1		K.GSPGADGPAGAPGTPGPQGIAGQR.G
7767	1061.9880	2121.9615	2121.9563	2.45	0	94	1e-09	1		K.GSPGADGPAGAPGTPGPQGIAGQR.G 7766
7768	1061.9897	2121.9649	2121.9563	4.06	0	(47)	4.7e-05	1		K.GSPGADGPAGAPGTPGPQGIAGQR.G
7852	712.0010	2132.9813	2132.9763	2.31	0	(38)	0.0013	1		R.GEPGPPGPAGFAGPPGADGQPGAK.G
7853	1067.4985	2132.9825	2132.9763	2.89	0	(50)	8.4e-05	1		R.GEPGPPGPAGFAGPPGADGQPGAK.G 7854
7864	712.3293	2133.9660	2133.9604	2.66	0	(44)	0.00019	1		R.GEPGPPGPAGFAGPPGADGQPGAK.G 7862 7866
7865	1067.9904	2133.9662	2133.9604	2.72	0	(3)	2	1		R.GEPGPPGPAGFAGPPGADGQPGAK.G
7867	1067.9908	2133.9671	2133.9604	3.18	0	(54)	1.6e-05	1		R.GEPGPPGPAGFAGPPGADGQPGAK.G 7863 7868
7869	1067.9910	2133.9674	2133.9604	3.29	0	(55)	1.5e-05	1		R.GEPGPPGPAGFAGPPGADGQPGAK.G
7870	1067.9915	2133.9684	2133.9604	3.75	0	(9)	0.49	1		R.GEPGPPGPAGFAGPPGADGQPGAK.G
7963	1075.4967	2148.9789	2148.9713	3.53	0	(52)	2.6e-05	1		R.GEPGPPGPAGFAGPPGADGQPGAK.G
7967	717.6597	2149.9572	2149.9553	0.88	0	(48)	7.2e-05	1		R.GEPGPPGPAGFAGPPGADGQPGAK.G
7968	1075.9893	2149.9640	2149.9553	4.04	0	(25)	0.014	1		R.GEPGPPGPAGFAGPPGADGQPGAK.G
8310	738.9962	2213.9666	2213.9608	2.65	0	(25)	0.0059	1		K.GDAGAPGAPGSQGAPGLQGMPGER.G
8313	1108.4811	2214.9476	2214.9448	1.28	0	(94)	6.5e-10	1		K.GDAGAPGAPGSQGAPGLQGMPGER.G
8316	1108.4823	2214.9500	2214.9448	2.38	0	(37)	0.00038	1		K.GDAGAPGAPGSQGAPGLQGMPGER.G 8314 8315
8333	739.6506	2215.9299	2215.9288	0.50	0	(27)	0.0036	1		K.GDAGAPGAPGSQGAPGLQGMPGER.G
8334	1108.9753	2215.9361	2215.9288	3.32	0	102	1e-10	1		K.GDAGAPGAPGSQGAPGLQGMPGER.G
8511	752.6893	2255.0462	2255.0455	0.31	1	(1)	2.8	1		R.GFPGLPGPSGEPGKQGPSGASGER.G
8587	1136.5300	2271.0455	2271.0404	2.25	1	5	1	1		R.GFPGLPGPSGEPGKQGPSGASGER.G
8770	768.0156	2301.0249	2301.0146	4.48	0	18	0.063	1		R.GEPGPPGPAGAAGPAGNPGADGQPGAK.G
9147	802.0383	2403.0932	2403.0939	-0.30	1	(19)	0.044	1		R.GPSGPQGPSGPPGPKGNSGEPGAPGSK.G
9149	802.3669	2404.0790	2404.0779	0.46	1	(33)	0.0015	1		R.GPSGPQGPSGPPGPKGNSGEPGAPGSK.G
9150	802.3685	2404.0836	2404.0779	2.36	1	(24)	0.013	1		R.GPSGPQGPSGPPGPKGNSGEPGAPGSK.G
9163	804.0531	2409.1375	2409.1309	2.72	1	(35)	0.0013	1		R.GEVGPAGPNGFAGPAGAAGQPGAKGER.G 9164
9170	1206.0684	2410.1222	2410.1149	3.00	1	93	1.9e-09	1		R.GEVGPAGPNGFAGPAGAAGQPGAKGER.G
9171	804.3813	2410.1222	2410.1149	3.02	1	(48)	6e-05	1		R.GEVGPAGPNGFAGPAGAAGQPGAKGER.G
9194	807.0392	2418.0957	2418.1048	-3.75	1	(21)	0.015	1		R.GPSGPQGPSGPPGPKGNSGEPGAPGSK.G
9196	807.0761	2418.2063	2418.2074	-0.45	2	1	7	1		R.PGERGPPGPQGARGLPGTAGLPGMK.G
9203	807.6989	2420.0749	2420.0728	0.87	1	36	0.00091	1		R.GPSGPQGPSGPPGPKGNSGEPGAPGSK.G
9225	1213.0731	2424.1317	2424.1418	-4.19	1	(4)	1.4	2		R.GEVGPAGPNGFAGPAGAAGQPGAKGER.G
9576	1267.6082	2533.2018	2533.2045	-1.08	2	8	0.73	1		K.GDTGAKGEPGPTGIQGPPGPAGEEGKR.G
9634	850.4097	2548.2072	2548.2154	-3.23	2	(3)	1.8	1		K.GDTGAKGEPGPTGIQGPPGPAGEEGKR.G
9846	868.4136	2602.2191	2602.2260	-2.66	0	2	1.2	1	U	K.GEIGPVGPTGAVGSAGPSGPNGPPGPAGSR.E
10041	896.4232	2686.2478	2686.2372	3.95	1	(25)	0.017	1		R.GAPGDRGEPGPPGPAGFAGPPGADGQPGAK.G
10042	896.7496	2687.2269	2687.2212	2.11	1	(24)	0.014	1		R.GAPGDRGEPGPPGPAGFAGPPGADGQPGAK.G
10085	901.7541	2702.2404	2702.2321	3.07	1	(22)	0.028	1		R.GAPGDRGEPGPPGPAGFAGPPGADGQPGAK.G
10086	902.0820	2703.2241	2703.2161	2.94	1	41	0.00034	1		R.GAPGDRGEPGPPGPAGFAGPPGADGQPGAK.G 10087
10126	907.0848	2718.2325	2718.2271	2.01	1	(31)	0.0027	1		R.GAPGDRGEPGPPGPAGFAGPPGADGQPGAK.G
10128	907.4116	2719.2130	2719.2111	0.73	1	(38)	0.00063	1		R.GAPGDRGEPGPPGPAGFAGPPGADGQPGAK.G
10347	941.4467	2821.3181	2821.3155	0.93	1	1	4.4	3		K.GEQGPAGPPGFQGLPGPAGTAGEVGKPGER.G
10557	973.4543	2917.3410	2917.3326	2.88	2	4	1.6	3		R.GPSGPQGPSGPPGPKGNSGEPGAPGSKGDTGAK.G
10642	983.7793	2948.3161	2948.3061	3.39	1	21	0.05	1		R.GEPGPPGPAGFAGPPGADGQPGAKGEPGDAGAK.G
10678	990.1707	2967.4903	2967.4938	-1.18	0	20	0.028	1		K.GPSGEPGTAGPPGTPGPQGLLGAPGILGLPGSR.G
10694	992.7870	2975.3393	2975.3282	3.73	0	(5)	1.6	9		K.GPPGASGAPGPQGFQGPAGEPGEPGQTGPAGAR.G
10696	993.1161	2976.3264	2976.3122	4.77	0	(8)	0.77	3		K.GPPGASGAPGPQGFQGPAGEPGEPGQTGPAGAR.G
10699	993.4415	2977.3026	2977.2962	2.13	0	16	0.18	6		K.GPPGASGAPGPQGFQGPAGEPGEPGQTGPAGAR.G
11094	1078.1729	3231.4967	3231.4917	1.57	1	0	6.6	1	U	R.GPSGAPGPDGNKGEPGVLGAPGTAGPSGPSGLPGER.G
11108	1082.5084	3244.5034	3244.5167	-4.09	2	0	6.5	7		K.GDAGAPGAPGSQGAPGLQGMPGERGAAGLPGPKGDR.G
11126	1087.1289	3258.3649	3258.3604	1.39	1	(19)	0.039	10		R.GANGAPGNDGAKGDAGAPGAPGSQGAPGLQGMPGER.G
11127	1087.1300	3258.3682	3258.3604	2.40	1	(19)	0.036	8		R.GANGAPGNDGAKGDAGAPGAPGSQGAPGLQGMPGER.G
11128	1087.4574	3259.3504	3259.3444	1.84	1	32	0.0019	3		R.GANGAPGNDGAKGDAGAPGAPGSQGAPGLQGMPGER.G
11364	897.9132	3587.6237	3587.6374	-3.82	2	3	0.53	1	U	R.GPPGAVGAPGVNGAPGETGRDGNPGNDGPPGRDGQPGHK.G
M00015 Mass: 122690 Score: 9925 Matches: 592(418) Sequences: 93(64) emPAI: 116.35
>cu|M00015|COL1_DOG Canis
Query	Observed	Mr(expt)	Mr(calc)	ppm	Miss	Score	Expect	Rank	Unique	Peptide
85	369.6927	737.3709	737.3708	0.09	0	34	0.00084	1		R.GPPGPPGK.A 86
96	372.2061	742.3977	742.3974	0.53	0	36	0.00088	1		R.GAAGIPGGK.G 97
98	372.6855	743.3564	743.3562	0.28	0	18	0.035	1		R.GETGPAGR.P
130	380.2040	758.3935	758.3923	1.65	0	(20)	0.016	1		R.GAAGIPGGK.G
152	385.1957	768.3769	768.3766	0.40	0	25	0.0053	1		K.GDAGPAGPK.G
191	392.2221	782.4297	782.4286	1.37	0	(21)	0.036	1		R.GAAGLPGPK.G
195	392.2228	782.4311	782.4286	3.16	0	42	0.00025	1		R.GAAGLPGPK.G 187 188 189 190 192 193 194
200	393.1985	784.3825	784.3828	-0.30	0	40	0.0002	1		R.GDQGPVGR.T 201
252	400.2193	798.4240	798.4236	0.59	0	(16)	0.1	1		R.GAAGLPGPK.G
253	400.2195	798.4244	798.4236	1.06	0	(41)	0.0003	1		R.GAAGLPGPK.G 251
254	400.6991	799.3836	799.3824	1.46	0	(27)	0.0019	1		R.GEIGNPGR.D
255	400.7042	799.3938	799.3937	0.22	1	11	0.49	1		K.PGRPGER.G
256	400.7229	799.4313	799.4300	1.60	1	0	1.7	1		R.EGLRGPR.G
287	408.2040	814.3935	814.3933	0.24	0	35	0.00036	1		R.GEIGNPGR.D 288
291	408.6956	815.3767	815.3773	-0.80	0	(15)	0.034	1		R.GEIGNPGR.D
367	422.2016	842.3886	842.3882	0.42	0	34	0.00048	1		K.GEAGPQGAR.G
385	426.2172	850.4198	850.4185	1.58	0	(34)	0.00085	1		R.GFSGLDGAK.G 383 384 386
391	426.7201	851.4256	851.4250	0.78	0	(35)	0.0012	1		R.GPPGPQGAR.G 388 389 390
395	427.2120	852.4094	852.4090	0.48	0	44	0.00017	1		R.GPPGPQGAR.G 394 396
435	434.2136	866.4126	866.4134	-0.96	0	53	1e-05	1		R.GFSGLDGAK.G
450	434.7356	867.4567	867.4563	0.50	0	48	3.2e-05	1		R.VGAPGPAGAR.G 442 443 444 445 446 447 448 449 451 452 453 454 455 457
511	441.7614	881.5082	881.5083	-0.12	0	(25)	0.0067	1		R.GVVGLPGQR.G
515	442.2536	882.4927	882.4923	0.44	0	(34)	0.00075	1		R.GVVGLPGQR.G
522	443.7227	885.4308	885.4304	0.35	0	48	4e-05	1		R.GSEGPQGVR.G 521
527	444.2145	886.4145	886.4145	0.01	0	(46)	4.8e-05	1		R.GSEGPQGVR.G
538	446.7548	891.4950	891.4926	2.60	0	52	9.5e-06	1		R.PGPIGPAGAR.G 537
554	448.2352	894.4558	894.4559	-0.10	0	(9)	0.22	4		R.GPAGPSGPAGK.D 553 555
568	449.7591	897.5036	897.5032	0.44	0	52	1.3e-05	1		R.GVVGLPGQR.G 567
573	450.2512	898.4879	898.4872	0.71	0	(44)	8.1e-05	1		R.GVVGLPGQR.G 571 572 574 575
599	454.7508	907.4870	907.4876	-0.65	0	(13)	0.071	1		R.PGPIGPAGAR.G
603	454.7513	907.4880	907.4876	0.50	0	(41)	0.00012	1		R.PGPIGPAGAR.G 600 601 602 604 605 606 607
619	456.2329	910.4513	910.4508	0.47	0	25	0.021	1		R.GHNGLDGLK.G
620	456.2329	910.4513	910.4509	0.52	0	19	0.079	5		R.GPAGPSGPAGK.D
657	462.7480	923.4814	923.4825	-1.15	0	(25)	0.0054	1		R.PGPIGPAGAR.G
673	464.2305	926.4464	926.4458	0.66	0	50	7.4e-05	3		R.GPPGSAGSPGK.G
689	467.7406	933.4666	933.4668	-0.28	0	(20)	0.021	2		R.PGPPGPPGAR.G
731	475.1965	948.3785	948.3785	0.05	0	30	0.0019	1		K.GETGEQGDR.G
736	475.7384	949.4622	949.4618	0.46	0	54	7.1e-06	1		R.PGPPGPPGAR.G 735 737
780	481.7489	961.4832	961.4829	0.34	1	24	0.0047	1		K.GEKGETGLR.G
1237	537.7493	1073.4841	1073.4812	2.73	0	18	0.027	1		R.PGEPGLMGPR.P
1310	545.2805	1088.5465	1088.5462	0.26	1	10	0.17	1		R.GAAGIPGGKGEK.G
1333	548.2572	1094.4999	1094.4993	0.54	0	38	0.00053	1		R.GPSGPPGPDGNK.G
1389	550.7526	1099.4907	1099.4894	1.17	0	(37)	0.00098	1		R.EGAPGAEGSPGR.D 1390
1421	553.2920	1104.5694	1104.5676	1.64	0	60	2.1e-06	1		R.GVQGPPGPAGPR.G 1410 1411 1415 1416 1417 1419 1420 1424
1425	553.2927	1104.5709	1104.5676	2.96	0	(44)	7.1e-05	1		R.GVQGPPGPAGPR.G 1412 1413 1414 1418 1422 1423
1431	553.7831	1105.5517	1105.5516	0.09	0	(21)	0.015	1		R.GVQGPPGPAGPR.G 1432 1433
1437	553.7842	1105.5539	1105.5516	2.07	0	(57)	3.7e-06	1		R.GVQGPPGPAGPR.G 1434 1435 1436
1462	556.2842	1110.5538	1110.5530	0.69	1	3	0.86	1		R.GPRGDQGPVGR.T
1466	556.7764	1111.5382	1111.5370	1.02	1	(2)	1.1	1		R.GPRGDQGPVGR.T
1477	558.7497	1115.4848	1115.4843	0.45	0	54	1.7e-05	1		R.EGAPGAEGSPGR.D 1478
1528	561.2886	1120.5627	1120.5625	0.15	0	(25)	0.0069	1		R.GVQGPPGPAGPR.G 1530
1534	561.7811	1121.5476	1121.5466	0.92	0	(34)	0.00079	1		R.GVQGPPGPAGPR.G
1547	563.2697	1124.5249	1124.5211	3.38	0	67	4.4e-07	1		K.TGPPGPAGQDGR.P 1546
1553	563.7603	1125.5061	1125.5051	0.88	0	(47)	3.9e-05	1		K.TGPPGPAGQDGR.P 1552 1554
1568	564.2825	1126.5505	1126.5480	2.27	1	(1)	1.4	1		R.GPRGDQGPVGR.T
1571	376.5322	1126.5749	1126.5731	1.56	1	(6)	0.99	1		R.GAAGLPGPKGDR.G
1572	564.2959	1126.5772	1126.5731	3.69	1	47	7.3e-05	1		R.GAAGLPGPKGDR.G
1573	376.5331	1126.5773	1126.5731	3.76	1	(20)	0.041	1		R.GAAGLPGPKGDR.G
1636	569.2869	1136.5593	1136.5575	1.62	0	(9)	0.44	1		R.GVQGPPGPAGPR.G
1682	573.7951	1145.5757	1145.5751	0.51	0	60	6e-06	1		R.GLPGTAGLPGMK.G 1683
1763	581.7817	1161.5489	1161.5489	0.06	0	(29)	0.0081	1		R.GQAGVMGFPGPK.P
1766	581.7925	1161.5705	1161.5700	0.47	0	(39)	0.0003	1		R.GLPGTAGLPGMK.G
1804	585.7368	1169.4590	1169.4585	0.38	0	(56)	3.5e-06	1		R.DGNPGNDGPPGR.D
1835	589.2874	1176.5602	1176.5598	0.33	0	(28)	0.016	1		R.GQAGVMGFPGPK.P
1836	589.2880	1176.5615	1176.5598	1.47	0	(74)	3.8e-07	1		R.GQAGVMGFPGPK.P 1833 1834
1845	589.7785	1177.5425	1177.5438	-1.12	0	(16)	0.22	1		R.GQAGVMGFPGPK.P
1851	589.7805	1177.5465	1177.5438	2.30	0	79	1.1e-07	1		R.GQAGVMGFPGPK.P 1846 1847 1848 1849 1850 1852
1907	593.7347	1185.4548	1185.4534	1.16	0	62	8.2e-07	1		R.DGNPGNDGPPGR.D
1968	597.2846	1192.5547	1192.5547	-0.02	0	(39)	0.0013	1		R.GQAGVMGFPGPK.P 1970
1969	597.2855	1192.5564	1192.5547	1.41	0	(19)	0.12	1		R.GQAGVMGFPGPK.P
1976	597.7767	1193.5389	1193.5387	0.18	0	(58)	8.9e-06	1		R.GQAGVMGFPGPK.P 1975
1978	597.7773	1193.5400	1193.5387	1.10	0	(40)	0.00057	1		R.GQAGVMGFPGPK.P 1977
2036	601.2974	1200.5803	1200.5775	2.31	0	(56)	8e-06	1		R.GEPGNIGFPGPK.G 2035 2037
2053	601.7891	1201.5637	1201.5615	1.81	0	58	5.5e-06	1		R.GEPGNIGFPGPK.G 2051 2052
2079	603.8116	1205.6087	1205.6081	0.52	0	(41)	0.00036	1		R.GFPGTPGLPGFK.G 2080
2099	605.7749	1209.5353	1209.5336	1.36	0	(5)	0.6	1		R.GQAGVMGFPGPK.P
2107	605.8314	1209.6483	1209.6466	1.40	0	21	0.0084	1	U	R.TGQPGTVGPAGIR.- 2106
2112	606.3236	1210.6327	1210.6306	1.69	0	(8)	0.14	1	U	R.TGQPGTVGPAGIR.- 2111
2189	611.8095	1221.6045	1221.6030	1.18	0	(33)	0.002	1		R.GFPGTPGLPGFK.G 2188
2191	611.8096	1221.6047	1221.6030	1.38	0	(17)	0.088	1		R.GFPGTPGLPGFK.G 2186
2192	611.8097	1221.6048	1221.6030	1.48	0	54	1.5e-05	1		R.GFPGTPGLPGFK.G 2187 2190
2220	614.3204	1226.6263	1226.6255	0.64	0	(17)	0.022	1	U	R.TGQPGTVGPAGIR.- 2221
2288	619.8068	1237.5990	1237.5979	0.83	0	(24)	0.0089	1		R.GFPGTPGLPGFK.G 2287
2304	414.2316	1239.6731	1239.6684	3.76	1	7	0.45	1		R.GVVGLPGQRGER.G
2319	621.8032	1241.5918	1241.5888	2.38	0	68	6.8e-07	1		K.GLTGSPGSPGPDGK.T 2318
2366	417.1815	1248.5225	1248.5218	0.57	1	(36)	0.00047	1		R.GDKGETGEQGDR.G
2367	625.2686	1248.5227	1248.5218	0.67	1	47	4.5e-05	1		R.GDKGETGEQGDR.G
2423	629.8002	1257.5858	1257.5837	1.63	0	(63)	2.3e-06	1		K.GLTGSPGSPGPDGK.T 2416 2418 2419 2420 2421 2422 2424 2425 2426 2427
2487	423.2301	1266.6684	1266.6681	0.26	0	(24)	0.0046	1		R.GIPGPVGAAGATGAR.G 2495
2502	634.3425	1266.6704	1266.6681	1.83	0	82	7.7e-09	1		R.GIPGPVGAAGATGAR.G 2478 2479 2480 2481 2482 2483 2484 2485 2486 2488 2489 2490 2491 2492 2493 2494 2496 2497 2498 2499 2500 2501 2503 2504
2540	637.7973	1273.5801	1273.5787	1.10	0	(12)	0.25	1		K.GLTGSPGSPGPDGK.T 2539
2612	642.3390	1282.6635	1282.6630	0.44	0	(10)	0.13	1		R.GIPGPVGAAGATGAR.G 2611
2686	648.8341	1295.6537	1295.6510	2.04	0	(44)	0.00015	1		R.GFPGLPGPSGEPGK.Q 2685
2694	649.3123	1296.6100	1296.6058	3.17	0	49	1.4e-05	2		R.GEAGPSGPAGPTGAR.G 2691 2692 2693
2788	656.8311	1311.6477	1311.6459	1.33	0	(62)	4.1e-06	1		R.GFPGLPGPSGEPGK.Q 2787
2790	656.8315	1311.6485	1311.6459	1.98	0	(33)	0.0029	1		R.GFPGLPGPSGEPGK.Q
2791	656.8319	1311.6493	1311.6459	2.54	0	(46)	0.00016	1		R.GFPGLPGPSGEPGK.Q 2789
2797	657.3085	1312.6024	1312.6008	1.24	0	(30)	0.0011	2		R.GEAGPSGPAGPTGAR.G
2884	664.8289	1327.6432	1327.6409	1.74	0	(40)	0.00038	1		R.GFPGLPGPSGEPGK.Q 2879 2885
2888	664.8292	1327.6439	1327.6409	2.29	0	65	1.3e-06	1		R.GFPGLPGPSGEPGK.Q 2876 2877 2878 2880 2881 2882 2883 2886 2887 2889 2890
2910	666.8325	1331.6504	1331.6470	2.52	0	87	4.3e-09	1		R.GPSGPQGPSGPPGPK.G 2911 2912
2919	667.3229	1332.6312	1332.6310	0.14	0	(47)	4.6e-05	1		R.GPSGPQGPSGPPGPK.G 2915 2921
2922	667.3251	1332.6357	1332.6310	3.53	0	(83)	1.2e-08	1		R.GPSGPQGPSGPPGPK.G 2914 2916 2917 2918 2920
2932	667.8448	1333.6751	1333.6739	0.96	1	27	0.0047	2		R.GPAGERGSPGPAGPK.G
2972	672.8261	1343.6377	1343.6358	1.41	0	(14)	0.15	1		R.GFPGLPGPSGEPGK.Q
2975	672.8267	1343.6389	1343.6358	2.32	0	(60)	4.6e-06	1		R.GFPGLPGPSGEPGK.Q 2971 2974
2976	672.8268	1343.6390	1343.6358	2.41	0	(46)	0.0001	1		R.GFPGLPGPSGEPGK.Q 2969 2970 2973
2991	674.8298	1347.6451	1347.6419	2.37	0	(34)	0.00091	1		R.GPSGPQGPSGPPGPK.G
2992	674.8301	1347.6456	1347.6419	2.73	0	(70)	2.5e-07	1		R.GPSGPQGPSGPPGPK.G 2990
2995	675.3195	1348.6245	1348.6259	-1.07	0	(56)	5.9e-06	1		R.GPSGPQGPSGPPGPK.G
2996	675.3212	1348.6279	1348.6259	1.46	0	(54)	8.4e-06	1		R.GPSGPQGPSGPPGPK.G
2997	675.3220	1348.6294	1348.6259	2.55	0	(53)	1.2e-05	1		R.GPSGPQGPSGPPGPK.G
2998	675.3221	1348.6297	1348.6259	2.82	0	(59)	3.1e-06	1		R.GPSGPQGPSGPPGPK.G
3071	682.8266	1363.6386	1363.6368	1.32	0	(42)	0.00015	1		R.GPSGPQGPSGPPGPK.G
3076	683.3178	1364.6211	1364.6209	0.16	0	(25)	0.007	1		R.GPSGPQGPSGPPGPK.G
3077	683.3198	1364.6251	1364.6209	3.11	0	(48)	3.7e-05	1		R.GPSGPQGPSGPPGPK.G
3503	725.3540	1448.6935	1448.6896	2.67	0	(46)	2.6e-05	1		R.GEPGPTGLPGPPGER.G
3504	483.9057	1448.6952	1448.6896	3.86	0	(4)	0.39	1		R.GEPGPTGLPGPPGER.G
3551	487.2352	1458.6839	1458.6852	-0.90	0	(27)	0.0038	1		R.GSAGPPGATGFPGAAGR.V 3559
3567	730.3512	1458.6878	1458.6852	1.83	0	118	3.4e-12	1		R.GSAGPPGATGFPGAAGR.V 3552 3553 3554 3555 3556 3557 3558 3560 3561 3562 3563 3564 3565 3566 3568 3569 3570 3571 3573
3572	730.3519	1458.6893	1458.6852	2.83	0	(31)	0.0014	1		R.GSAGPPGATGFPGAAGR.V
3612	733.3495	1464.6844	1464.6845	-0.06	0	(8)	0.19	1		R.GEPGPTGLPGPPGER.G
3613	733.3498	1464.6850	1464.6845	0.36	0	58	1.8e-06	1		R.GEPGPTGLPGPPGER.G 3610 3616 3617 3619 3623
3618	733.3508	1464.6871	1464.6845	1.77	0	(4)	0.39	1		R.GEPGPTGLPGPPGER.G
3621	733.3510	1464.6875	1464.6845	2.02	0	(1)	0.88	1		R.GEPGPTGLPGPPGER.G 3622
3669	737.8642	1473.7138	1473.7100	2.61	0	(50)	3.3e-05	1		R.PGEVGPPGPPGPAGEK.G
3678	738.3491	1474.6837	1474.6801	2.44	0	(32)	0.0012	1		R.GSAGPPGATGFPGAAGR.V 3677
3710	741.3475	1480.6804	1480.6794	0.65	0	(14)	0.045	1		R.GEPGPTGLPGPPGER.G 3709
3711	741.3493	1480.6841	1480.6794	3.12	0	(0)	0.99	1		R.GEPGPTGLPGPPGER.G
3712	741.3498	1480.6850	1480.6794	3.79	0	(7)	0.25	1		R.GEPGPTGLPGPPGER.G
3757	745.8598	1489.7051	1489.7049	0.10	0	56	9.3e-06	1		R.PGEVGPPGPPGPAGEK.G 3759
3760	745.8618	1489.7091	1489.7049	2.80	0	(55)	1e-05	2		R.PGEVGPPGPPGPAGEK.G
3810	749.3461	1496.6776	1496.6743	2.16	0	(7)	0.2	1		R.GEPGPTGLPGPPGER.G
3856	753.8583	1505.7021	1505.6998	1.52	0	(16)	0.079	1		R.PGEVGPPGPPGPAGEK.G
3857	753.8586	1505.7027	1505.6998	1.93	0	(48)	5.2e-05	2		R.PGEVGPPGPPGPAGEK.G
3858	753.8594	1505.7043	1505.6998	2.99	0	(31)	0.0026	3		R.PGEVGPPGPPGPAGEK.G 3859
3860	753.8600	1505.7055	1505.6998	3.80	0	(13)	0.16	1		R.PGEVGPPGPPGPAGEK.G
4252	522.9221	1565.7443	1565.7434	0.60	0	(64)	3.9e-07	1		R.GPPGESGAAGPSGPIGSR.G
4254	783.8799	1565.7453	1565.7434	1.23	0	88	1.7e-09	1		R.GPPGESGAAGPSGPIGSR.G 4249 4250 4251 4253 4255 4256 4257 4258 4259
4347	526.9189	1577.7350	1577.7281	4.34	2	1	1.4	1		R.GDKGETGEQGDRGIK.G
4383	791.8786	1581.7427	1581.7383	2.74	0	(76)	2.4e-08	2		R.GPPGESGAAGPSGPIGSR.G 4381
4384	791.8786	1581.7427	1581.7383	2.74	0	(72)	6.4e-08	2		R.GPPGESGAAGPSGPIGSR.G 4378 4379 4380
4385	791.8791	1581.7436	1581.7383	3.35	0	(33)	0.00053	1		R.GPPGESGAAGPSGPIGSR.G
4420	793.3920	1584.7694	1584.7645	3.09	0	77	4.4e-08	1		K.GANGAPGIAGAPGFPGAR.G 4419
4437	793.8843	1585.7540	1585.7485	3.48	0	(60)	5.2e-06	1		K.GANGAPGIAGAPGFPGAR.G 4424 4425 4426 4427 4428 4429 4430 4431 4432 4433 4434 4435 4436 4438
4508	799.8749	1597.7353	1597.7332	1.30	0	(26)	0.0025	2		R.GPPGESGAAGPSGPIGSR.G
4656	808.4147	1614.8149	1614.8114	2.16	0	(64)	6.2e-07	1		R.GELGPVGNPGPAGPAGPR.G
4667	808.9062	1615.7978	1615.7954	1.47	0	(12)	0.099	1		R.GELGPVGNPGPAGPAGPR.G
4668	808.9066	1615.7987	1615.7954	2.01	0	(59)	2.1e-06	2		R.GELGPVGNPGPAGPAGPR.G
4674	809.3983	1616.7821	1616.7795	1.61	1	81	3.1e-08	1		R.GFSGLDGAKGDAGPAGPK.G
4727	813.3757	1624.7368	1624.7441	-4.51	1	2	2.4	1		K.GDAGPAGPKGEAGPQGAR.G
4779	816.4131	1630.8117	1630.8064	3.31	0	(72)	8.5e-08	1		R.GELGPVGNPGPAGPAGPR.G
4783	544.9383	1631.7931	1631.7904	1.65	0	(59)	2e-06	2		R.GELGPVGNPGPAGPAGPR.G
4785	816.9051	1631.7956	1631.7904	3.23	0	74	7.1e-08	2		R.GELGPVGNPGPAGPAGPR.G 4784
4874	824.4081	1646.8016	1646.8013	0.21	0	(46)	3.6e-05	2		R.GELGPVGNPGPAGPAGPR.G
4880	824.8983	1647.7820	1647.7853	-2.02	0	(56)	4.4e-06	2		R.GELGPVGNPGPAGPAGPR.G 4881 4882
4883	824.9006	1647.7867	1647.7853	0.87	0	(55)	5.6e-06	1		R.GELGPVGNPGPAGPAGPR.G
4913	552.6051	1654.7935	1654.7911	1.45	1	(33)	0.0021	1		K.GSPGEAGRPGEAGLPGAK.G
4917	828.4061	1654.7976	1654.7911	3.93	1	50	4.2e-05	1		K.GSPGEAGRPGEAGLPGAK.G 4912 4915 4916
4918	552.6066	1654.7979	1654.7911	4.11	1	(49)	5.3e-05	1		K.GSPGEAGRPGEAGLPGAK.G
4970	832.8995	1663.7845	1663.7802	2.60	0	(37)	0.00033	2		R.GELGPVGNPGPAGPAGPR.G
5011	836.4028	1670.7911	1670.7860	3.06	1	(29)	0.0026	1		K.GSPGEAGRPGEAGLPGAK.G
5386	868.4338	1734.8531	1734.8537	-0.32	1	51	3.3e-05	1		R.GHNGLDGLKGQPGAPGVK.G
5387	579.2919	1734.8540	1734.8537	0.16	1	(20)	0.039	1		R.GHNGLDGLKGQPGAPGVK.G
5390	868.9147	1735.8149	1735.8126	1.36	0	39	0.00018	2		R.GPPGAVGAPGVNGAPGEAGR.D 5389 5391
5433	581.9568	1742.8487	1742.8449	2.21	1	12	0.17	1		K.GARGSAGPPGATGFPGAAGR.V
5468	583.9553	1748.8440	1748.8442	-0.14	1	22	0.0078	1		R.GARGEPGPTGLPGPPGER.G
5480	876.4213	1750.8281	1750.8235	2.64	0	(25)	0.0083	3		R.GPPGAVGAPGVNGAPGEAGR.D
5488	584.9438	1751.8097	1751.8075	1.27	0	(21)	0.0098	4		R.GPPGAVGAPGVNGAPGEAGR.D
5492	876.9137	1751.8128	1751.8075	3.06	0	(22)	0.012	3		R.GPPGAVGAPGVNGAPGEAGR.D 5487 5491 5493
5569	883.4310	1764.8474	1764.8544	-3.96	1	0	3.3	1		R.GFPGERGVQGPPGPAGPR.G
5576	883.9218	1765.8290	1765.8231	3.30	0	(31)	0.002	1		K.PGEQGVPGDLGAPGPSGAR.G
5583	884.4138	1766.8131	1766.8071	3.36	0	49	3.8e-05	1		K.PGEQGVPGDLGAPGPSGAR.G
5754	600.2781	1797.8126	1797.8064	3.42	1	(17)	0.055	1		R.GPNGDSGRPGEPGLMGPR.P
5772	600.6046	1798.7918	1798.7904	0.78	1	36	0.00072	1		R.GPNGDSGRPGEPGLMGPR.P 5771 5775
5776	900.4050	1798.7955	1798.7904	2.82	1	(33)	0.0014	1		R.GPNGDSGRPGEPGLMGPR.P 5774
5870	605.9348	1814.7826	1814.7854	-1.51	1	(22)	0.012	1		R.GPNGDSGRPGEPGLMGPR.P 5871
5872	908.4024	1814.7903	1814.7854	2.70	1	(12)	0.12	1		R.GPNGDSGRPGEPGLMGPR.P
6486	636.9762	1907.9068	1907.9086	-0.95	1	13	0.046	1		R.GERGPPGESGAAGPSGPIGSR.G
6995	1004.9970	2007.9795	2007.9875	-4.01	1	(1)	1.5	1		K.TGPPGPAGQDGRPGPPGPPGAR.G
7049	673.9962	2018.9668	2018.9658	0.52	1	9	0.3	1		K.GEPGPTGIQGPPGPAGEEGKR.G
7054	674.3226	2019.9461	2019.9498	-1.83	1	(5)	0.78	1		K.GEPGPTGIQGPPGPAGEEGKR.G
7113	1016.0031	2029.9917	2029.9930	-0.64	1	1	0.79	1		R.GERGPPGAVGAPGVNGAPGEAGR.D
7147	679.3333	2034.9781	2034.9759	1.08	0	(18)	0.027	1		R.GEVGPAGPNGFAGPAGAAGQPGAK.G
7150	1018.4973	2034.9801	2034.9759	2.04	0	(66)	5.1e-07	1		R.GEVGPAGPNGFAGPAGAAGQPGAK.G
7176	681.3290	2040.9651	2040.9614	1.84	1	45	5.3e-05	1		K.TGPPGPAGQDGRPGPPGPPGAR.G 7175
7177	681.3295	2040.9666	2040.9614	2.55	1	(2)	1.2	3		K.TGPPGPAGQDGRPGPPGPPGAR.G
7221	1024.9883	2047.9620	2047.9559	2.97	1	13	0.071	1		R.GEPGPTGLPGPPGERGPAGER.G
7241	1026.0039	2049.9933	2049.9868	3.14	0	(53)	1.8e-05	1		R.GEVGPAGPNGFAGPAGAAGQPGAK.G
7247	1026.4861	2050.9576	2050.9556	0.98	1	(7)	0.58	1		K.GEPGPTGIQGPPGPAGEEGKR.G
7249	684.6653	2050.9742	2050.9708	1.64	0	(45)	0.00012	1		R.GEVGPAGPNGFAGPAGAAGQPGAK.G 7248
7250	684.6655	2050.9746	2050.9708	1.82	0	(34)	0.0015	1		R.GEVGPAGPNGFAGPAGAAGQPGAK.G
7253	1026.4955	2050.9764	2050.9708	2.72	0	(38)	0.00052	1		R.GEVGPAGPNGFAGPAGAAGQPGAK.G
7254	1026.4955	2050.9764	2050.9708	2.72	0	(57)	7.3e-06	1		R.GEVGPAGPNGFAGPAGAAGQPGAK.G
7255	1026.4963	2050.9781	2050.9708	3.55	0	(76)	8.5e-08	1		R.GEVGPAGPNGFAGPAGAAGQPGAK.G 7251 7252
7258	1026.9856	2051.9566	2051.9548	0.87	0	89	4.1e-09	1		R.GEVGPAGPNGFAGPAGAAGQPGAK.G
7259	684.9936	2051.9589	2051.9548	2.00	0	(54)	1.4e-05	1		R.GEVGPAGPNGFAGPAGAAGQPGAK.G
7260	1026.9874	2051.9603	2051.9548	2.66	0	(35)	0.0012	1		R.GEVGPAGPNGFAGPAGAAGQPGAK.G
7278	686.3328	2055.9766	2055.9723	2.13	1	(21)	0.016	1		K.TGPPGPAGQDGRPGPPGPPGAR.G
7283	686.6596	2056.9570	2056.9563	0.34	1	(12)	0.12	1		K.TGPPGPAGQDGRPGPPGPPGAR.G 7284 7288 7291 7294 7297 7298
7296	686.6611	2056.9616	2056.9563	2.57	1	(26)	0.0042	2		K.TGPPGPAGQDGRPGPPGPPGAR.G 7281 7287 7292 7295 7301
7300	1029.4890	2056.9635	2056.9563	3.50	1	(23)	0.0087	1		K.TGPPGPAGQDGRPGPPGPPGAR.G
7376	1034.4858	2066.9571	2066.9658	-4.18	0	(21)	0.047	1		R.GEVGPAGPNGFAGPAGAAGQPGAK.G
7377	689.9979	2066.9718	2066.9658	2.91	0	(34)	0.0013	1		R.GEVGPAGPNGFAGPAGAAGQPGAK.G
7387	1034.9822	2067.9498	2067.9498	0.02	0	(54)	1.6e-05	1		R.GEVGPAGPNGFAGPAGAAGQPGAK.G
7388	690.3243	2067.9512	2067.9498	0.69	0	(42)	0.00023	1		R.GEVGPAGPNGFAGPAGAAGQPGAK.G
7390	1034.9846	2067.9547	2067.9498	2.38	0	(76)	9.5e-08	1		R.GEVGPAGPNGFAGPAGAAGQPGAK.G 7389
7391	1034.9858	2067.9571	2067.9498	3.56	0	(68)	6.2e-07	1		R.GEVGPAGPNGFAGPAGAAGQPGAK.G
7407	691.6769	2072.0090	2072.0036	2.63	0	(32)	0.0013	1		K.GSPGADGPAGAPGTPGPQGIAGQR.G
7408	1037.0129	2072.0113	2072.0036	3.75	0	(57)	3.3e-06	1		K.GSPGADGPAGAPGTPGPQGIAGQR.G
7414	691.9919	2072.9538	2072.9512	1.26	1	(17)	0.038	2		K.TGPPGPAGQDGRPGPPGPPGAR.G 7418
7417	691.9929	2072.9569	2072.9512	2.77	1	(10)	0.2	1		K.TGPPGPAGQDGRPGPPGPPGAR.G
7419	691.9937	2072.9593	2072.9512	3.91	1	(15)	0.065	2		K.TGPPGPAGQDGRPGPPGPPGAR.G
7422	1037.5026	2072.9906	2072.9876	1.45	0	(70)	1.7e-07	1		K.GSPGADGPAGAPGTPGPQGIAGQR.G 7424
7423	692.0045	2072.9915	2072.9876	1.92	0	(22)	0.013	1		K.GSPGADGPAGAPGTPGPQGIAGQR.G
7434	1037.9956	2073.9767	2073.9716	2.45	0	(71)	1.7e-07	1		K.GSPGADGPAGAPGTPGPQGIAGQR.G
7515	697.0074	2088.0005	2087.9985	0.98	0	(11)	0.18	1		K.GSPGADGPAGAPGTPGPQGIAGQR.G
7516	1045.0084	2088.0023	2087.9985	1.83	0	(56)	4.9e-06	1		K.GSPGADGPAGAPGTPGPQGIAGQR.G
7517	697.0084	2088.0034	2087.9985	2.38	0	(47)	4.4e-05	1		K.GSPGADGPAGAPGTPGPQGIAGQR.G
7524	697.3237	2088.9494	2088.9461	1.55	1	(1)	1.5	2		K.TGPPGPAGQDGRPGPPGPPGAR.G
7528	1045.4976	2088.9806	2088.9825	-0.92	0	(70)	1.8e-07	1		K.GSPGADGPAGAPGTPGPQGIAGQR.G
7529	697.3359	2088.9858	2088.9825	1.59	0	(33)	0.0012	1		K.GSPGADGPAGAPGTPGPQGIAGQR.G
7530	1045.5007	2088.9869	2088.9825	2.12	0	(81)	1.7e-08	1		K.GSPGADGPAGAPGTPGPQGIAGQR.G
7531	697.3372	2088.9898	2088.9825	3.51	0	(24)	0.0095	1		K.GSPGADGPAGAPGTPGPQGIAGQR.G
7537	697.6637	2089.9693	2089.9665	1.33	0	(30)	0.0026	2		K.GSPGADGPAGAPGTPGPQGIAGQR.G
7538	1045.9919	2089.9693	2089.9665	1.36	0	(43)	0.00013	1		K.GSPGADGPAGAPGTPGPQGIAGQR.G
7540	1045.9941	2089.9737	2089.9665	3.46	0	(69)	3.1e-07	1		K.GSPGADGPAGAPGTPGPQGIAGQR.G
7550	1047.4963	2092.9781	2092.9774	0.35	1	4	0.72	1		K.PGEQGVPGDLGAPGPSGARGER.G
7620	701.6650	2101.9733	2101.9705	1.31	0	(28)	0.0063	1		R.GEPGPPGPAGFAGPPGADGQPGAK.G
7629	702.3388	2103.9946	2103.9934	0.57	0	(26)	0.0063	1		K.GSPGADGPAGAPGTPGPQGIAGQR.G
7630	1053.0052	2103.9959	2103.9934	1.21	0	(56)	5.4e-06	1		K.GSPGADGPAGAPGTPGPQGIAGQR.G
7631	1053.0057	2103.9969	2103.9934	1.68	0	(16)	0.06	1		K.GSPGADGPAGAPGTPGPQGIAGQR.G
7632	1053.0062	2103.9979	2103.9934	2.14	0	(82)	1.3e-08	1		K.GSPGADGPAGAPGTPGPQGIAGQR.G
7633	1053.0074	2104.0003	2103.9934	3.30	0	(24)	0.0082	1		K.GSPGADGPAGAPGTPGPQGIAGQR.G
7639	702.6656	2104.9751	2104.9774	-1.09	0	(15)	0.052	1		K.GSPGADGPAGAPGTPGPQGIAGQR.G
7640	1053.4963	2104.9781	2104.9774	0.34	0	(0)	2.1	3		K.GSPGADGPAGAPGTPGPQGIAGQR.G
7641	1053.4971	2104.9796	2104.9774	1.04	0	(13)	0.11	1		K.GSPGADGPAGAPGTPGPQGIAGQR.G
7642	1053.4974	2104.9803	2104.9774	1.39	0	(70)	2.3e-07	1		K.GSPGADGPAGAPGTPGPQGIAGQR.G
7643	702.6677	2104.9813	2104.9774	1.87	0	(32)	0.0013	1		K.GSPGADGPAGAPGTPGPQGIAGQR.G
7644	702.6679	2104.9819	2104.9774	2.13	0	(35)	0.00073	1		K.GSPGADGPAGAPGTPGPQGIAGQR.G
7654	1053.9902	2105.9659	2105.9614	2.14	0	(68)	4.3e-07	1		K.GSPGADGPAGAPGTPGPQGIAGQR.G
7655	702.9965	2105.9676	2105.9614	2.92	0	(17)	0.048	1		K.GSPGADGPAGAPGTPGPQGIAGQR.G
7724	1059.5011	2116.9876	2116.9814	2.94	0	(68)	1e-06	1		R.GEPGPPGPAGFAGPPGADGQPGAK.G
7731	706.9964	2117.9674	2117.9654	0.91	0	(23)	0.02	1		R.GEPGPPGPAGFAGPPGADGQPGAK.G
7732	706.9974	2117.9705	2117.9654	2.38	0	(43)	0.00022	1		R.GEPGPPGPAGFAGPPGADGQPGAK.G
7733	1059.9944	2117.9742	2117.9654	4.14	0	95	1.2e-09	1		R.GEPGPPGPAGFAGPPGADGQPGAK.G
7750	1061.0026	2119.9906	2119.9883	1.07	0	(94)	9.6e-10	1		K.GSPGADGPAGAPGTPGPQGIAGQR.G
7757	1061.4935	2120.9725	2120.9723	0.09	0	(54)	6.2e-06	2		K.GSPGADGPAGAPGTPGPQGIAGQR.G 7760
7758	1061.4950	2120.9754	2120.9723	1.47	0	(6)	0.58	1		K.GSPGADGPAGAPGTPGPQGIAGQR.G
7759	707.9991	2120.9756	2120.9723	1.55	0	(18)	0.034	5		K.GSPGADGPAGAPGTPGPQGIAGQR.G
7765	708.3268	2121.9585	2121.9563	1.03	0	(27)	0.0057	1		K.GSPGADGPAGAPGTPGPQGIAGQR.G
7767	1061.9880	2121.9615	2121.9563	2.45	0	94	1e-09	1		K.GSPGADGPAGAPGTPGPQGIAGQR.G 7766
7768	1061.9897	2121.9649	2121.9563	4.06	0	(47)	4.7e-05	1		K.GSPGADGPAGAPGTPGPQGIAGQR.G
7852	712.0010	2132.9813	2132.9763	2.31	0	(38)	0.0013	1		R.GEPGPPGPAGFAGPPGADGQPGAK.G
7853	1067.4985	2132.9825	2132.9763	2.89	0	(50)	8.4e-05	1		R.GEPGPPGPAGFAGPPGADGQPGAK.G 7854
7864	712.3293	2133.9660	2133.9604	2.66	0	(44)	0.00019	1		R.GEPGPPGPAGFAGPPGADGQPGAK.G 7862 7866
7865	1067.9904	2133.9662	2133.9604	2.72	0	(3)	2	1		R.GEPGPPGPAGFAGPPGADGQPGAK.G
7867	1067.9908	2133.9671	2133.9604	3.18	0	(54)	1.6e-05	1		R.GEPGPPGPAGFAGPPGADGQPGAK.G 7863 7868
7869	1067.9910	2133.9674	2133.9604	3.29	0	(55)	1.5e-05	1		R.GEPGPPGPAGFAGPPGADGQPGAK.G
7870	1067.9915	2133.9684	2133.9604	3.75	0	(9)	0.49	1		R.GEPGPPGPAGFAGPPGADGQPGAK.G
7963	1075.4967	2148.9789	2148.9713	3.53	0	(52)	2.6e-05	1		R.GEPGPPGPAGFAGPPGADGQPGAK.G
7967	717.6597	2149.9572	2149.9553	0.88	0	(48)	7.2e-05	1		R.GEPGPPGPAGFAGPPGADGQPGAK.G
7968	1075.9893	2149.9640	2149.9553	4.04	0	(25)	0.014	1		R.GEPGPPGPAGFAGPPGADGQPGAK.G
8084	723.6924	2168.0555	2168.0498	2.61	1	3	1.7	3		R.VGPPGPSGNAGPPGPPGPAGKEGGK.G
8244	734.0273	2199.0602	2199.0556	2.07	1	(35)	0.0019	1		R.GETGPAGRPGEVGPPGPPGPAGEK.G
8245	1100.5376	2199.0606	2199.0556	2.27	1	48	9.2e-05	1		R.GETGPAGRPGEVGPPGPPGPAGEK.G
8246	734.0283	2199.0631	2199.0556	3.40	1	(11)	0.52	1		R.GETGPAGRPGEVGPPGPPGPAGEK.G
8310	738.9962	2213.9666	2213.9608	2.65	0	(25)	0.0059	1		K.GDAGAPGAPGSQGAPGLQGMPGER.G
8313	1108.4811	2214.9476	2214.9448	1.28	0	(94)	6.5e-10	1		K.GDAGAPGAPGSQGAPGLQGMPGER.G
8316	1108.4823	2214.9500	2214.9448	2.38	0	(37)	0.00038	1		K.GDAGAPGAPGSQGAPGLQGMPGER.G 8314 8315
8322	739.3578	2215.0517	2215.0506	0.51	1	(1)	4.2	1		R.VGPPGPSGNAGPPGPPGPAGKEGGK.G
8323	739.3579	2215.0519	2215.0506	0.60	1	(2)	3.5	1		R.GETGPAGRPGEVGPPGPPGPAGEK.G
8326	739.3600	2215.0583	2215.0506	3.50	1	(30)	0.0062	2		R.GETGPAGRPGEVGPPGPPGPAGEK.G 8321 8325
8333	739.6506	2215.9299	2215.9288	0.50	0	(27)	0.0036	1		K.GDAGAPGAPGSQGAPGLQGMPGER.G
8334	1108.9753	2215.9361	2215.9288	3.32	0	102	1e-10	1		K.GDAGAPGAPGSQGAPGLQGMPGER.G
8399	744.6905	2231.0496	2231.0455	1.86	1	(13)	0.28	2		R.GETGPAGRPGEVGPPGPPGPAGEK.G
8400	744.6910	2231.0511	2231.0455	2.52	1	(20)	0.064	2		R.GETGPAGRPGEVGPPGPPGPAGEK.G
8401	1116.5347	2231.0548	2231.0455	4.17	1	(35)	0.0018	1		R.GETGPAGRPGEVGPPGPPGPAGEK.G
8473	750.0233	2247.0479	2247.0404	3.35	1	(10)	0.62	2		R.GETGPAGRPGEVGPPGPPGPAGEK.G
8570	757.0360	2268.0862	2268.0771	4.01	1	2	0.63	1		R.GFPGLPGPSGEPGKQGPSGTSGER.G 8569
8770	768.0156	2301.0249	2301.0146	4.48	0	18	0.063	1		R.GEPGPPGPAGAAGPAGNPGADGQPGAK.G
9053	791.0149	2370.0228	2370.0208	0.88	1	3	0.48	1		K.GESGNKGEPGSAGAQGPPGPSGEEGK.R
9163	804.0531	2409.1375	2409.1309	2.72	1	(35)	0.0013	1		R.GEVGPAGPNGFAGPAGAAGQPGAKGER.G 9164
9170	1206.0684	2410.1222	2410.1149	3.00	1	93	1.9e-09	1		R.GEVGPAGPNGFAGPAGAAGQPGAKGER.G
9171	804.3813	2410.1222	2410.1149	3.02	1	(48)	6e-05	1		R.GEVGPAGPNGFAGPAGAAGQPGAKGER.G
9196	807.0761	2418.2063	2418.2074	-0.45	2	1	7	1		R.PGERGPPGPQGARGLPGTAGLPGMK.G
9225	1213.0731	2424.1317	2424.1418	-4.19	1	(4)	1.4	2		R.GEVGPAGPNGFAGPAGAAGQPGAKGER.G
9576	1267.6082	2533.2018	2533.2045	-1.08	2	8	0.73	1		K.GDTGAKGEPGPTGIQGPPGPAGEEGKR.G
9634	850.4097	2548.2072	2548.2154	-3.23	2	(3)	1.8	1		K.GDTGAKGEPGPTGIQGPPGPAGEEGKR.G
10041	896.4232	2686.2478	2686.2372	3.95	1	(25)	0.017	1		R.GAPGDRGEPGPPGPAGFAGPPGADGQPGAK.G
10042	896.7496	2687.2269	2687.2212	2.11	1	(24)	0.014	1		R.GAPGDRGEPGPPGPAGFAGPPGADGQPGAK.G
10056	1346.1219	2690.2293	2690.2169	4.63	0	7	0.29	1	U	K.GENGPVGPTGPIGSAGPSGPNGPPGPAGSR.E
10085	901.7541	2702.2404	2702.2321	3.07	1	(22)	0.028	1		R.GAPGDRGEPGPPGPAGFAGPPGADGQPGAK.G
10086	902.0820	2703.2241	2703.2161	2.94	1	41	0.00034	1		R.GAPGDRGEPGPPGPAGFAGPPGADGQPGAK.G 10087
10126	907.0848	2718.2325	2718.2271	2.01	1	(31)	0.0027	1		R.GAPGDRGEPGPPGPAGFAGPPGADGQPGAK.G
10128	907.4116	2719.2130	2719.2111	0.73	1	(38)	0.00063	1		R.GAPGDRGEPGPPGPAGFAGPPGADGQPGAK.G
10248	925.1031	2772.2876	2772.2886	-0.35	1	1	0.87	3		K.QGPSGTSGERGPPGPMGPPGLAGPPGESGR.E
10294	932.4396	2794.2971	2794.2907	2.29	0	19	0.014	1		K.GHNGLQGLPGLAGQHGDQGAPGSVGPAGPR.G
10347	941.4467	2821.3181	2821.3155	0.93	1	1	4.4	3		K.GEQGPAGPPGFQGLPGPAGTAGEVGKPGER.G
10399	952.1115	2853.3125	2853.3027	3.46	1	(0)	4.5	1		R.GPPGAVGAPGVNGAPGEAGRDGNPGNDGPPGR.D
10522	968.7615	2903.2626	2903.2554	2.47	1	5	0.29	2		R.GPPGAVGAPGVNGAPGEAGRDGNPGNDGPPGR.D
10620	981.1402	2940.3988	2940.3962	0.86	1	2	0.57	1	U	K.GPKGENGPVGPTGPIGSAGPSGPNGPPGPAGSR.E
10642	983.7793	2948.3161	2948.3061	3.39	1	21	0.05	1		R.GEPGPPGPAGFAGPPGADGQPGAKGEPGDAGAK.G
10678	990.1707	2967.4903	2967.4938	-1.18	0	20	0.028	1		K.GPSGEPGTAGPPGTPGPQGLLGAPGILGLPGSR.G
10694	992.7870	2975.3393	2975.3282	3.73	0	(5)	1.6	9		K.GPPGASGAPGPQGFQGPAGEPGEPGQTGPAGAR.G
10696	993.1161	2976.3264	2976.3122	4.77	0	(8)	0.77	3		K.GPPGASGAPGPQGFQGPAGEPGEPGQTGPAGAR.G
10699	993.4415	2977.3026	2977.2962	2.13	0	16	0.18	6		K.GPPGASGAPGPQGFQGPAGEPGEPGQTGPAGAR.G
10990	784.8745	3135.4689	3135.4745	-1.79	1	1	4.4	1		K.GEPGDAGAKGDAGPPGPAGPTGPPGPIGNVGAPGPK.G
11108	1082.5084	3244.5034	3244.5167	-4.09	2	0	6.5	7		K.GDAGAPGAPGSQGAPGLQGMPGERGAAGLPGPKGDR.G
11126	1087.1289	3258.3649	3258.3604	1.39	1	(19)	0.039	10		R.GANGAPGNDGAKGDAGAPGAPGSQGAPGLQGMPGER.G
11127	1087.1300	3258.3682	3258.3604	2.40	1	(19)	0.036	8		R.GANGAPGNDGAKGDAGAPGAPGSQGAPGLQGMPGER.G
11128	1087.4574	3259.3504	3259.3444	1.84	1	32	0.0019	3		R.GANGAPGNDGAKGDAGAPGAPGSQGAPGLQGMPGER.G
11409	1266.9369	3797.7888	3797.7776	2.95	2	2	1.2	1	U	R.GPNGEAGSAGPSGPPGLRGSPGSRGLPGADGPAGVMGPPGPR.G
M00033 Mass: 122634 Score: 9231 Matches: 545(400) Sequences: 82(59) emPAI: 85.85
>cu|M00033|COL1_SHREW Sorex
Query	Observed	Mr(expt)	Mr(calc)	ppm	Miss	Score	Expect	Rank	Unique	Peptide
85	369.6927	737.3709	737.3708	0.09	0	34	0.00084	1		R.GPPGPPGK.A 86
96	372.2061	742.3977	742.3974	0.53	0	36	0.00088	1		R.GAAGIPGGK.G 97
98	372.6855	743.3564	743.3562	0.28	0	18	0.035	1		R.GETGPAGR.P
128	379.6945	757.3744	757.3719	3.37	0	43	0.00012	1		R.GLPGADGR.P 125 126 127
130	380.2040	758.3935	758.3923	1.65	0	(20)	0.016	1		R.GAAGIPGGK.G
191	392.2221	782.4297	782.4286	1.37	0	(21)	0.036	1		R.GAAGLPGPK.G
195	392.2228	782.4311	782.4286	3.16	0	42	0.00025	1		R.GAAGLPGPK.G 187 188 189 190 192 193 194
200	393.1985	784.3825	784.3828	-0.30	0	40	0.0002	1		R.GDQGPVGR.T 201
252	400.2193	798.4240	798.4236	0.59	0	(16)	0.1	1		R.GAAGLPGPK.G
253	400.2195	798.4244	798.4236	1.06	0	(41)	0.0003	1		R.GAAGLPGPK.G 251
254	400.6991	799.3836	799.3824	1.46	0	(27)	0.0019	1		R.GEIGNPGR.D
255	400.7042	799.3938	799.3937	0.22	1	11	0.49	1		K.PGRPGER.G
256	400.7229	799.4313	799.4300	1.60	1	0	1.7	1		R.EGLRGPR.G
287	408.2040	814.3935	814.3933	0.24	0	35	0.00036	1		R.GEIGNPGR.D 288
291	408.6956	815.3767	815.3773	-0.80	0	(15)	0.034	1		R.GEIGNPGR.D
367	422.2016	842.3886	842.3882	0.42	0	34	0.00048	1		K.GEAGPQGAR.G
385	426.2172	850.4198	850.4185	1.58	0	(34)	0.00085	1		R.GFSGLDGAK.G 383 384 386
391	426.7201	851.4256	851.4250	0.78	0	(35)	0.0012	1		R.GPPGPQGAR.G 388 389 390
395	427.2120	852.4094	852.4090	0.48	0	44	0.00017	1		R.GPPGPQGAR.G 394 396
435	434.2136	866.4126	866.4134	-0.96	0	53	1e-05	1		R.GFSGLDGAK.G
450	434.7356	867.4567	867.4563	0.50	0	48	3.2e-05	1		R.VGAPGPAGAR.G 442 443 444 445 446 447 448 449 451 452 453 454 455 457
464	435.2279	868.4413	868.4403	1.13	0	2	0.67	1		R.GPPGSAGAAGK.G
511	441.7614	881.5082	881.5083	-0.12	0	(25)	0.0067	1		R.GVVGLPGQR.G
515	442.2536	882.4927	882.4923	0.44	0	(34)	0.00075	1		R.GVVGLPGQR.G
522	443.7227	885.4308	885.4304	0.35	0	48	4e-05	1		R.GSEGPQGVR.G 521
527	444.2145	886.4145	886.4145	0.01	0	(46)	4.8e-05	1		R.GSEGPQGVR.G
554	448.2352	894.4558	894.4559	-0.10	0	(9)	0.22	4		R.GPAGPSGPAGK.D 553 555
568	449.7591	897.5036	897.5032	0.44	0	52	1.3e-05	1		R.GVVGLPGQR.G 567
573	450.2512	898.4879	898.4872	0.71	0	(44)	8.1e-05	1		R.GVVGLPGQR.G 571 572 574 575
619	456.2329	910.4513	910.4508	0.47	0	25	0.021	1		R.GHNGLDGLK.G
620	456.2329	910.4513	910.4509	0.52	0	19	0.079	5		R.GPAGPSGPAGK.D
689	467.7406	933.4666	933.4668	-0.28	0	(20)	0.021	2		R.PGPPGPPGAR.G
731	475.1965	948.3785	948.3785	0.05	0	30	0.0019	1		K.GETGEQGDR.G
736	475.7384	949.4622	949.4618	0.46	0	54	7.1e-06	1		R.PGPPGPPGAR.G 735 737
780	481.7489	961.4832	961.4829	0.34	1	24	0.0047	1		K.GEKGETGLR.G
867	493.7401	985.4656	985.4651	0.49	0	62	6e-07	1		R.PGVMGPPGSR.G 868 869
1178	531.2285	1060.4425	1060.4421	0.33	0	24	0.012	1		R.GSNGAPGNDGAK.G
1310	545.2805	1088.5465	1088.5462	0.26	1	10	0.17	1		R.GAAGIPGGKGEK.G
1333	548.2572	1094.4999	1094.4993	0.54	0	38	0.00053	1		R.GPSGPPGPDGNK.G
1421	553.2920	1104.5694	1104.5676	1.64	0	60	2.1e-06	1		R.GVQGPPGPAGPR.G 1410 1411 1415 1416 1417 1419 1420 1424
1425	553.2927	1104.5709	1104.5676	2.96	0	(44)	7.1e-05	1		R.GVQGPPGPAGPR.G 1412 1413 1414 1418 1422 1423
1431	553.7831	1105.5517	1105.5516	0.09	0	(21)	0.015	1		R.GVQGPPGPAGPR.G 1432 1433
1437	553.7842	1105.5539	1105.5516	2.07	0	(57)	3.7e-06	1		R.GVQGPPGPAGPR.G 1434 1435 1436
1462	556.2842	1110.5538	1110.5530	0.69	1	3	0.86	1		R.GPRGDQGPVGR.T
1466	556.7764	1111.5382	1111.5370	1.02	1	(2)	1.1	1		R.GPRGDQGPVGR.T
1477	558.7497	1115.4848	1115.4843	0.45	0	35	0.0014	2		R.EGSPGAEGSPGR.D
1528	561.2886	1120.5627	1120.5625	0.15	0	(25)	0.0069	1		R.GVQGPPGPAGPR.G 1530
1534	561.7811	1121.5476	1121.5466	0.92	0	(34)	0.00079	1		R.GVQGPPGPAGPR.G
1547	563.2697	1124.5249	1124.5211	3.38	0	67	4.4e-07	1		K.TGPPGPAGQDGR.P 1546
1553	563.7603	1125.5061	1125.5051	0.88	0	(47)	3.9e-05	1		K.TGPPGPAGQDGR.P 1552 1554
1568	564.2825	1126.5505	1126.5480	2.27	1	(1)	1.4	1		R.GPRGDQGPVGR.T
1571	376.5322	1126.5749	1126.5731	1.56	1	(6)	0.99	1		R.GAAGLPGPKGDR.G
1572	564.2959	1126.5772	1126.5731	3.69	1	47	7.3e-05	1		R.GAAGLPGPKGDR.G
1573	376.5331	1126.5773	1126.5731	3.76	1	(20)	0.041	1		R.GAAGLPGPKGDR.G
1636	569.2869	1136.5593	1136.5575	1.62	0	(9)	0.44	1		R.GVQGPPGPAGPR.G
1682	573.7951	1145.5757	1145.5751	0.51	0	60	6e-06	1		R.GLPGTAGLPGMK.G 1683
1763	581.7817	1161.5489	1161.5489	0.06	0	(29)	0.0081	1		R.GQAGVMGFPGPK.P
1766	581.7925	1161.5705	1161.5700	0.47	0	(39)	0.0003	1		R.GLPGTAGLPGMK.G
1835	589.2874	1176.5602	1176.5598	0.33	0	(28)	0.016	1		R.GQAGVMGFPGPK.P
1836	589.2880	1176.5615	1176.5598	1.47	0	(74)	3.8e-07	1		R.GQAGVMGFPGPK.P 1833 1834
1845	589.7785	1177.5425	1177.5438	-1.12	0	(16)	0.22	1		R.GQAGVMGFPGPK.P
1851	589.7805	1177.5465	1177.5438	2.30	0	79	1.1e-07	1		R.GQAGVMGFPGPK.P 1846 1847 1848 1849 1850 1852
1968	597.2846	1192.5547	1192.5547	-0.02	0	(39)	0.0013	1		R.GQAGVMGFPGPK.P 1970
1969	597.2855	1192.5564	1192.5547	1.41	0	(19)	0.12	1		R.GQAGVMGFPGPK.P
1976	597.7767	1193.5389	1193.5387	0.18	0	(58)	8.9e-06	1		R.GQAGVMGFPGPK.P 1975
1978	597.7773	1193.5400	1193.5387	1.10	0	(40)	0.00057	1		R.GQAGVMGFPGPK.P 1977
2036	601.2974	1200.5803	1200.5775	2.31	0	(56)	8e-06	1		R.GEPGNIGFPGPK.G 2035 2037
2053	601.7891	1201.5637	1201.5615	1.81	0	58	5.5e-06	1		R.GEPGNIGFPGPK.G 2051 2052
2079	603.8116	1205.6087	1205.6081	0.52	0	(41)	0.00036	1		R.GFPGTPGLPGFK.G 2080
2099	605.7749	1209.5353	1209.5336	1.36	0	(5)	0.6	1		R.GQAGVMGFPGPK.P
2189	611.8095	1221.6045	1221.6030	1.18	0	(33)	0.002	1		R.GFPGTPGLPGFK.G 2188
2191	611.8096	1221.6047	1221.6030	1.38	0	(17)	0.088	1		R.GFPGTPGLPGFK.G 2186
2192	611.8097	1221.6048	1221.6030	1.48	0	54	1.5e-05	1		R.GFPGTPGLPGFK.G 2187 2190
2288	619.8068	1237.5990	1237.5979	0.83	0	(24)	0.0089	1		R.GFPGTPGLPGFK.G 2287
2304	414.2316	1239.6731	1239.6684	3.76	1	7	0.45	1		R.GVVGLPGQRGER.G
2319	621.8032	1241.5918	1241.5888	2.38	0	68	6.8e-07	1		K.GLTGSPGSPGPDGK.T 2318
2366	417.1815	1248.5225	1248.5218	0.57	1	(36)	0.00047	1		R.GDKGETGEQGDR.G
2367	625.2686	1248.5227	1248.5218	0.67	1	47	4.5e-05	1		R.GDKGETGEQGDR.G
2423	629.8002	1257.5858	1257.5837	1.63	0	(63)	2.3e-06	1		K.GLTGSPGSPGPDGK.T 2416 2418 2419 2420 2421 2422 2424 2425 2426 2427
2540	637.7973	1273.5801	1273.5787	1.10	0	(12)	0.25	1		K.GLTGSPGSPGPDGK.T 2539
2686	648.8341	1295.6537	1295.6510	2.04	0	(44)	0.00015	1		R.GFPGLPGPSGEPGK.Q 2685
2694	649.3123	1296.6100	1296.6058	3.17	0	84	4.9e-09	1		R.GESGPSGPAGPTGAR.G 2691 2692 2693
2788	656.8311	1311.6477	1311.6459	1.33	0	(62)	4.1e-06	1		R.GFPGLPGPSGEPGK.Q 2787
2790	656.8315	1311.6485	1311.6459	1.98	0	(33)	0.0029	1		R.GFPGLPGPSGEPGK.Q
2791	656.8319	1311.6493	1311.6459	2.54	0	(46)	0.00016	1		R.GFPGLPGPSGEPGK.Q 2789
2797	657.3085	1312.6024	1312.6008	1.24	0	(49)	1.4e-05	1		R.GESGPSGPAGPTGAR.G
2884	664.8289	1327.6432	1327.6409	1.74	0	(40)	0.00038	1		R.GFPGLPGPSGEPGK.Q 2879 2885
2888	664.8292	1327.6439	1327.6409	2.29	0	65	1.3e-06	1		R.GFPGLPGPSGEPGK.Q 2876 2877 2878 2880 2881 2882 2883 2886 2887 2889 2890
2910	666.8325	1331.6504	1331.6470	2.52	0	87	4.3e-09	1		R.GPSGPQGPSGPPGPK.G 2911 2912
2919	667.3229	1332.6312	1332.6310	0.14	0	(47)	4.6e-05	1		R.GPSGPQGPSGPPGPK.G 2915 2921
2922	667.3251	1332.6357	1332.6310	3.53	0	(83)	1.2e-08	1		R.GPSGPQGPSGPPGPK.G 2914 2916 2917 2918 2920
2932	667.8448	1333.6751	1333.6739	0.96	1	27	0.0047	2		R.GPAGERGSPGPAGPK.G
2972	672.8261	1343.6377	1343.6358	1.41	0	(14)	0.15	1		R.GFPGLPGPSGEPGK.Q
2975	672.8267	1343.6389	1343.6358	2.32	0	(60)	4.6e-06	1		R.GFPGLPGPSGEPGK.Q 2971 2974
2976	672.8268	1343.6390	1343.6358	2.41	0	(46)	0.0001	1		R.GFPGLPGPSGEPGK.Q 2969 2970 2973
2991	674.8298	1347.6451	1347.6419	2.37	0	(34)	0.00091	1		R.GPSGPQGPSGPPGPK.G
2992	674.8301	1347.6456	1347.6419	2.73	0	(70)	2.5e-07	1		R.GPSGPQGPSGPPGPK.G 2990
2995	675.3195	1348.6245	1348.6259	-1.07	0	(56)	5.9e-06	1		R.GPSGPQGPSGPPGPK.G
2996	675.3212	1348.6279	1348.6259	1.46	0	(54)	8.4e-06	1		R.GPSGPQGPSGPPGPK.G
2997	675.3220	1348.6294	1348.6259	2.55	0	(53)	1.2e-05	1		R.GPSGPQGPSGPPGPK.G
2998	675.3221	1348.6297	1348.6259	2.82	0	(59)	3.1e-06	1		R.GPSGPQGPSGPPGPK.G
3071	682.8266	1363.6386	1363.6368	1.32	0	(42)	0.00015	1		R.GPSGPQGPSGPPGPK.G
3076	683.3178	1364.6211	1364.6209	0.16	0	(25)	0.007	1		R.GPSGPQGPSGPPGPK.G
3077	683.3198	1364.6251	1364.6209	3.11	0	(48)	3.7e-05	1		R.GPSGPQGPSGPPGPK.G
3503	725.3540	1448.6935	1448.6896	2.67	0	(46)	2.6e-05	1		R.GEPGPTGLPGPPGER.G
3504	483.9057	1448.6952	1448.6896	3.86	0	(4)	0.39	1		R.GEPGPTGLPGPPGER.G
3551	487.2352	1458.6839	1458.6852	-0.90	0	(27)	0.0038	1		R.GSAGPPGATGFPGAAGR.V 3559
3567	730.3512	1458.6878	1458.6852	1.83	0	118	3.4e-12	1		R.GSAGPPGATGFPGAAGR.V 3552 3553 3554 3555 3556 3557 3558 3560 3561 3562 3563 3564 3565 3566 3568 3569 3570 3571 3573
3572	730.3519	1458.6893	1458.6852	2.83	0	(31)	0.0014	1		R.GSAGPPGATGFPGAAGR.V
3612	733.3495	1464.6844	1464.6845	-0.06	0	(8)	0.19	1		R.GEPGPTGLPGPPGER.G
3613	733.3498	1464.6850	1464.6845	0.36	0	58	1.8e-06	1		R.GEPGPTGLPGPPGER.G 3610 3616 3617 3619 3623
3618	733.3508	1464.6871	1464.6845	1.77	0	(4)	0.39	1		R.GEPGPTGLPGPPGER.G
3621	733.3510	1464.6875	1464.6845	2.02	0	(1)	0.88	1		R.GEPGPTGLPGPPGER.G 3622
3669	737.8642	1473.7138	1473.7100	2.61	0	(50)	3.3e-05	1		R.PGEVGPPGPPGPAGEK.G
3678	738.3491	1474.6837	1474.6801	2.44	0	(32)	0.0012	1		R.GSAGPPGATGFPGAAGR.V 3677
3710	741.3475	1480.6804	1480.6794	0.65	0	(14)	0.045	1		R.GEPGPTGLPGPPGER.G 3709
3711	741.3493	1480.6841	1480.6794	3.12	0	(0)	0.99	1		R.GEPGPTGLPGPPGER.G
3712	741.3498	1480.6850	1480.6794	3.79	0	(7)	0.25	1		R.GEPGPTGLPGPPGER.G
3757	745.8598	1489.7051	1489.7049	0.10	0	56	9.3e-06	1		R.PGEVGPPGPPGPAGEK.G 3759
3760	745.8618	1489.7091	1489.7049	2.80	0	(55)	1e-05	2		R.PGEVGPPGPPGPAGEK.G
3810	749.3461	1496.6776	1496.6743	2.16	0	(7)	0.2	1		R.GEPGPTGLPGPPGER.G
3856	753.8583	1505.7021	1505.6998	1.52	0	(16)	0.079	1		R.PGEVGPPGPPGPAGEK.G
3857	753.8586	1505.7027	1505.6998	1.93	0	(48)	5.2e-05	2		R.PGEVGPPGPPGPAGEK.G
3858	753.8594	1505.7043	1505.6998	2.99	0	(31)	0.0026	3		R.PGEVGPPGPPGPAGEK.G 3859
3860	753.8600	1505.7055	1505.6998	3.80	0	(13)	0.16	1		R.PGEVGPPGPPGPAGEK.G
4251	783.8779	1565.7413	1565.7434	-1.34	0	(29)	0.0012	1		R.GPPGESGAAGPAGPIGSR.G 4250
4252	522.9221	1565.7443	1565.7434	0.60	0	(64)	3.9e-07	1		R.GPPGESGAAGPAGPIGSR.G
4254	783.8799	1565.7453	1565.7434	1.23	0	88	1.7e-09	1		R.GPPGESGAAGPAGPIGSR.G 4249 4253 4255 4256 4257 4258 4259
4379	791.8767	1581.7389	1581.7383	0.34	0	(39)	0.00012	1		R.GPPGESGAAGPAGPIGSR.G 4385
4384	791.8786	1581.7427	1581.7383	2.74	0	(72)	6.4e-08	1		R.GPPGESGAAGPAGPIGSR.G 4378 4380 4381 4383
4420	793.3920	1584.7694	1584.7645	3.09	0	77	4.4e-08	1		K.GANGAPGIAGAPGFPGAR.G 4419
4437	793.8843	1585.7540	1585.7485	3.48	0	(60)	5.2e-06	1		K.GANGAPGIAGAPGFPGAR.G 4424 4425 4426 4427 4428 4429 4430 4431 4432 4433 4434 4435 4436 4438
4674	809.3983	1616.7821	1616.7795	1.61	1	40	0.00034	3		R.GFSGLDGAKGDSGPAGPK.G
4913	552.6051	1654.7935	1654.7911	1.45	1	(33)	0.0021	1		K.GSPGEAGRPGEAGLPGAK.G
4917	828.4061	1654.7976	1654.7911	3.93	1	50	4.2e-05	1		K.GSPGEAGRPGEAGLPGAK.G 4912 4915 4916
4918	552.6066	1654.7979	1654.7911	4.11	1	(49)	5.3e-05	1		K.GSPGEAGRPGEAGLPGAK.G
5011	836.4028	1670.7911	1670.7860	3.06	1	(29)	0.0026	1		K.GSPGEAGRPGEAGLPGAK.G
5386	868.4338	1734.8531	1734.8537	-0.32	1	51	3.3e-05	1		R.GHNGLDGLKGQPGAPGVK.G
5387	579.2919	1734.8540	1734.8537	0.16	1	(20)	0.039	1		R.GHNGLDGLKGQPGAPGVK.G
5433	581.9568	1742.8487	1742.8449	2.21	1	12	0.17	1		K.GARGSAGPPGATGFPGAAGR.V
5468	583.9553	1748.8440	1748.8442	-0.14	1	22	0.0078	1		R.GARGEPGPTGLPGPPGER.G
5569	883.4310	1764.8474	1764.8544	-3.96	1	0	3.3	1		R.GFPGERGVQGPPGPAGPR.G
5937	607.9666	1820.8778	1820.8765	0.71	1	8	0.15	1	U	K.RGQNGEPGSAGPTGPPGLR.G
5951	912.4078	1822.8010	1822.7970	2.21	0	69	3.3e-07	1		K.GEPGSAGPQGPPGPSGEEGK.R 5953
5952	912.4100	1822.8055	1822.7970	4.69	0	(19)	0.028	1		K.GEPGSAGPQGPPGPSGEEGK.R
5960	912.9689	1823.9232	1823.9167	3.58	0	50	1.3e-05	1		R.VGPPGPSGNAGPPGPPGPVGK.E
5961	912.9694	1823.9243	1823.9167	4.19	0	(22)	0.0084	1		R.VGPPGPSGNAGPPGPPGPVGK.E
5964	609.3060	1824.8961	1824.9007	-2.52	0	(4)	0.5	1		R.VGPPGPSGNAGPPGPPGPVGK.E
5965	913.4587	1824.9028	1824.9007	1.17	0	(45)	3.6e-05	1		R.VGPPGPSGNAGPPGPPGPVGK.E
6093	614.3109	1839.9109	1839.9116	-0.36	0	(15)	0.04	1		R.VGPPGPSGNAGPPGPPGPVGK.E
6095	614.3126	1839.9159	1839.9116	2.33	0	(27)	0.0026	1		R.VGPPGPSGNAGPPGPPGPVGK.E
6097	920.9665	1839.9184	1839.9116	3.73	0	(42)	7.9e-05	1		R.VGPPGPSGNAGPPGPPGPVGK.E 6094 6096
6102	921.4551	1840.8957	1840.8956	0.08	0	(6)	0.29	1		R.VGPPGPSGNAGPPGPPGPVGK.E
6103	614.6398	1840.8977	1840.8956	1.13	0	(26)	0.0034	1		R.VGPPGPSGNAGPPGPPGPVGK.E
6104	921.4576	1840.9006	1840.8956	2.73	0	(7)	0.25	1		R.VGPPGPSGNAGPPGPPGPVGK.E
6105	921.4584	1840.9023	1840.8956	3.66	0	(49)	1.6e-05	1		R.VGPPGPSGNAGPPGPPGPVGK.E
6220	619.9713	1856.8921	1856.8905	0.87	0	(11)	0.091	1		R.VGPPGPSGNAGPPGPPGPVGK.E 6222
6221	929.4539	1856.8932	1856.8905	1.43	0	(33)	0.00061	1		R.VGPPGPSGNAGPPGPPGPVGK.E
6223	929.4553	1856.8961	1856.8905	3.01	0	(11)	0.099	1		R.VGPPGPSGNAGPPGPPGPVGK.E
6315	937.4527	1872.8908	1872.8854	2.89	0	(21)	0.01	1		R.VGPPGPSGNAGPPGPPGPVGK.E
6316	937.4529	1872.8912	1872.8854	3.09	0	(25)	0.0043	1		R.VGPPGPSGNAGPPGPPGPVGK.E
6486	636.9762	1907.9068	1907.9086	-0.95	1	9	0.12	5		R.GERGPPGESGAAGPAGPIGSR.G
6856	660.6418	1978.9035	1978.8981	2.76	1	21	0.017	1		K.GEPGSAGPQGPPGPSGEEGKR.G
6860	660.9692	1979.8859	1979.8821	1.92	1	(8)	0.4	2		K.GEPGSAGPQGPPGPSGEEGKR.G
6995	1004.9970	2007.9795	2007.9875	-4.01	1	(1)	1.5	1		K.TGPPGPAGQDGRPGPPGPPGAR.G
7147	679.3333	2034.9781	2034.9759	1.08	0	(18)	0.027	1		R.GEVGPAGPNGFAGPAGAAGQPGAK.G
7150	1018.4973	2034.9801	2034.9759	2.04	0	(66)	5.1e-07	1		R.GEVGPAGPNGFAGPAGAAGQPGAK.G
7176	681.3290	2040.9651	2040.9614	1.84	1	45	5.3e-05	1		K.TGPPGPAGQDGRPGPPGPPGAR.G 7175
7177	681.3295	2040.9666	2040.9614	2.55	1	(2)	1.2	3		K.TGPPGPAGQDGRPGPPGPPGAR.G
7221	1024.9883	2047.9620	2047.9559	2.97	1	13	0.071	1		R.GEPGPTGLPGPPGERGPAGER.G
7241	1026.0039	2049.9933	2049.9868	3.14	0	(53)	1.8e-05	1		R.GEVGPAGPNGFAGPAGAAGQPGAK.G
7249	684.6653	2050.9742	2050.9708	1.64	0	(45)	0.00012	1		R.GEVGPAGPNGFAGPAGAAGQPGAK.G 7248
7250	684.6655	2050.9746	2050.9708	1.82	0	(34)	0.0015	1		R.GEVGPAGPNGFAGPAGAAGQPGAK.G
7253	1026.4955	2050.9764	2050.9708	2.72	0	(38)	0.00052	1		R.GEVGPAGPNGFAGPAGAAGQPGAK.G
7254	1026.4955	2050.9764	2050.9708	2.72	0	(57)	7.3e-06	1		R.GEVGPAGPNGFAGPAGAAGQPGAK.G
7255	1026.4963	2050.9781	2050.9708	3.55	0	(76)	8.5e-08	1		R.GEVGPAGPNGFAGPAGAAGQPGAK.G 7251 7252
7258	1026.9856	2051.9566	2051.9548	0.87	0	89	4.1e-09	1		R.GEVGPAGPNGFAGPAGAAGQPGAK.G
7259	684.9936	2051.9589	2051.9548	2.00	0	(54)	1.4e-05	1		R.GEVGPAGPNGFAGPAGAAGQPGAK.G
7260	1026.9874	2051.9603	2051.9548	2.66	0	(35)	0.0012	1		R.GEVGPAGPNGFAGPAGAAGQPGAK.G
7278	686.3328	2055.9766	2055.9723	2.13	1	(21)	0.016	1		K.TGPPGPAGQDGRPGPPGPPGAR.G
7283	686.6596	2056.9570	2056.9563	0.34	1	(12)	0.12	1		K.TGPPGPAGQDGRPGPPGPPGAR.G 7284 7288 7291 7294 7297 7298
7296	686.6611	2056.9616	2056.9563	2.57	1	(26)	0.0042	2		K.TGPPGPAGQDGRPGPPGPPGAR.G 7281 7287 7292 7295 7301
7300	1029.4890	2056.9635	2056.9563	3.50	1	(23)	0.0087	1		K.TGPPGPAGQDGRPGPPGPPGAR.G
7376	1034.4858	2066.9571	2066.9658	-4.18	0	(21)	0.047	1		R.GEVGPAGPNGFAGPAGAAGQPGAK.G
7377	689.9979	2066.9718	2066.9658	2.91	0	(34)	0.0013	1		R.GEVGPAGPNGFAGPAGAAGQPGAK.G
7387	1034.9822	2067.9498	2067.9498	0.02	0	(54)	1.6e-05	1		R.GEVGPAGPNGFAGPAGAAGQPGAK.G
7388	690.3243	2067.9512	2067.9498	0.69	0	(42)	0.00023	1		R.GEVGPAGPNGFAGPAGAAGQPGAK.G
7390	1034.9846	2067.9547	2067.9498	2.38	0	(76)	9.5e-08	1		R.GEVGPAGPNGFAGPAGAAGQPGAK.G 7389
7391	1034.9858	2067.9571	2067.9498	3.56	0	(68)	6.2e-07	1		R.GEVGPAGPNGFAGPAGAAGQPGAK.G
7414	691.9919	2072.9538	2072.9512	1.26	1	(17)	0.038	2		K.TGPPGPAGQDGRPGPPGPPGAR.G 7418
7417	691.9929	2072.9569	2072.9512	2.77	1	(10)	0.2	1		K.TGPPGPAGQDGRPGPPGPPGAR.G
7419	691.9937	2072.9593	2072.9512	3.91	1	(15)	0.065	2		K.TGPPGPAGQDGRPGPPGPPGAR.G
7516	1045.0084	2088.0023	2087.9985	1.83	0	(44)	8.8e-05	7		K.GSPGADGPAGSPGTPGPQGIAGQR.G
7517	697.0084	2088.0034	2087.9985	2.38	0	(37)	0.00042	3		K.GSPGADGPAGSPGTPGPQGIAGQR.G
7524	697.3237	2088.9494	2088.9461	1.55	1	(1)	1.5	2		K.TGPPGPAGQDGRPGPPGPPGAR.G
7528	1045.4976	2088.9806	2088.9825	-0.92	0	(53)	9.2e-06	2		K.GSPGADGPAGSPGTPGPQGIAGQR.G
7529	697.3359	2088.9858	2088.9825	1.59	0	(28)	0.0032	3		K.GSPGADGPAGSPGTPGPQGIAGQR.G
7530	1045.5007	2088.9869	2088.9825	2.12	0	(74)	7.7e-08	3		K.GSPGADGPAGSPGTPGPQGIAGQR.G
7531	697.3372	2088.9898	2088.9825	3.51	0	(20)	0.021	2		K.GSPGADGPAGSPGTPGPQGIAGQR.G
7537	697.6637	2089.9693	2089.9665	1.33	0	(27)	0.0046	4		K.GSPGADGPAGSPGTPGPQGIAGQR.G
7540	1045.9941	2089.9737	2089.9665	3.46	0	(64)	1e-06	3		K.GSPGADGPAGSPGTPGPQGIAGQR.G 7538
7620	701.6650	2101.9733	2101.9705	1.31	0	(28)	0.0063	1		R.GEPGPPGPAGFAGPPGADGQPGAK.G
7629	702.3388	2103.9946	2103.9934	0.57	0	(20)	0.025	3		K.GSPGADGPAGSPGTPGPQGIAGQR.G
7630	1053.0052	2103.9959	2103.9934	1.21	0	(40)	0.00024	2		K.GSPGADGPAGSPGTPGPQGIAGQR.G
7631	1053.0057	2103.9969	2103.9934	1.68	0	(12)	0.13	3		K.GSPGADGPAGSPGTPGPQGIAGQR.G
7632	1053.0062	2103.9979	2103.9934	2.14	0	(66)	5.7e-07	7		K.GSPGADGPAGSPGTPGPQGIAGQR.G 7633
7639	702.6656	2104.9751	2104.9774	-1.09	0	(15)	0.053	2		K.GSPGADGPAGSPGTPGPQGIAGQR.G
7642	1053.4974	2104.9803	2104.9774	1.39	0	(57)	4.7e-06	2		K.GSPGADGPAGSPGTPGPQGIAGQR.G 7641
7643	702.6677	2104.9813	2104.9774	1.87	0	(29)	0.003	6		K.GSPGADGPAGSPGTPGPQGIAGQR.G 7644
7654	1053.9902	2105.9659	2105.9614	2.14	0	(51)	1.8e-05	2		K.GSPGADGPAGSPGTPGPQGIAGQR.G
7655	702.9965	2105.9676	2105.9614	2.92	0	(10)	0.26	3		K.GSPGADGPAGSPGTPGPQGIAGQR.G
7724	1059.5011	2116.9876	2116.9814	2.94	0	(68)	1e-06	1		R.GEPGPPGPAGFAGPPGADGQPGAK.G
7731	706.9964	2117.9674	2117.9654	0.91	0	(23)	0.02	1		R.GEPGPPGPAGFAGPPGADGQPGAK.G
7732	706.9974	2117.9705	2117.9654	2.38	0	(43)	0.00022	1		R.GEPGPPGPAGFAGPPGADGQPGAK.G
7733	1059.9944	2117.9742	2117.9654	4.14	0	95	1.2e-09	1		R.GEPGPPGPAGFAGPPGADGQPGAK.G
7750	1061.0026	2119.9906	2119.9883	1.07	0	(71)	1.9e-07	3		K.GSPGADGPAGSPGTPGPQGIAGQR.G
7757	1061.4935	2120.9725	2120.9723	0.09	0	(56)	4.8e-06	1		K.GSPGADGPAGSPGTPGPQGIAGQR.G 7758 7760
7759	707.9991	2120.9756	2120.9723	1.55	0	(17)	0.049	8		K.GSPGADGPAGSPGTPGPQGIAGQR.G
7765	708.3268	2121.9585	2121.9563	1.03	0	(19)	0.035	6		K.GSPGADGPAGSPGTPGPQGIAGQR.G
7767	1061.9880	2121.9615	2121.9563	2.45	0	79	3.2e-08	3		K.GSPGADGPAGSPGTPGPQGIAGQR.G 7766
7768	1061.9897	2121.9649	2121.9563	4.06	0	(39)	0.00035	3		K.GSPGADGPAGSPGTPGPQGIAGQR.G
7852	712.0010	2132.9813	2132.9763	2.31	0	(38)	0.0013	1		R.GEPGPPGPAGFAGPPGADGQPGAK.G
7853	1067.4985	2132.9825	2132.9763	2.89	0	(50)	8.4e-05	1		R.GEPGPPGPAGFAGPPGADGQPGAK.G 7854
7864	712.3293	2133.9660	2133.9604	2.66	0	(44)	0.00019	1		R.GEPGPPGPAGFAGPPGADGQPGAK.G 7862 7866
7865	1067.9904	2133.9662	2133.9604	2.72	0	(3)	2	1		R.GEPGPPGPAGFAGPPGADGQPGAK.G
7867	1067.9908	2133.9671	2133.9604	3.18	0	(54)	1.6e-05	1		R.GEPGPPGPAGFAGPPGADGQPGAK.G 7863 7868
7869	1067.9910	2133.9674	2133.9604	3.29	0	(55)	1.5e-05	1		R.GEPGPPGPAGFAGPPGADGQPGAK.G
7870	1067.9915	2133.9684	2133.9604	3.75	0	(9)	0.49	1		R.GEPGPPGPAGFAGPPGADGQPGAK.G
7963	1075.4967	2148.9789	2148.9713	3.53	0	(52)	2.6e-05	1		R.GEPGPPGPAGFAGPPGADGQPGAK.G
7967	717.6597	2149.9572	2149.9553	0.88	0	(48)	7.2e-05	1		R.GEPGPPGPAGFAGPPGADGQPGAK.G
7968	1075.9893	2149.9640	2149.9553	4.04	0	(25)	0.014	1		R.GEPGPPGPAGFAGPPGADGQPGAK.G
8244	734.0273	2199.0602	2199.0556	2.07	1	(35)	0.0019	1		R.GETGPAGRPGEVGPPGPPGPAGEK.G
8245	1100.5376	2199.0606	2199.0556	2.27	1	48	9.2e-05	1		R.GETGPAGRPGEVGPPGPPGPAGEK.G
8246	734.0283	2199.0631	2199.0556	3.40	1	(11)	0.52	1		R.GETGPAGRPGEVGPPGPPGPAGEK.G
8310	738.9962	2213.9666	2213.9608	2.65	0	(25)	0.0059	1		K.GDAGAPGAPGSQGAPGLQGMPGER.G
8313	1108.4811	2214.9476	2214.9448	1.28	0	(94)	6.5e-10	1		K.GDAGAPGAPGSQGAPGLQGMPGER.G
8316	1108.4823	2214.9500	2214.9448	2.38	0	(37)	0.00038	1		K.GDAGAPGAPGSQGAPGLQGMPGER.G 8314 8315
8323	739.3579	2215.0519	2215.0506	0.60	1	(2)	3.5	1		R.GETGPAGRPGEVGPPGPPGPAGEK.G
8326	739.3600	2215.0583	2215.0506	3.50	1	(30)	0.0062	2		R.GETGPAGRPGEVGPPGPPGPAGEK.G 8321 8325
8333	739.6506	2215.9299	2215.9288	0.50	0	(27)	0.0036	1		K.GDAGAPGAPGSQGAPGLQGMPGER.G
8334	1108.9753	2215.9361	2215.9288	3.32	0	102	1e-10	1		K.GDAGAPGAPGSQGAPGLQGMPGER.G
8399	744.6905	2231.0496	2231.0455	1.86	1	(13)	0.28	2		R.GETGPAGRPGEVGPPGPPGPAGEK.G
8400	744.6910	2231.0511	2231.0455	2.52	1	(20)	0.064	2		R.GETGPAGRPGEVGPPGPPGPAGEK.G
8401	1116.5347	2231.0548	2231.0455	4.17	1	(35)	0.0018	1		R.GETGPAGRPGEVGPPGPPGPAGEK.G
8473	750.0233	2247.0479	2247.0404	3.35	1	(10)	0.62	2		R.GETGPAGRPGEVGPPGPPGPAGEK.G
8511	752.6893	2255.0462	2255.0455	0.31	1	1	2.8	3		R.GFPGLPGPSGEPGKQGPSGSSGER.G
8540	755.0572	2262.1497	2262.1393	4.60	0	(27)	0.0021	1		K.GDAGPPGPAGPTGAPGPIGNVGAPGPK.G
8547	1132.5726	2263.1307	2263.1233	3.26	0	(28)	0.0017	1		K.GDAGPPGPAGPTGAPGPIGNVGAPGPK.G
8548	755.3842	2263.1308	2263.1233	3.31	0	(19)	0.012	1		K.GDAGPPGPAGPTGAPGPIGNVGAPGPK.G
8629	760.3868	2278.1387	2278.1342	1.95	0	(20)	0.0099	1		K.GDAGPPGPAGPTGAPGPIGNVGAPGPK.G
8630	1140.0770	2278.1395	2278.1342	2.31	0	(36)	0.00024	1		K.GDAGPPGPAGPTGAPGPIGNVGAPGPK.G
8631	1140.0774	2278.1402	2278.1342	2.63	0	(21)	0.0083	1		K.GDAGPPGPAGPTGAPGPIGNVGAPGPK.G
8632	760.3875	2278.1405	2278.1342	2.76	0	50	1e-05	1		K.GDAGPPGPAGPTGAPGPIGNVGAPGPK.G
8635	760.7150	2279.1233	2279.1183	2.19	0	(13)	0.05	1		K.GDAGPPGPAGPTGAPGPIGNVGAPGPK.G
8636	760.7151	2279.1234	2279.1183	2.27	0	(22)	0.0061	1		K.GDAGPPGPAGPTGAPGPIGNVGAPGPK.G
8637	1140.5693	2279.1241	2279.1183	2.57	0	(47)	1.9e-05	1		K.GDAGPPGPAGPTGAPGPIGNVGAPGPK.G
8639	1140.5695	2279.1244	2279.1183	2.68	0	(19)	0.012	1		K.GDAGPPGPAGPTGAPGPIGNVGAPGPK.G 8641
8640	760.7155	2279.1245	2279.1183	2.75	0	(40)	0.0001	1		K.GDAGPPGPAGPTGAPGPIGNVGAPGPK.G
8723	1148.0751	2294.1356	2294.1292	2.80	0	(25)	0.0032	1		K.GDAGPPGPAGPTGAPGPIGNVGAPGPK.G
8724	765.7192	2294.1359	2294.1292	2.93	0	(14)	0.038	1		K.GDAGPPGPAGPTGAPGPIGNVGAPGPK.G
8725	1148.0753	2294.1361	2294.1292	3.02	0	(14)	0.039	1		K.GDAGPPGPAGPTGAPGPIGNVGAPGPK.G
8726	1148.0765	2294.1385	2294.1292	4.08	0	(3)	0.51	1		K.GDAGPPGPAGPTGAPGPIGNVGAPGPK.G
8732	1148.5653	2295.1161	2295.1132	1.26	0	(28)	0.0018	1		K.GDAGPPGPAGPTGAPGPIGNVGAPGPK.G
8734	1148.5663	2295.1180	2295.1132	2.11	0	(18)	0.014	1		K.GDAGPPGPAGPTGAPGPIGNVGAPGPK.G
8735	1148.5666	2295.1187	2295.1132	2.43	0	(17)	0.019	1		K.GDAGPPGPAGPTGAPGPIGNVGAPGPK.G
8736	766.0470	2295.1192	2295.1132	2.61	0	(8)	0.17	1		K.GDAGPPGPAGPTGAPGPIGNVGAPGPK.G
8737	766.0473	2295.1201	2295.1132	3.01	0	(25)	0.0035	1		K.GDAGPPGPAGPTGAPGPIGNVGAPGPK.G 8731 8738
8770	768.0156	2301.0249	2301.0146	4.48	0	18	0.063	1		R.GEPGPPGPAGAAGPAGNPGADGQPGAK.G
8821	1156.0721	2310.1297	2310.1241	2.45	0	(6)	0.28	1		K.GDAGPPGPAGPTGAPGPIGNVGAPGPK.G
8822	1156.0740	2310.1334	2310.1241	4.03	0	(21)	0.0073	1		K.GDAGPPGPAGPTGAPGPIGNVGAPGPK.G
8827	1156.5632	2311.1119	2311.1081	1.65	0	(8)	0.15	2		K.GDAGPPGPAGPTGAPGPIGNVGAPGPK.G
8828	1156.5641	2311.1136	2311.1081	2.39	0	(12)	0.058	1		K.GDAGPPGPAGPTGAPGPIGNVGAPGPK.G
8829	771.3790	2311.1151	2311.1081	3.02	0	(4)	0.38	1		K.GDAGPPGPAGPTGAPGPIGNVGAPGPK.G
9163	804.0531	2409.1375	2409.1309	2.72	1	(35)	0.0013	1		R.GEVGPAGPNGFAGPAGAAGQPGAKGER.G 9164
9167	804.0842	2409.2309	2409.2262	1.94	2	1	0.81	1		R.GPAGPSGPAGKDGRSGHPGTVGPAGIR.-
9170	1206.0684	2410.1222	2410.1149	3.00	1	93	1.9e-09	1		R.GEVGPAGPNGFAGPAGAAGQPGAKGER.G
9171	804.3813	2410.1222	2410.1149	3.02	1	(48)	6e-05	1		R.GEVGPAGPNGFAGPAGAAGQPGAKGER.G
9196	807.0761	2418.2063	2418.2074	-0.45	2	1	7	1		R.PGERGPPGPQGARGLPGTAGLPGMK.G
9225	1213.0731	2424.1317	2424.1418	-4.19	1	(4)	1.4	2		R.GEVGPAGPNGFAGPAGAAGQPGAKGER.G
9358	820.4072	2458.1999	2458.2062	-2.57	2	3	0.49	1	U	R.GASGPAGARGPNGDSGRPGEPGLVGPR.P
9818	1298.1291	2594.2437	2594.2474	-1.39	1	8	0.16	1		R.GPPGESGAAGPAGPIGSRGPSGPPGPDGNK.G
10041	896.4232	2686.2478	2686.2372	3.95	1	(25)	0.017	1		R.GAPGDRGEPGPPGPAGFAGPPGADGQPGAK.G
10042	896.7496	2687.2269	2687.2212	2.11	1	(24)	0.014	1		R.GAPGDRGEPGPPGPAGFAGPPGADGQPGAK.G
10085	901.7541	2702.2404	2702.2321	3.07	1	(22)	0.028	1		R.GAPGDRGEPGPPGPAGFAGPPGADGQPGAK.G
10086	902.0820	2703.2241	2703.2161	2.94	1	41	0.00034	1		R.GAPGDRGEPGPPGPAGFAGPPGADGQPGAK.G 10087
10126	907.0848	2718.2325	2718.2271	2.01	1	(31)	0.0027	1		R.GAPGDRGEPGPPGPAGFAGPPGADGQPGAK.G
10128	907.4116	2719.2130	2719.2111	0.73	1	(38)	0.00063	1		R.GAPGDRGEPGPPGPAGFAGPPGADGQPGAK.G
10394	713.8363	2851.3161	2851.3261	-3.50	1	5	0.44	1		K.GEQGPAGPPGFQGLPGPAGTTGEVGKPGER.G
10418	955.8099	2864.4080	2864.4166	-3.00	1	20	0.017	1		K.GPKGENGVVGPTGPVGAAGPSGPNGPPGPAGSR.E
10642	983.7793	2948.3161	2948.3061	3.39	1	21	0.05	1		R.GEPGPPGPAGFAGPPGADGQPGAKGEPGDAGAK.G
10694	992.7870	2975.3393	2975.3282	3.73	0	(5)	1.6	9		K.GPPGASGAPGPQGFQGPAGEPGEPGQTGPAGAR.G
10696	993.1161	2976.3264	2976.3122	4.77	0	(8)	0.77	3		K.GPPGASGAPGPQGFQGPAGEPGEPGQTGPAGAR.G
10699	993.4415	2977.3026	2977.2962	2.13	0	16	0.18	6		K.GPPGASGAPGPQGFQGPAGEPGEPGQTGPAGAR.G
10819	1010.1713	3027.4921	3027.4786	4.49	0	17	0.021	7	U	K.GPNGEPGTAGPPGTPGPQGLLGAPGILGLPGSR.G
11088	1076.8311	3227.4713	3227.4604	3.40	1	6	0.53	1	U	R.GPSGPPGPDGNKGEPGVVGAPGNAGPSGPGGLPGER.G
11108	1082.5084	3244.5034	3244.5167	-4.09	2	0	6.5	7		K.GDAGAPGAPGSQGAPGLQGMPGERGAAGLPGPKGDR.G
11117	1086.1663	3255.4770	3255.4851	-2.51	2	3	0.55	1		R.GQAGVMGFPGPKPGEQGAPGDLGAPGPSGARGER.G
11126	1087.1289	3258.3649	3258.3604	1.39	1	(38)	0.00041	1		R.GSNGAPGNDGAKGDAGAPGAPGSQGAPGLQGMPGER.G
11127	1087.1300	3258.3682	3258.3604	2.40	1	(28)	0.004	1		R.GSNGAPGNDGAKGDAGAPGAPGSQGAPGLQGMPGER.G
11128	1087.4574	3259.3504	3259.3444	1.84	1	57	5.6e-06	1		R.GSNGAPGNDGAKGDAGAPGAPGSQGAPGLQGMPGER.G
11149	1092.4608	3274.3606	3274.3553	1.63	1	(17)	0.018	1		R.GSNGAPGNDGAKGDAGAPGAPGSQGAPGLQGMPGER.G
11150	1092.4609	3274.3610	3274.3553	1.74	1	(40)	9.5e-05	1		R.GSNGAPGNDGAKGDAGAPGAPGSQGAPGLQGMPGER.G
M00003 Mass: 122714 Score: 9193 Matches: 572(403) Sequences: 92(67) emPAI: 141.78
>cu|M00003|COL1_COW Bos
Query	Observed	Mr(expt)	Mr(calc)	ppm	Miss	Score	Expect	Rank	Unique	Peptide
85	369.6927	737.3709	737.3708	0.09	0	34	0.00084	1		R.GPPGPPGK.A 86
96	372.2061	742.3977	742.3974	0.53	0	36	0.00088	1		R.GAAGIPGGK.G 97
98	372.6855	743.3564	743.3562	0.28	0	18	0.035	1		R.GETGPAGR.P
128	379.6945	757.3744	757.3719	3.37	0	43	0.00012	1		R.GLPGADGR.A 125 126 127
130	380.2040	758.3935	758.3923	1.65	0	(20)	0.016	1		R.GAAGIPGGK.G
150	384.2060	766.3975	766.3974	0.18	0	18	0.038	1		R.GAPGPAGPK.G 149
152	385.1957	768.3769	768.3766	0.40	0	25	0.0053	1		K.GDAGPAGPK.G
185	392.2033	782.3921	782.3923	-0.27	0	(14)	0.16	1		R.GAPGPAGPK.G
186	392.2045	782.3944	782.3923	2.70	0	(8)	0.6	1		R.GAPGPAGPK.G
191	392.2221	782.4297	782.4286	1.37	0	(21)	0.036	1		R.GAAGLPGPK.G
195	392.2228	782.4311	782.4286	3.16	0	42	0.00025	1		R.GAAGLPGPK.G 187 188 189 190 192 193 194
200	393.1985	784.3825	784.3828	-0.30	0	40	0.0002	1		R.GDQGPVGR.S 201
252	400.2193	798.4240	798.4236	0.59	0	(16)	0.1	1		R.GAAGLPGPK.G
253	400.2195	798.4244	798.4236	1.06	0	(41)	0.0003	1		R.GAAGLPGPK.G 251
255	400.7042	799.3938	799.3937	0.22	1	11	0.49	1		K.PGRPGER.G
256	400.7229	799.4313	799.4300	1.60	1	0	1.7	1		R.EGLRGPR.G
385	426.2172	850.4198	850.4185	1.58	0	(34)	0.00085	1		R.GFSGLDGAK.G 383 384 386
391	426.7201	851.4256	851.4250	0.78	0	(35)	0.0012	1		R.GPPGPQGAR.G 388 389 390
395	427.2120	852.4094	852.4090	0.48	0	44	0.00017	1		R.GPPGPQGAR.G 394 396
435	434.2136	866.4126	866.4134	-0.96	0	53	1e-05	1		R.GFSGLDGAK.G
450	434.7356	867.4567	867.4563	0.50	0	48	3.2e-05	1		R.VGAPGPAGAR.G 442 443 444 445 446 447 448 449 451 452 453 454 455 457
511	441.7614	881.5082	881.5083	-0.12	0	(25)	0.0067	1		R.GVVGLPGQR.G
515	442.2536	882.4927	882.4923	0.44	0	(34)	0.00075	1		R.GVVGLPGQR.G
522	443.7227	885.4308	885.4304	0.35	0	48	4e-05	1		R.GSEGPQGVR.G 521
527	444.2145	886.4145	886.4145	0.01	0	(46)	4.8e-05	1		R.GSEGPQGVR.G
538	446.7548	891.4950	891.4926	2.60	0	52	9.5e-06	1		R.PGPIGPAGAR.G 537
554	448.2352	894.4558	894.4559	-0.10	0	(9)	0.22	4		R.GPAGPSGPAGK.D 553 555
568	449.7591	897.5036	897.5032	0.44	0	52	1.3e-05	1		R.GVVGLPGQR.G 567
573	450.2512	898.4879	898.4872	0.71	0	(44)	8.1e-05	1		R.GVVGLPGQR.G 571 572 574 575
599	454.7508	907.4870	907.4876	-0.65	0	(13)	0.071	1		R.PGPIGPAGAR.G
603	454.7513	907.4880	907.4876	0.50	0	(41)	0.00012	1		R.PGPIGPAGAR.G 600 601 602 604 605 606 607
619	456.2329	910.4513	910.4508	0.47	0	25	0.021	1		R.GHNGLDGLK.G
620	456.2329	910.4513	910.4509	0.52	0	19	0.079	5		R.GPAGPSGPAGK.D
657	462.7480	923.4814	923.4825	-1.15	0	(25)	0.0054	1		R.PGPIGPAGAR.G
673	464.2305	926.4464	926.4458	0.66	0	50	7.4e-05	3		R.GPPGSAGSPGK.G
689	467.7406	933.4666	933.4668	-0.28	0	(20)	0.021	2		R.PGPPGPPGAR.G
731	475.1965	948.3785	948.3785	0.05	0	30	0.0019	1		K.GETGEQGDR.G
736	475.7384	949.4622	949.4618	0.46	0	54	7.1e-06	1		R.PGPPGPPGAR.G 735 737
780	481.7489	961.4832	961.4829	0.34	1	24	0.0047	1		K.GEKGETGLR.G
1235	537.7390	1073.4634	1073.4625	0.77	0	28	0.0029	1		K.GNSGEPGAPGSK.G
1237	537.7493	1073.4841	1073.4812	2.73	0	18	0.027	1		R.PGEPGLMGPR.P
1310	545.2805	1088.5465	1088.5462	0.26	1	10	0.17	1		R.GAAGIPGGKGEK.G
1333	548.2572	1094.4999	1094.4993	0.54	0	38	0.00053	1		R.GPSGPPGPDGNK.G
1389	550.7526	1099.4907	1099.4894	1.17	0	(37)	0.00098	1		R.EGAPGAEGSPGR.D 1390
1421	553.2920	1104.5694	1104.5676	1.64	0	60	2.1e-06	1		R.GVQGPPGPAGPR.G 1410 1411 1415 1416 1417 1419 1420 1424
1425	553.2927	1104.5709	1104.5676	2.96	0	(44)	7.1e-05	1		R.GVQGPPGPAGPR.G 1412 1413 1414 1418 1422 1423
1431	553.7831	1105.5517	1105.5516	0.09	0	(21)	0.015	1		R.GVQGPPGPAGPR.G 1432 1433
1437	553.7842	1105.5539	1105.5516	2.07	0	(57)	3.7e-06	1		R.GVQGPPGPAGPR.G 1434 1435 1436
1462	556.2842	1110.5538	1110.5530	0.69	1	3	0.86	1		R.GPRGDQGPVGR.S
1466	556.7764	1111.5382	1111.5370	1.02	1	(2)	1.1	1		R.GPRGDQGPVGR.S
1477	558.7497	1115.4848	1115.4843	0.45	0	54	1.7e-05	1		R.EGAPGAEGSPGR.D 1478
1528	561.2886	1120.5627	1120.5625	0.15	0	(25)	0.0069	1		R.GVQGPPGPAGPR.G 1530
1534	561.7811	1121.5476	1121.5466	0.92	0	(34)	0.00079	1		R.GVQGPPGPAGPR.G
1547	563.2697	1124.5249	1124.5211	3.38	0	67	4.4e-07	1		K.TGPPGPAGQDGR.P 1546
1553	563.7603	1125.5061	1125.5051	0.88	0	(47)	3.9e-05	1		K.TGPPGPAGQDGR.P 1552 1554
1568	564.2825	1126.5505	1126.5480	2.27	1	(1)	1.4	1		R.GPRGDQGPVGR.S
1571	376.5322	1126.5749	1126.5731	1.56	1	(6)	0.99	1		R.GAAGLPGPKGDR.G
1572	564.2959	1126.5772	1126.5731	3.69	1	47	7.3e-05	1		R.GAAGLPGPKGDR.G
1573	376.5331	1126.5773	1126.5731	3.76	1	(20)	0.041	1		R.GAAGLPGPKGDR.G
1636	569.2869	1136.5593	1136.5575	1.62	0	(9)	0.44	1		R.GVQGPPGPAGPR.G
1682	573.7951	1145.5757	1145.5751	0.51	0	60	6e-06	1		R.GLPGTAGLPGMK.G 1683
1763	581.7817	1161.5489	1161.5489	0.06	0	(29)	0.0081	1		R.GQAGVMGFPGPK.P
1766	581.7925	1161.5705	1161.5700	0.47	0	(39)	0.0003	1		R.GLPGTAGLPGMK.G
1804	585.7368	1169.4590	1169.4585	0.38	0	(56)	3.5e-06	1		R.DGNPGNDGPPGR.D
1835	589.2874	1176.5602	1176.5598	0.33	0	(28)	0.016	1		R.GQAGVMGFPGPK.P
1836	589.2880	1176.5615	1176.5598	1.47	0	(74)	3.8e-07	1		R.GQAGVMGFPGPK.P 1833 1834
1845	589.7785	1177.5425	1177.5438	-1.12	0	(16)	0.22	1		R.GQAGVMGFPGPK.P
1851	589.7805	1177.5465	1177.5438	2.30	0	79	1.1e-07	1		R.GQAGVMGFPGPK.P 1846 1847 1848 1849 1850 1852
1907	593.7347	1185.4548	1185.4534	1.16	0	62	8.2e-07	1		R.DGNPGNDGPPGR.D
1968	597.2846	1192.5547	1192.5547	-0.02	0	(39)	0.0013	1		R.GQAGVMGFPGPK.P 1970
1969	597.2855	1192.5564	1192.5547	1.41	0	(19)	0.12	1		R.GQAGVMGFPGPK.P
1976	597.7767	1193.5389	1193.5387	0.18	0	(58)	8.9e-06	1		R.GQAGVMGFPGPK.P 1975
1978	597.7773	1193.5400	1193.5387	1.10	0	(40)	0.00057	1		R.GQAGVMGFPGPK.P 1977
2036	601.2974	1200.5803	1200.5775	2.31	0	(56)	8e-06	1		R.GEPGNIGFPGPK.G 2035 2037
2053	601.7891	1201.5637	1201.5615	1.81	0	58	5.5e-06	1		R.GEPGNIGFPGPK.G 2051 2052
2079	603.8116	1205.6087	1205.6081	0.52	0	(41)	0.00036	1		R.GFPGTPGLPGFK.G 2080
2099	605.7749	1209.5353	1209.5336	1.36	0	(5)	0.6	1		R.GQAGVMGFPGPK.P
2189	611.8095	1221.6045	1221.6030	1.18	0	(33)	0.002	1		R.GFPGTPGLPGFK.G 2188
2191	611.8096	1221.6047	1221.6030	1.38	0	(17)	0.088	1		R.GFPGTPGLPGFK.G 2186
2192	611.8097	1221.6048	1221.6030	1.48	0	54	1.5e-05	1		R.GFPGTPGLPGFK.G 2187 2190
2288	619.8068	1237.5990	1237.5979	0.83	0	(24)	0.0089	1		R.GFPGTPGLPGFK.G 2287
[truncated: 1,601 more rows]
