# Supplementary material for: Ancient collagen reveals evolutionary history of the endemic South American ‘ungulates’
Source: Proc Biol Sci. 2015 May 7;282(1806):20142671. doi: 10.1098/rspb.2014.2671 (PMC4426609; doi:10.1098/rspb.2014.2671)
Supplement: ESM4 [file rspb20142671supp4.zip › ESM4_MLP 81-II-5-7.xls]

## Sheet: Sheet1
Observed	Mr(expt)	Mr(calc)	ppm	Miss	Score	Expect	Peptide
369.6928	737.3710	737.3708	0.25	0	38	0.0009	R.GPPGPPGK.N
379.6933	757.3721	757.3719	0.31	0	34	0.00084	R.GLPGADGR.A
384.2061	766.3977	766.3974	0.51	0	35	0.00091	R.GAPGPAGPK.G
392.2216	782.4287	782.4286	0.04	0	51	3.6e-05	R.GAAGLPGPK.G 162 163
393.6908	785.3670	785.3668	0.23	0	33	0.00098	R.GDQGPVGR.A
400.2191	798.4236	798.4236	-0.02	0	(39)	0.00058	R.GAAGLPGPK.G
405.2225	808.4305	808.4304	0.10	0	46	3.1e-05	K.GHAGLAGAR.G
418.7226	835.4306	835.4301	0.62	0	55	1.3e-05	R.GPAGPQGPR.G 305 307 311 312 313 315 318
421.7093	841.4041	841.4042	-0.09	0	33	0.00066	K.GEAGPQGAR.G
426.7198	851.4251	851.4250	0.20	0	(35)	0.0013	R.GPPGPQGAR.G
427.2121	852.4097	852.4090	0.85	0	43	0.00029	R.GPPGPQGAR.G
434.7355	867.4564	867.4563	0.15	0	45	0.00011	R.GPSGPQGIR.G 442
434.7357	867.4568	867.4563	0.64	0	53	1.7e-05	R.VGAPGPAGAR.G 415 420 424 425 427 441 448
435.2274	868.4402	868.4403	-0.06	0	(41)	0.00013	R.GPSGPQGIR.G
440.7354	879.4563	879.4563	0.01	0	56	2.3e-06	R.PGPTGPAGAR.G 498 499 500
441.7249	881.4353	881.4355	-0.22	0	37	0.00033	R.PGAPGPAGAR.G
442.2530	882.4914	882.4923	-1.02	0	(37)	0.00047	R.GVVGLPGQR.G
443.7227	885.4309	885.4304	0.49	0	49	3.2e-05	R.GSEGPQGVR.G
444.2146	886.4147	886.4145	0.28	0	(49)	2.9e-05	R.GSEGPQGVR.G
448.2352	894.4559	894.4559	-0.03	0	64	8.5e-07	R.GPAGPSGPAGK.D
448.7329	895.4513	895.4512	0.15	0	(37)	0.00022	R.PGPTGPAGAR.G
449.7588	897.5030	897.5032	-0.30	0	43	0.00011	R.GVVGLPGQR.G
450.2509	898.4873	898.4872	0.03	0	(34)	0.00078	R.GVVGLPGQR.G 582 586 591 597
456.2328	910.4510	910.4509	0.12	0	32	0.0039	R.GPPGSAGAPGK.D
475.7379	949.4613	949.4618	-0.51	0	41	0.00017	R.PGPPGPPGAR.G 767
480.7320	959.4495	959.4495	0.02	0	60	1.7e-06	R.AGVMGPPGSR.G 799 801 803 805 806
488.7294	975.4442	975.4444	-0.16	0	(47)	2.1e-05	R.AGVMGPPGSR.G 856
540.2889	1078.5632	1078.5632	0.02	1	(36)	0.00041	R.GRPGAPGPAGAR.G
360.5284	1078.5635	1078.5632	0.29	1	(36)	0.00043	R.GRPGAPGPAGAR.G
541.2968	1080.5790	1080.5788	0.10	1	37	0.00038	R.GRVGAPGPAGAR.G
542.7855	1083.5564	1083.5560	0.30	0	45	9.4e-05	R.GLVGEPGPAGSK.G 1334
545.2939	1088.5733	1088.5727	0.58	0	(38)	0.00029	R.GVQGPPGPAGPR.G
548.2865	1094.5584	1094.5581	0.31	1	(40)	0.00035	R.GRPGAPGPAGAR.G 1392 1408 1416 1422 1430 1438 1468
365.8603	1094.5590	1094.5581	0.86	1	43	0.00019	R.GRPGAPGPAGAR.G 1419 1435 1444 1452 1453 1461 1464
550.7521	1099.4896	1099.4894	0.17	0	(51)	4.2e-05	R.EGAPGAEGSPGR.D
552.7700	1103.5254	1103.5248	0.54	0	53	2.1e-05	R.GFPGSDGVAGPK.G 1517
553.2911	1104.5676	1104.5676	-0.02	0	52	1.1e-05	R.GVQGPPGPAGPR.G 1541 1542 1545 1551 1552 1573 1581 1586 1587
553.2911	1104.5676	1104.5676	-0.02	0	(37)	0.00038	R.GVQGPPGPAGPR.G 1548
553.7834	1105.5522	1105.5516	0.53	0	(46)	5.2e-05	R.GVQGPPGPAGPR.G
558.2761	1114.5376	1114.5367	0.77	1	(55)	2.1e-05	K.GADGSPGKDGVR.G
558.7496	1115.4846	1115.4843	0.24	0	73	2.6e-07	R.EGAPGAEGSPGR.D
561.2888	1120.5630	1120.5625	0.37	0	(35)	0.00064	R.GVQGPPGPAGPR.G
563.2676	1124.5207	1124.5211	-0.31	0	54	7.6e-06	K.TGPPGPAGQDGR.P
564.2937	1126.5729	1126.5731	-0.21	1	50	3.8e-05	R.GAAGLPGPKGDR.G 1689
565.7975	1129.5805	1129.5802	0.35	0	(37)	0.0019	R.GLPGTAGLPGMK.G
566.2730	1130.5315	1130.5316	-0.15	1	61	3.9e-06	K.GADGSPGKDGVR.G
573.7947	1145.5749	1145.5751	-0.13	0	42	0.00044	R.GLPGTAGLPGMK.G
581.2895	1160.5645	1160.5648	-0.26	0	(55)	2.1e-05	R.GQAGVMGFPGPK.G
581.2901	1160.5656	1160.5648	0.68	0	(57)	1.3e-05	R.GQAGVMGFPGPK.G 1866
581.7816	1161.5486	1161.5489	-0.26	0	(55)	1.9e-05	R.GQAGVMGFPGPK.G 1871
588.8221	1175.6296	1175.6299	-0.24	0	56	8.3e-06	R.GVPGPPGAVGPAGK.D
588.8223	1175.6300	1175.6299	0.06	0	(44)	0.00013	R.GVPGPPGAVGPAGK.D
589.2870	1176.5594	1176.5598	-0.29	0	(61)	8.3e-06	R.GQAGVMGFPGPK.G 1977
589.2874	1176.5603	1176.5598	0.43	0	(42)	0.00071	R.GQAGVMGFPGPK.G
589.7791	1177.5436	1177.5438	-0.19	0	(63)	4.4e-06	R.GQAGVMGFPGPK.G
589.7793	1177.5440	1177.5438	0.23	0	79	1.2e-07	R.GQAGVMGFPGPK.G 1982 1986
591.8099	1181.6053	1181.6041	1.07	0	49	2.4e-05	K.EGPVGLPGIDGR.P 2012 2014 2015
596.8199	1191.6252	1191.6248	0.33	0	(55)	1.1e-05	R.GVPGPPGAVGPAGK.D 2055 2078
597.2848	1192.5550	1192.5547	0.28	0	(50)	9.5e-05	R.GQAGVMGFPGPK.G 2095
597.7762	1193.5379	1193.5387	-0.64	0	(58)	1.1e-05	R.GQAGVMGFPGPK.G 2103
601.2961	1200.5776	1200.5775	0.08	0	(62)	3.7e-06	R.GEPGNIGFPGPK.G 2142
601.7881	1201.5617	1201.5615	0.18	0	68	5.8e-07	R.GEPGNIGFPGPK.G 2147 2151
611.8090	1221.6034	1221.6030	0.28	0	41	0.00035	R.GFPGTPGLPGFK.G 2269
612.3103	1222.6061	1222.6055	0.49	1	69	1.3e-07	R.GPAGPSGPAGKDGR.I
408.5464	1222.6172	1222.6167	0.47	1	(41)	8.4e-05	K.NGDKGHAGLAGAR.G
408.8741	1223.6006	1223.6007	-0.06	1	47	2.1e-05	K.NGDKGHAGLAGAR.G
620.3074	1238.6003	1238.6004	-0.05	1	(63)	1e-06	R.GPAGPSGPAGKDGR.I
621.8018	1241.5890	1241.5888	0.12	0	62	2.8e-06	K.GLTGSPGSPGPDGK.T 2388
624.3468	1246.6791	1246.6782	0.65	0	(38)	0.00017	R.IGHPGTVGPAGIR.G
416.5670	1246.6792	1246.6782	0.79	0	40	0.0001	R.IGHPGTVGPAGIR.G 2423 2426 2432 2438 2440 2449
629.7989	1257.5832	1257.5837	-0.41	0	(43)	0.00025	K.GLTGSPGSPGPDGK.T
629.7991	1257.5837	1257.5837	-0.02	0	(59)	5.5e-06	K.GLTGSPGSPGPDGK.T 2510 2513 2517 2518 2520 2523 2524 2525 2526 2528 2529 2532
423.2299	1266.6677	1266.6681	-0.25	0	(39)	0.00016	R.GIPGPVGAAGATGAR.G
634.3413	1266.6681	1266.6681	0.00	0	95	4.6e-10	R.GIPGPVGAAGATGAR.G 2592 2595 2604 2605 2607 2613 2615 2617 2618 2621 2622 2623 2625 2627 2628 2632 2633 2634 2635 2636 2637
644.3198	1286.6251	1286.6255	-0.34	0	73	4.6e-08	R.GFPGSPGNIGPAGK.E 2742 2745 2747 2749
644.8118	1287.6090	1287.6095	-0.43	0	(63)	5.6e-07	R.GFPGSPGNIGPAGK.E 2754 2755 2756 2757 2758 2759 2761 2764 2765 2766 2767 2768 2769 2771 2775
649.3103	1296.6061	1296.6058	0.16	0	78	2.1e-08	K.GESGPSGPAGPTGAR.G 2829
656.8300	1311.6455	1311.6459	-0.34	0	(33)	0.0023	R.GFPGLPGPSGEPGK.Q
656.8304	1311.6462	1311.6459	0.21	0	(35)	0.0015	R.GFPGLPGPSGEPGK.Q
656.8311	1311.6476	1311.6459	1.23	0	(48)	0.00011	R.GFPGLPGPSGEPGK.Q
664.8275	1327.6405	1327.6409	-0.29	0	57	8.9e-06	R.GFPGLPGPSGEPGK.Q 3004 3005 3010 3011 3017 3020 3025 3028 3030 3032
664.8279	1327.6412	1327.6409	0.27	0	(36)	0.001	R.GFPGLPGPSGEPGK.Q
664.8283	1327.6421	1327.6409	0.91	0	(37)	0.00095	R.GFPGLPGPSGEPGK.Q 3003 3018
666.8307	1331.6469	1331.6470	-0.04	0	(79)	3.5e-08	R.GPSGPQGPSGPPGPK.G 3049 3050 3051 3052 3053 3055 3056 3057 3058 3059 3060 3061 3062 3063 3064 3065 3066 3067 3068 3069 3070 3072 3073
667.3232	1332.6319	1332.6310	0.69	0	84	1e-08	R.GPSGPQGPSGPPGPK.G 3077 3078 3079 3080 3081 3082 3083 3084 3086 3087 3088
667.8453	1333.6761	1333.6739	1.70	1	47	5.6e-05	K.GPAGERGAPGPAGPK.G
672.8251	1343.6357	1343.6358	-0.04	0	(49)	5.3e-05	R.GFPGLPGPSGEPGK.Q 3126
672.8254	1343.6363	1343.6358	0.41	0	(47)	7.7e-05	R.GFPGLPGPSGEPGK.Q
674.8284	1347.6422	1347.6419	0.19	0	(55)	8.7e-06	R.GPSGPQGPSGPPGPK.G
675.3184	1348.6223	1348.6259	-2.70	0	(57)	4.6e-06	R.GPSGPQGPSGPPGPK.G 3151
675.3195	1348.6244	1348.6259	-1.16	0	(61)	1.9e-06	R.GPSGPQGPSGPPGPK.G
675.3204	1348.6263	1348.6259	0.28	0	(44)	9.9e-05	R.GPSGPQGPSGPPGPK.G
682.8259	1363.6372	1363.6368	0.25	0	(33)	0.0013	R.GPSGPQGPSGPPGPK.G
706.3711	1410.7276	1410.7256	1.46	0	(57)	2.1e-06	R.GLPGEFGLPGPAGAR.G
476.5808	1426.7205	1426.7205	0.02	0	(44)	4.4e-05	R.GLPGEFGLPGPAGAR.G
714.3679	1426.7213	1426.7205	0.56	0	72	6.8e-08	R.GLPGEFGLPGPAGAR.G 3491 3492 3493 3494 3497 3498 3501 3502 3504 3505 3506 3508 3509 3510 3511 3513 3514 3515 3516 3517 3518 3519 3520 3521 3522
722.3656	1442.7166	1442.7154	0.86	0	(53)	5.4e-06	R.GLPGEFGLPGPAGAR.G 3583 3584 3590
729.3421	1456.6697	1456.6695	0.08	0	(81)	8e-09	R.GDGGPPGATGFPGAAGR.T 3635
487.2352	1458.6837	1458.6852	-1.03	0	(43)	0.00011	R.GSAGPPGATGFPGAAGR.V
730.3502	1458.6859	1458.6852	0.48	0	100	2.1e-10	R.GSAGPPGATGFPGAAGR.V 3655 3660 3661 3662 3664 3665 3666 3668 3669 3670 3671 3672 3673 3674 3675 3676 3677 3678 3679 3680 3681 3682 3683 3685 3686 3687 3690 3691
733.3495	1464.6845	1464.6845	0.02	0	58	1.8e-06	R.GEPGPTGLPGPPGER.G 3729 3738 3740 3742 3746 3747 3749 3750 3751 3753 3756 3760
733.3497	1464.6848	1464.6845	0.19	0	(53)	6.3e-06	R.GEPGPTGLPGPPGER.G 3733 3752 3758
733.3505	1464.6864	1464.6845	1.27	0	(36)	0.00027	R.GEPGPTGLPGPPGER.G
737.3394	1472.6643	1472.6645	-0.12	0	97	1.9e-10	R.GDGGPPGATGFPGAAGR.T 3789 3790 3792 3794 3796 3797 3798 3799 3801 3802 3803 3804 3806 3808
766.8944	1531.7743	1531.7743	-0.04	0	61	9.3e-07	R.GEPGPAGSVGPAGAVGPR.G
769.8635	1537.7125	1537.7121	0.26	0	55	3.4e-06	R.GAPGAIGAPGPAGANGDR.G
773.8958	1545.7770	1545.7787	-1.15	0	(38)	0.00034	K.DGLNGLPGPIGPPGPR.G
773.8976	1545.7806	1545.7787	1.22	0	(47)	3.8e-05	K.DGLNGLPGPIGPPGPR.G
516.9303	1547.7691	1547.7692	-0.11	0	(37)	0.00028	R.GETGPAGPAGPIGPAGAR.G
774.8922	1547.7698	1547.7692	0.34	0	63	7.8e-07	R.GETGPAGPAGPIGPAGAR.G 4166 4169 4170 4178 4184
781.4021	1560.7896	1560.7896	0.00	0	(43)	0.0001	K.DGLNGLPGPIGPPGPR.G
781.8942	1561.7738	1561.7737	0.08	0	69	2.5e-07	K.DGLNGLPGPIGPPGPR.G 4249 4255
781.8943	1561.7740	1561.7737	0.24	0	(51)	1.6e-05	K.DGLNGLPGPIGPPGPR.G 4258 4268
781.8949	1561.7752	1561.7737	1.02	0	(56)	5.3e-06	K.DGLNGLPGPIGPPGPR.G 4250 4251 4262 4264 4266 4269
781.9178	1561.8211	1561.8213	-0.08	0	54	7.6e-06	K.GAAGLPGVAGAPGLPGPR.G 4277
787.9124	1573.8103	1573.8100	0.15	0	40	0.00043	R.GLTGPIGPPGPAGAPGDK.G
529.2621	1584.7644	1584.7645	-0.04	0	(37)	0.00058	K.GANGAPGIAGAPGFPGAR.G
793.3906	1584.7666	1584.7645	1.32	0	(55)	6.5e-06	K.GANGAPGIAGAPGFPGAR.G
529.5897	1585.7472	1585.7485	-0.84	0	(41)	0.0004	K.GANGAPGIAGAPGFPGAR.G
793.8815	1585.7484	1585.7485	-0.07	0	62	3e-06	K.GANGAPGIAGAPGFPGAR.G 4405 4406 4407 4410 4411 4414 4415 4418 4420 4421 4422 4424 4426 4427 4428 4429 4430 4432 4433 4435 4436 4437 4438 4439 4440 4441 4442 4443 4444 4447 4448
532.2654	1593.7743	1593.7747	-0.25	0	(42)	8.2e-05	R.GPPGESGAVGPSGPIGSR.G
797.8951	1593.7757	1593.7747	0.64	0	87	2.8e-09	R.GPPGESGAVGPSGPIGSR.G 4497 4498 4499 4500 4501 4502 4504 4505 4507 4509 4510 4511 4512 4513 4514 4515 4516 4517 4518 4520 4521 4522 4523 4524 4526 4528 4529 4530 4531 4532 4533 4534 4535
800.4158	1598.8171	1598.8165	0.38	0	(67)	2e-07	K.GELGPVGNPGPAGPAGPR.G
800.9081	1599.8017	1599.8005	0.76	0	(59)	1.4e-06	K.GELGPVGNPGPAGPAGPR.G
539.2776	1614.8111	1614.8114	-0.20	0	(64)	5.7e-07	K.GELGPVGNPGPAGPAGPR.G
808.4134	1614.8122	1614.8114	0.50	0	78	2.8e-08	K.GELGPVGNPGPAGPAGPR.G
539.6057	1615.7953	1615.7954	-0.08	0	(59)	2.1e-06	K.GELGPVGNPGPAGPAGPR.G
808.9055	1615.7965	1615.7954	0.65	0	(72)	1.1e-07	K.GELGPVGNPGPAGPAGPR.G
809.3968	1616.7791	1616.7795	-0.20	1	37	0.00084	R.GFSGLDGAKGDAGPAGPK.G
543.5799	1627.7179	1627.7186	-0.48	2	33	0.0022	K.NGDDGEAGKPGRPGER.G
816.4105	1630.8065	1630.8064	0.09	0	(40)	0.00016	K.GELGPVGNPGPAGPAGPR.G
816.9016	1631.7887	1631.7904	-1.03	0	(62)	1e-06	K.GELGPVGNPGPAGPAGPR.G
819.3979	1636.7813	1636.7805	0.50	0	(78)	1.7e-08	R.GPNGEAGSTGPTGPPGLR.G 4741 4743
820.4064	1638.7982	1638.7962	1.24	1	(41)	0.00033	K.GSPGEAGRPGEAGLPGAK.G
550.2643	1647.7710	1647.7713	-0.20	2	37	0.00086	K.AGEDGHPGKPGRPGER.G
828.4029	1654.7912	1654.7911	0.09	1	67	8e-07	K.GSPGEAGRPGEAGLPGAK.G 4820 4825
836.3624	1670.7102	1670.7132	-1.83	0	46	2.4e-05	K.GEPGAPGENGTPGQAGAR.G
843.9426	1685.8707	1685.8697	0.62	2	(44)	8.4e-05	R.GAAGIPGGKGEKGETGLR.G
851.9403	1701.8661	1701.8646	0.87	2	48	1.5e-05	R.GAAGIPGGKGEKGETGLR.G
871.8752	1741.7359	1741.7326	1.92	0	(42)	0.00027	K.GEPGSPGENGAPGQMGPR.G
872.3658	1742.7171	1742.7166	0.31	0	92	2.5e-09	K.GEPGSPGENGAPGQMGPR.G
581.9556	1742.8449	1742.8449	0.01	1	57	3.9e-06	K.GARGSAGPPGATGFPGAAGR.V
872.8588	1743.7030	1743.7006	1.36	0	(63)	2.2e-06	K.GEPGSPGENGAPGQMGPR.G
879.8718	1757.7291	1757.7275	0.91	0	(59)	4.9e-06	K.GEPGSPGENGAPGQMGPR.G
880.3637	1758.7129	1758.7115	0.77	0	(56)	9.6e-06	K.GEPGSPGENGAPGQMGPR.G
880.3641	1758.7136	1758.7115	1.18	0	(72)	2.5e-07	K.GEPGSPGENGAPGQMGPR.G
882.4216	1762.8286	1762.8235	2.91	0	(51)	7.1e-06	R.GPPGAVGNPGVNGAPGEAGR.D
882.9102	1763.8059	1763.8075	-0.90	0	(64)	3.7e-07	R.GPPGAVGNPGVNGAPGEAGR.D
882.9104	1763.8062	1763.8075	-0.69	0	(50)	9.2e-06	R.GPPGAVGNPGVNGAPGEAGR.D
883.9200	1765.8254	1765.8231	1.29	0	40	0.00048	K.PGEQGVPGDLGAPGPSGAR.G
890.4174	1778.8203	1778.8184	1.07	0	(93)	4.8e-10	R.GPPGAVGNPGVNGAPGEAGR.D 5500
890.9088	1779.8031	1779.8024	0.39	0	94	3.7e-10	R.GPPGAVGNPGVNGAPGEAGR.D 5511
891.9609	1781.9073	1781.9061	0.71	0	(69)	1.3e-07	R.GPPGPIGPPGLAGPPGESGR.E
891.9618	1781.9090	1781.9061	1.67	0	(62)	5.8e-07	R.GPPGPIGPPGLAGPPGESGR.E 5522
598.6345	1792.8816	1792.8816	-0.05	1	(38)	0.00016	K.RGPNGEAGSTGPTGPPGLR.G
897.4483	1792.8821	1792.8816	0.23	1	(64)	4.2e-07	K.RGPNGEAGSTGPTGPPGLR.G
598.9628	1793.8667	1793.8656	0.57	1	(43)	4.9e-05	K.RGPNGEAGSTGPTGPPGLR.G 5607 5608 5609 5610 5613 5615 5616 5618 5620 5621 5622 5623 5624 5626 5627 5629 5631 5633 5634 5635 5637 5638
897.9408	1793.8670	1793.8656	0.78	1	78	1.6e-08	K.RGPNGEAGSTGPTGPPGLR.G 5611 5632
600.3078	1797.9016	1797.9010	0.33	0	(34)	0.00037	R.GPPGPIGPPGLAGPPGESGR.E 5669 5671
899.9583	1797.9021	1797.9010	0.61	0	(68)	1.5e-07	R.GPPGPIGPPGLAGPPGESGR.E 5678
899.9586	1797.9026	1797.9010	0.88	0	84	3.8e-09	R.GPPGPIGPPGLAGPPGESGR.E 5667 5668 5670 5673 5674 5677 5679 5680
907.9556	1813.8966	1813.8959	0.37	0	(52)	6.7e-06	R.GPPGPIGPPGLAGPPGESGR.E 5779 5780 5790 5792 5794 5795 5798 5799 5802 5804 5805 5806 5816 5817
606.6392	1816.8958	1816.8956	0.14	0	(39)	0.00021	R.TGPPGPSGITGPPGPPGAAGK.E
909.4554	1816.8962	1816.8956	0.35	0	63	8.4e-07	R.TGPPGPSGITGPPGPPGAAGK.E 5854 5861
915.9526	1829.8906	1829.8908	-0.13	0	(33)	0.00055	R.GPPGPIGPPGLAGPPGESGR.E 5950
917.4533	1832.8921	1832.8905	0.85	0	(59)	2.1e-06	R.TGPPGPSGITGPPGPPGAAGK.E
920.9632	1839.9118	1839.9116	0.14	0	(45)	4.7e-05	R.VGPPGPSGNAGPPGPPGPVGK.E 6018
921.4550	1840.8954	1840.8956	-0.12	0	(41)	0.00011	R.VGPPGPSGNAGPPGPPGPVGK.E
921.4551	1840.8956	1840.8956	0.01	0	(39)	0.00019	R.VGPPGPSGNAGPPGPPGPVGK.E
617.2902	1848.8488	1848.8490	-0.10	0	(47)	1.9e-05	K.GEPGPTGVQGPPGPAGEEGK.R
925.4321	1848.8497	1848.8490	0.37	0	78	1.7e-08	K.GEPGPTGVQGPPGPAGEEGK.R 6107
925.9226	1849.8307	1849.8330	-1.28	0	(56)	2.5e-06	K.GEPGPTGVQGPPGPAGEEGK.R
929.4530	1856.8915	1856.8905	0.51	0	45	4.8e-05	R.VGPPGPSGNAGPPGPPGPVGK.E
929.4533	1856.8921	1856.8905	0.84	0	(39)	0.00018	R.VGPPGPSGNAGPPGPPGPVGK.E
631.6299	1891.8680	1891.8660	1.04	2	45	0.00042	R.GPPGPPGKNGDDGEAGKPGR.P
967.4785	1932.9424	1932.9402	1.11	2	80	1.4e-08	K.GPTGDPGKNGDKGHAGLAGAR.G
646.3206	1935.9398	1935.9399	-0.02	1	(41)	7.6e-05	R.GERGPPGESGAVGPSGPIGSR.G
968.9780	1935.9414	1935.9399	0.78	1	56	2.3e-06	R.GERGPPGESGAVGPSGPIGSR.G 6495 6496
650.6524	1948.9354	1948.9351	0.14	2	(34)	0.00085	K.GPTGDPGKNGDKGHAGLAGAR.G
655.3238	1962.9495	1962.9508	-0.63	1	(36)	0.00031	K.SGDRGETGPAGPAGPIGPAGAR.G 6652
982.4828	1962.9511	1962.9508	0.19	1	61	1.1e-06	K.SGDRGETGPAGPAGPIGPAGAR.G 6663
990.4841	1978.9537	1978.9457	4.05	1	(53)	7.7e-06	K.SGDRGETGPAGPAGPIGPAGAR.G
995.4854	1988.9562	1988.9552	0.48	1	(44)	4e-05	K.GEPGPTGVQGPPGPAGEEGKR.G
1003.4828	2004.9510	2004.9501	0.45	1	(32)	0.0006	K.GEPGPTGVQGPPGPAGEEGKR.G
1003.4835	2004.9524	2004.9501	1.12	1	(76)	3.1e-08	K.GEPGPTGVQGPPGPAGEEGKR.G 6860
1003.9756	2005.9367	2005.9341	1.30	1	104	5.5e-11	K.GEPGPTGVQGPPGPAGEEGKR.G
671.9998	2012.9774	2012.9777	-0.11	1	68	1.5e-07	K.HGNRGEPGPAGSVGPAGAVGPR.G
672.0001	2012.9785	2012.9777	0.43	1	(34)	0.00039	K.HGNRGEPGPAGSVGPAGAVGPR.G
1007.4970	2012.9795	2012.9777	0.90	1	(48)	1.6e-05	K.HGNRGEPGPAGSVGPAGAVGPR.G
682.0238	2043.0496	2043.0498	-0.09	1	(38)	0.00088	K.EGPVGLPGIDGRPGPTGPAGAR.G
1022.5327	2043.0509	2043.0498	0.54	1	47	0.00012	K.EGPVGLPGIDGRPGPTGPAGAR.G 7130
684.6642	2050.9707	2050.9708	-0.06	0	(53)	2.5e-05	R.GEVGPAGPNGFAGPAGAAGQPGAK.G
1026.9841	2051.9537	2051.9548	-0.55	0	(50)	4.5e-05	R.GEVGPAGPNGFAGPAGAAGQPGAK.G
684.9922	2051.9547	2051.9548	-0.06	0	(40)	0.00039	R.GEVGPAGPNGFAGPAGAAGQPGAK.G
686.6592	2056.9559	2056.9563	-0.19	1	56	6.2e-06	K.TGPPGPAGQDGRPGPPGPPGAR.G
687.3555	2059.0448	2059.0447	0.03	1	(36)	0.0017	K.EGPVGLPGIDGRPGPTGPAGAR.G 7294
1030.5306	2059.0467	2059.0447	0.99	1	(43)	0.00037	K.EGPVGLPGIDGRPGPTGPAGAR.G
689.9946	2066.9619	2066.9658	-1.88	0	(33)	0.0026	R.GEVGPAGPNGFAGPAGAAGQPGAK.G
690.3240	2067.9503	2067.9498	0.24	0	(53)	2.1e-05	R.GEVGPAGPNGFAGPAGAAGQPGAK.G
1034.9828	2067.9510	2067.9498	0.61	0	63	2.2e-06	R.GEVGPAGPNGFAGPAGAAGQPGAK.G
1045.0073	2088.0001	2087.9985	0.78	0	(68)	4.1e-07	K.GSPGADGPAGAPGTPGPQGIAGQR.G
1045.4983	2088.9820	2088.9825	-0.21	0	(61)	1.7e-06	K.GSPGADGPAGAPGTPGPQGIAGQR.G
697.3350	2088.9831	2088.9825	0.27	0	(37)	0.00043	K.GSPGADGPAGAPGTPGPQGIAGQR.G
1045.5001	2088.9857	2088.9825	1.54	0	(70)	2.4e-07	K.GSPGADGPAGAPGTPGPQGIAGQR.G
697.6630	2089.9672	2089.9665	0.36	0	(40)	0.0002	K.GSPGADGPAGAPGTPGPQGIAGQR.G
1045.9916	2089.9686	2089.9665	1.01	0	(54)	8.7e-06	K.GSPGADGPAGAPGTPGPQGIAGQR.G
1053.0045	2103.9945	2103.9934	0.52	0	(53)	1e-05	K.GSPGADGPAGAPGTPGPQGIAGQR.G
1053.0049	2103.9952	2103.9934	0.87	0	(68)	3e-07	K.GSPGADGPAGAPGTPGPQGIAGQR.G
1053.4967	2104.9789	2104.9774	0.69	0	(54)	8.9e-06	K.GSPGADGPAGAPGTPGPQGIAGQR.G 7582
1053.9894	2105.9642	2105.9614	1.33	0	(69)	3.4e-07	K.GSPGADGPAGAPGTPGPQGIAGQR.G
1061.0032	2119.9918	2119.9883	1.64	0	79	2.5e-08	K.GSPGADGPAGAPGTPGPQGIAGQR.G
1061.4950	2120.9754	2120.9723	1.47	0	(44)	9.7e-05	K.GSPGADGPAGAPGTPGPQGIAGQR.G 7677
1065.0720	2128.1295	2128.1277	0.85	0	(57)	1.8e-06	R.GLPGVAGSLGEPGPLGIAGPPGAR.G 7741
1067.9871	2133.9596	2133.9604	-0.37	0	(45)	0.00012	R.GEPGPPGPAGFAGPPGADGQPGAK.G 7782
712.3277	2133.9613	2133.9604	0.42	0	52	2.5e-05	R.GEPGPPGPAGFAGPPGADGQPGAK.G
1073.0687	2144.1229	2144.1226	0.14	0	(71)	7.7e-08	R.GLPGVAGSLGEPGPLGIAGPPGAR.G 7838 7841 7846 7859
715.7150	2144.1233	2144.1226	0.30	0	(62)	5.9e-07	R.GLPGVAGSLGEPGPLGIAGPPGAR.G 7839 7849 7860 7861
1073.0690	2144.1234	2144.1226	0.36	0	98	1.6e-10	R.GLPGVAGSLGEPGPLGIAGPPGAR.G 7833 7836 7837 7845 7848 7850 7851 7852 7855 7856 7857 7858 7865 7868 7869
715.7151	2144.1234	2144.1226	0.39	0	(34)	0.00039	R.GLPGVAGSLGEPGPLGIAGPPGAR.G
1073.0697	2144.1249	2144.1226	1.05	0	(51)	8.7e-06	R.GLPGVAGSLGEPGPLGIAGPPGAR.G
1073.0706	2144.1266	2144.1226	1.85	0	(62)	5.7e-07	R.GLPGVAGSLGEPGPLGIAGPPGAR.G
1075.0295	2148.0445	2148.0448	-0.10	0	(43)	5.1e-05	K.GEPGVLGAPGTAGPSGPSGLPGER.G
717.6589	2149.9550	2149.9553	-0.14	0	(37)	0.0008	R.GEPGPPGPAGFAGPPGADGQPGAK.G
1077.0345	2152.0545	2152.0549	-0.18	0	(68)	1e-06	R.GETGPAGPPGAPGAPGAPGPVGPAGK.S
721.0468	2160.1184	2160.1175	0.42	0	(44)	4e-05	R.GLPGVAGSLGEPGPLGIAGPPGAR.G 7994
1081.0670	2160.1195	2160.1175	0.91	0	(44)	4.4e-05	R.GLPGVAGSLGEPGPLGIAGPPGAR.G
1081.0671	2160.1197	2160.1175	1.02	0	(69)	1.2e-07	R.GLPGVAGSLGEPGPLGIAGPPGAR.G 7990 7995 7996
1083.0277	2164.0409	2164.0397	0.55	0	73	5.3e-08	K.GEPGVLGAPGTAGPSGPSGLPGER.G
723.6912	2168.0517	2168.0498	0.83	0	(44)	0.00025	R.GETGPAGPPGAPGAPGAPGPVGPAGK.S
1085.0332	2168.0519	2168.0498	0.92	0	(63)	3.4e-06	R.GETGPAGPPGAPGAPGAPGPVGPAGK.S 8040
1089.0642	2176.1139	2176.1124	0.65	0	(36)	0.00028	R.GLPGVAGSLGEPGPLGIAGPPGAR.G
1093.0300	2184.0455	2184.0448	0.34	0	72	4.4e-07	R.GETGPAGPPGAPGAPGAPGPVGPAGK.S
729.0228	2184.0465	2184.0448	0.78	0	(35)	0.0025	R.GETGPAGPPGAPGAPGAPGPVGPAGK.S
1100.4810	2198.9474	2198.9499	-1.14	0	(69)	4.2e-07	K.GDAGAPGAPGSQGAPGLQGMPGER.G
1100.4835	2198.9525	2198.9499	1.19	0	(68)	6.2e-07	K.GDAGAPGAPGSQGAPGLQGMPGER.G
734.0262	2199.0567	2199.0556	0.49	1	34	0.0024	R.GETGPAGRPGEVGPPGPPGPSGEK.G
1100.9750	2199.9354	2199.9339	0.69	0	(69)	4.1e-07	K.GDAGAPGAPGSQGAPGLQGMPGER.G
738.9946	2213.9621	2213.9608	0.58	0	(36)	0.00044	K.GDAGAPGAPGSQGAPGLQGMPGER.G
1107.9886	2213.9627	2213.9608	0.89	0	(60)	1.8e-06	K.GDAGAPGAPGSQGAPGLQGMPGER.G
1108.4810	2214.9474	2214.9448	1.17	0	72	1e-07	K.GDAGAPGAPGSQGAPGLQGMPGER.G
739.3577	2215.0514	2215.0506	0.35	1	(33)	0.0032	R.GETGPAGRPGEVGPPGPPGPSGEK.G
1108.9720	2215.9295	2215.9288	0.34	0	(52)	1.2e-05	K.GDAGAPGAPGSQGAPGLQGMPGER.G
744.6890	2231.0452	2231.0455	-0.11	1	(33)	0.0028	R.GETGPAGRPGEVGPPGPPGPSGEK.G
1128.5312	2255.0479	2255.0455	1.10	1	57	6.7e-06	R.GFPGLPGPSGEPGKQGPSGASGER.G
760.3864	2278.1372	2278.1342	1.31	0	(60)	9.9e-07	K.GDAGPAGPAGPTGPPGPIGNVGAPGPK.G
760.3866	2278.1380	2278.1342	1.63	0	(59)	1.3e-06	K.GDAGPAGPAGPTGPPGPIGNVGAPGPK.G
1140.0784	2278.1422	2278.1342	3.48	0	(66)	2.7e-07	K.GDAGPAGPAGPTGPPGPIGNVGAPGPK.G
1140.5696	2279.1246	2279.1183	2.79	0	(81)	7.7e-09	K.GDAGPAGPAGPTGPPGPIGNVGAPGPK.G
765.7175	2294.1306	2294.1292	0.61	0	(65)	3.5e-07	K.GDAGPAGPAGPTGPPGPIGNVGAPGPK.G
1148.0728	2294.1310	2294.1292	0.78	0	91	7.3e-10	K.GDAGPAGPAGPTGPPGPIGNVGAPGPK.G 8633
1148.5654	2295.1163	2295.1132	1.36	0	(82)	7.9e-09	K.GDAGPAGPAGPTGPPGPIGNVGAPGPK.G
1148.5659	2295.1173	2295.1132	1.79	0	(56)	3.2e-06	K.GDAGPAGPAGPTGPPGPIGNVGAPGPK.G
771.0486	2310.1239	2310.1241	-0.07	0	(32)	0.00059	K.GDAGPAGPAGPTGPPGPIGNVGAPGPK.G
1156.0706	2310.1266	2310.1241	1.07	0	(60)	1.1e-06	K.GDAGPAGPAGPTGPPGPIGNVGAPGPK.G
1156.5631	2311.1117	2311.1081	1.55	0	(61)	1.2e-06	K.GDAGPAGPAGPTGPPGPIGNVGAPGPK.G
772.6877	2315.0414	2315.0415	-0.02	0	(33)	0.0021	R.GEPGPPGPAGAAGPAGNPGADGQPGAK.G
773.0160	2316.0261	2316.0255	0.29	0	38	0.00075	R.GEPGPPGPAGAAGPAGNPGADGQPGAK.G
773.3440	2317.0102	2317.0095	0.29	0	(36)	0.0011	R.GEPGPPGPAGAAGPAGNPGADGQPGAK.G
1203.1042	2404.1939	2404.1871	2.86	0	69	2.4e-07	R.GEVGLPGVSGPVGPPGNPGANGLTGAK.G
1203.5937	2405.1729	2405.1711	0.77	0	(42)	0.00015	R.GEVGLPGVSGPVGPPGNPGANGLTGAK.G
804.0515	2409.1327	2409.1309	0.74	1	(46)	9.2e-05	R.GEVGPAGPNGFAGPAGAAGQPGAKGER.X
804.0516	2409.1329	2409.1309	0.82	1	(37)	0.00081	R.GEVGPAGPNGFAGPAGAAGQPGAKGER.X
1205.5741	2409.1336	2409.1309	1.13	1	(93)	2e-09	R.GEVGPAGPNGFAGPAGAAGQPGAKGER.X
1205.5768	2409.1390	2409.1309	3.36	1	(77)	7e-08	R.GEVGPAGPNGFAGPAGAAGQPGAKGER.X
804.3790	2410.1151	2410.1149	0.06	1	(70)	4.2e-07	R.GEVGPAGPNGFAGPAGAAGQPGAKGER.X
1206.0649	2410.1153	2410.1149	0.17	1	111	3.1e-11	R.GEVGPAGPNGFAGPAGAAGQPGAKGER.X
1211.0996	2420.1847	2420.1820	1.10	0	(64)	1.2e-06	R.GEVGLPGVSGPVGPPGNPGANGLTGAK.G
1211.5892	2421.1639	2421.1660	-0.86	0	(60)	2.6e-06	R.GEVGLPGVSGPVGPPGNPGANGLTGAK.G
819.0795	2454.2168	2454.2139	1.14	1	(37)	0.00055	R.GPPGSAGAPGKDGLNGLPGPIGPPGPR.G
1228.1188	2454.2230	2454.2139	3.69	1	(45)	8.6e-05	R.GPPGSAGAPGKDGLNGLPGPIGPPGPR.G
824.0858	2469.2356	2469.2249	4.36	1	(32)	0.0016	R.GPPGSAGAPGKDGLNGLPGPIGPPGPR.G
824.4106	2470.2099	2470.2089	0.43	1	52	1.6e-05	R.GPPGSAGAPGKDGLNGLPGPIGPPGPR.G 9468
1236.1133	2470.2120	2470.2089	1.28	1	(39)	0.00037	R.GPPGSAGAPGKDGLNGLPGPIGPPGPR.G 9474
827.7418	2480.2035	2480.2045	-0.40	1	(38)	0.00068	K.GDRGETGPAGPPGAPGAPGAPGPVGPAGK.S
829.7704	2486.2895	2486.2878	0.70	1	57	2e-06	R.GERGLPGVAGSLGEPGPLGIAGPPGAR.G
838.4059	2512.1958	2512.1943	0.61	1	48	6e-05	K.GDRGETGPAGPPGAPGAPGAPGPVGPAGK.S
1259.1086	2516.2027	2516.1932	3.78	0	(46)	0.00018	R.GNDGATGAAGPPGPTGPAGPPGFPGAVGAK.G
844.7422	2531.2049	2531.2041	0.31	0	(47)	9.5e-05	R.GNDGATGAAGPPGPTGPAGPPGFPGAVGAK.G
1266.6117	2531.2088	2531.2041	1.86	0	(43)	0.00027	R.GNDGATGAAGPPGPTGPAGPPGFPGAVGAK.G
1266.6139	2531.2132	2531.2041	3.60	0	(59)	6.9e-06	R.GNDGATGAAGPPGPTGPAGPPGFPGAVGAK.G
845.0707	2532.1904	2532.1881	0.89	0	(66)	2.1e-06	R.GNDGATGAAGPPGPTGPAGPPGFPGAVGAK.G
1267.1036	2532.1927	2532.1881	1.81	0	(52)	5.1e-05	R.GNDGATGAAGPPGPTGPAGPPGFPGAVGAK.G
850.0739	2547.1999	2547.1991	0.34	0	(50)	5e-05	R.GNDGATGAAGPPGPTGPAGPPGFPGAVGAK.G
850.3998	2548.1777	2548.1831	-2.11	0	(36)	0.002	R.GNDGATGAAGPPGPTGPAGPPGFPGAVGAK.G
850.4022	2548.1848	2548.1831	0.70	0	(57)	1.7e-05	R.GNDGATGAAGPPGPTGPAGPPGFPGAVGAK.G
1275.1014	2548.1883	2548.1831	2.07	0	67	1.7e-06	R.GNDGATGAAGPPGPTGPAGPPGFPGAVGAK.G 9861 9870 9871
1282.6069	2563.1993	2563.1940	2.08	0	(65)	1.7e-06	R.GNDGATGAAGPPGPTGPAGPPGFPGAVGAK.G
855.7332	2564.1776	2564.1780	-0.13	0	(44)	0.00038	R.GNDGATGAAGPPGPTGPAGPPGFPGAVGAK.G
1283.0986	2564.1827	2564.1780	1.85	0	(65)	2.6e-06	R.GNDGATGAAGPPGPTGPAGPPGFPGAVGAK.G
858.4256	2572.2550	2572.2558	-0.34	0	(58)	5.7e-06	R.GSDGSVGPVGPAGPIGSAGPPGFPGAPGPK.G
863.7582	2588.2529	2588.2508	0.82	0	(35)	0.0014	R.GSDGSVGPVGPAGPIGSAGPPGFPGAPGPK.G
1295.1353	2588.2560	2588.2508	2.01	0	97	9.2e-10	R.GSDGSVGPVGPAGPIGSAGPPGFPGAPGPK.G
1299.1222	2596.2298	2596.2267	1.22	0	(44)	0.00017	K.GENGPVGPTGPVGSAGPSGPNGPPGPAGSR.G
866.4173	2596.2301	2596.2267	1.31	0	58	7e-06	K.GENGPVGPTGPVGSAGPSGPNGPPGPAGSR.G
869.0895	2604.2466	2604.2457	0.35	0	(57)	8.4e-06	R.GSDGSVGPVGPAGPIGSAGPPGFPGAPGPK.G
1303.1317	2604.2489	2604.2457	1.23	0	(64)	1.5e-06	R.GSDGSVGPVGPAGPIGSAGPPGFPGAPGPK.G
1345.1364	2688.2582	2688.2529	1.97	0	(48)	4.2e-05	R.GFSGLQGPPGPPGSPGEQGPSGASGPAGPR.G
897.4205	2689.2398	2689.2369	1.07	0	(39)	0.0003	R.GFSGLQGPPGPPGSPGEQGPSGASGPAGPR.G
1346.1187	2690.2228	2690.2209	0.69	0	(39)	0.00055	R.GFSGLQGPPGPPGSPGEQGPSGASGPAGPR.G
901.7518	2702.2337	2702.2321	0.57	1	(34)	0.0016	R.GAPGDRGEPGPPGPAGFAGPPGADGQPGAK.G
902.0804	2703.2193	2703.2161	1.18	1	(34)	0.0014	R.GAPGDRGEPGPPGPAGFAGPPGADGQPGAK.G
902.4236	2704.2489	2704.2478	0.42	0	(56)	6.2e-06	R.GFSGLQGPPGPPGSPGEQGPSGASGPAGPR.G
902.7519	2705.2338	2705.2318	0.76	0	59	3e-06	R.GFSGLQGPPGPPGSPGEQGPSGASGPAGPR.G
902.7521	2705.2344	2705.2318	0.96	0	(50)	2.1e-05	R.GFSGLQGPPGPPGSPGEQGPSGASGPAGPR.G
903.0789	2706.2147	2706.2158	-0.39	0	(58)	5.9e-06	R.GFSGLQGPPGPPGSPGEQGPSGASGPAGPR.G
907.0839	2718.2298	2718.2271	0.99	1	37	0.00072	R.GAPGDRGEPGPPGPAGFAGPPGADGQPGAK.G
931.4469	2791.3189	2791.3162	0.96	1	49	2.4e-05	K.GEQGPAGPPGFQGLPGPAGTAGEAGKPGER.G
931.7743	2792.3010	2792.3002	0.31	1	(49)	2.4e-05	K.GEQGPAGPPGFQGLPGPAGTAGEAGKPGER.G 10623
957.1409	2868.4010	2868.4003	0.25	1	(36)	0.00077	R.GLTGPIGPPGPAGAPGDKGESGPSGPAGPTGAR.G
957.1411	2868.4013	2868.4003	0.37	1	47	7e-05	R.GLTGPIGPPGPAGAPGDKGESGPSGPAGPTGAR.G 10822
962.4724	2884.3954	2884.3952	0.08	1	(42)	0.00025	R.GLTGPIGPPGPAGAPGDKGESGPSGPAGPTGAR.G
1031.8375	3092.4907	3092.4800	3.49	1	(38)	0.00045	K.GEPGDAGAKGDAGPAGPAGPTGPPGPIGNVGAPGPK.G
1032.1625	3093.4656	3093.4640	0.52	1	62	6.8e-07	K.GEPGDAGAKGDAGPAGPAGPTGPPGPIGNVGAPGPK.G
1062.4855	3184.4346	3184.4294	1.64	1	43	0.0002	R.GSEGPQGVRGEPGPPGPAGAAGPAGNPGADGQPGAK.G
1075.8528	3224.5365	3224.5335	0.95	1	54	4.1e-06	R.GPSGPPGPDGNKGEPGVLGAPGTAGPSGPSGLPGER.G
1081.4672	3241.3797	3241.3814	-0.54	1	(40)	0.00062	R.GSNGAPGNDGAKGDAGAPGAPGSQGAPGLQGMPGER.G
1081.5154	3241.5243	3241.5124	3.68	1	(35)	0.00032	R.GPSGPPGPDGNKGEPGVLGAPGTAGPSGPSGLPGER.G
1086.7999	3257.3780	3257.3763	0.49	1	46	9.3e-05	R.GSNGAPGNDGAKGDAGAPGAPGSQGAPGLQGMPGER.G
1114.8954	3341.6643	3341.6488	4.64	1	38	0.00038	K.GPSGEPGTAGPPGTPGPQGLLGAPGILGLPGSRGER.G
1124.8651	3371.5735	3371.5767	-0.95	1	37	0.0017	R.GNDGATGAAGPPGPTGPAGPPGFPGAVGAKGEAGPQGAR.G
