# Supplementary material for: Ancient collagen reveals evolutionary history of the endemic South American ‘ungulates’
Source: Proc Biol Sci. 2015 May 7;282(1806):20142671. doi: 10.1098/rspb.2014.2671 (PMC4426609; doi:10.1098/rspb.2014.2671)
Supplement: ESM5 [file rspb20142671supp5.zip]

Archive with 2 entries (2 files):
- ESM5.pdf
- ESM5revised.pdf
